# Supplementary material for: Histone deacetylase HDA-1 modulates mitochondrial stress response and longevity
Source: Nat Commun. 2020 Sep 15;11:4639. doi: 10.1038/s41467-020-18501-w (PMC7493924; doi:10.1038/s41467-020-18501-w)
Supplement: Supplementary file 4 — Supplementary Data 1 [file 41467_2020_18501_MOESM4_ESM.xlsx]

## Sheet: Sheet1
	Genes up-regulated by atp-2 RNAi
								FPKM
Taxonomy ID (Species)	Gene ID	Gene symbol	Locus tag	WormBase ID	Chr	Gene description	Gene type	L4440 (RNAi)	L4440+atp-2 (RNAi)	hda-1 (RNAi)	hda-1+atp-2 (RNAi)	dve-1 (RNAi)	dve-1+atp-2 (RNAi)
6239 (Caenorhabditis elegans)	188421	aat-6	CELE_T11F9.4	WBGene00000007	V	Amino Acid Transporter	protein-coding	2.90202	5.24132	4.28174	8.18129	0.699473	2.96463
6239 (Caenorhabditis elegans)	266826	abf-2	CELE_C50F2.10	WBGene00000013	I	Antibacterial factor-related peptide 2	protein-coding	141.461	255.374	66.2295	86.2073	413.792	418.851
6239 (Caenorhabditis elegans)	178559	abt-4	CELE_Y39D8C.1	WBGene00000022	V	ABC Transporter family	protein-coding	34.9608	56.363	33.691	27.9873	48.3603	67.8726
6239 (Caenorhabditis elegans)	176121	aco-2	CELE_F54H12.1	WBGene00000041	III	Probable aconitate hydratase, mitochondrial	protein-coding	417.594	575.283	314.102	325.805	420.437	451.271
6239 (Caenorhabditis elegans)	181475	acr-12	CELE_R01E6.4	WBGene00000051	X	AcetylCholine Receptor	protein-coding	1.40956	3.57632	1.76889	2.18051	1.32082	1.43996
6239 (Caenorhabditis elegans)	180760	add-1	CELE_F39C12.2	WBGene00000072	X	ADDucin	protein-coding	6.3504	9.47249	5.44767	7.32697	6.80012	7.69769
6239 (Caenorhabditis elegans)	179647	add-2	CELE_F57F5.4	WBGene00000073	V	ADDucin	protein-coding	19.5404	30.2369	17.6242	17.5199	18.8183	20.0051
6239 (Caenorhabditis elegans)	187001	alh-2	CELE_K04F1.15	WBGene00000108	V	ALdehyde deHydrogenase	protein-coding	0.665169	4.58025	0.153418	0.0880987	0.924676	1.682
6239 (Caenorhabditis elegans)	179302	asp-2	CELE_T18H9.2	WBGene00000215	V	ASpartyl Protease	protein-coding	629.2	930.816	776.052	724.919	1160.06	1663.19
6239 (Caenorhabditis elegans)	3565793	atm-1	CELE_Y48G1BL.2	WBGene00000227	I	Serine/threonine-protein kinase ATM	protein-coding	2.92866	5.17817	3.17231	4.08737	2.5287	3.07552
6239 (Caenorhabditis elegans)	176332	bre-3	CELE_B0464.4	WBGene00000268	III	Beta-1,4-mannosyltransferase bre-3	protein-coding	32.1084	46.4481	30.4774	35.1447	29.1546	36.8888
6239 (Caenorhabditis elegans)	172468	bub-1	CELE_R06C7.8	WBGene00000275	I	Mitotic checkpoint serine/threonine-protein kinase bub-1	protein-coding	5.45535	8.21793	7.07599	9.59375	8.23654	10.1297
6239 (Caenorhabditis elegans)	175968	byn-1	CELE_F57B9.5	WBGene00000276	III	Cell adhesion protein byn-1	protein-coding	18.0461	28.6935	26.3613	30.42	26.0836	30.725
6239 (Caenorhabditis elegans)	178926	cyp-14A5	CELE_F08F3.7	WBGene00000373	V	CYtochrome P450 family	protein-coding	12.4439	18.8408	27.8754	26.3066	39.8678	28.723
6239 (Caenorhabditis elegans)	172353	cdc-25.1	CELE_K06A5.7	WBGene00000386	I	M-phase inducer phosphatase cdc-25.1	protein-coding	5.99979	9.87993	8.7987	12.3227	8.33164	10.4826
6239 (Caenorhabditis elegans)	181530	ceh-37	CELE_C37E2.5	WBGene00000458	X	C. Elegans Homeobox	protein-coding	5.51355	9.00367	6.47504	7.51472	7.19029	6.54991
6239 (Caenorhabditis elegans)	175586	cpg-1	CELE_C07G2.1	WBGene00000465	III	Chondroitin proteoglycan 1	protein-coding	5.94765	10.1071	4.03517	5.79106	12.0099	17.119
6239 (Caenorhabditis elegans)	172219	cey-2	CELE_F46F11.2	WBGene00000473	I	C. Elegans Y-box	protein-coding	43.1012	60.7646	43.0144	59.4957	65.1489	79.2645
6239 (Caenorhabditis elegans)	176061	cgh-1	CELE_C07H6.5	WBGene00000479	III	ATP-dependent RNA helicase cgh-1	protein-coding	37.0954	56.1978	30.5781	53.0194	57.9818	72.816
6239 (Caenorhabditis elegans)	176546	cku-70	CELE_Y47D3A.4	WBGene00000519	III	Caenorhabditis KU	protein-coding	13.6607	20.2515	16.3134	18.811	15.4315	15.6134
6239 (Caenorhabditis elegans)	176341	clu-1	CELE_F55H2.6	WBGene00000550	III	Clustered mitochondria protein homolog	protein-coding	10.9096	27.4358	12.959	19.9935	12.6657	18.1439
6239 (Caenorhabditis elegans)	177556	clx-1	CELE_C50F7.2	WBGene00000551	IV	CoLlagen sequence X-hybridizing	protein-coding	0.835871	7.18135	15.7214	6.76975	6.4481	7.43504
6239 (Caenorhabditis elegans)	176602	col-95	CELE_Y41C4A.16	WBGene00000670	III	COLlagen	protein-coding	1411.08	2097.18	2683.25	3101.68	2967	2449.09
6239 (Caenorhabditis elegans)	188514	col-142	CELE_T15B7.4	WBGene00000715	V	COLlagen	protein-coding	945.822	1336.46	883.559	1010.61	1329.75	1308.55
6239 (Caenorhabditis elegans)	179296	col-144	CELE_B0222.6	WBGene00000717	V	COLlagen	protein-coding	6.41357	10.7217	10.0734	9.77249	11.0202	13.9795
6239 (Caenorhabditis elegans)	179431	col-149	CELE_B0024.1	WBGene00000722	V	COLlagen	protein-coding	5.64352	16.9337	43.1713	56.2026	13.8369	34.737
6239 (Caenorhabditis elegans)	24104282	col-175	CELE_C35B8.1	WBGene00000748	X	COLlagen	protein-coding	0	1.34467	2.1261	1.05036	0.657206	0
6239 (Caenorhabditis elegans)	172190	coq-1	CELE_C24A11.9	WBGene00000761	I	COenzyme Q (ubiquinone) biosynthesis	protein-coding	26.3806	72.2286	21.8208	33.3897	37.3806	53.2741
6239 (Caenorhabditis elegans)	176099	coq-5	CELE_ZK652.9	WBGene00000765	III	2-methoxy-6-polyprenyl-1,4-benzoquinol methylase, mitochondrial	protein-coding	23.2451	38.1718	20.8733	28.8966	21.4518	29.6502
6239 (Caenorhabditis elegans)	175647	coq-8	CELE_C35D10.4	WBGene00000767	III	Atypical kinase coq-8, mitochondrial	protein-coding	18.3157	40.0961	13.2174	19.2923	16.4043	25.7493
6239 (Caenorhabditis elegans)	174378	cpf-1	CELE_F28C6.3	WBGene00000773	II	Cleavage and Polyadenylation Factor	protein-coding	3.92399	7.01353	6.47393	9.03389	5.56679	6.95549
6239 (Caenorhabditis elegans)	180033	cpr-3	CELE_T10H4.12	WBGene00000783	V	Cathepsin B-like cysteine proteinase 3	protein-coding	85.2187	136.926	113.543	111.594	516.81	660.269
6239 (Caenorhabditis elegans)	178612	cpr-5	CELE_W07B8.5	WBGene00000785	V	Cathepsin B-like cysteine proteinase 5	protein-coding	176.933	855.969	247.445	393.187	137.259	322.922
6239 (Caenorhabditis elegans)	172045	cps-6	CELE_C41D11.8	WBGene00000787	I	Endonuclease G, mitochondrial	protein-coding	22.6956	37.3496	24.0547	29.2476	27.9208	29.1645
6239 (Caenorhabditis elegans)	178945	crn-2	CELE_CD4.2	WBGene00000795	V	Cell-death-Related Nuclease	protein-coding	9.68473	15.5241	13.3571	14.076	12.191	13.3325
6239 (Caenorhabditis elegans)	267093	ctb-1	CELE_MTCE.21	WBGene00000829	MtDNA	Mitochondrially encoded cytochrome b	protein-coding	2304.7	3639.98	2137.09	2571.3	2214.89	3449.44
6239 (Caenorhabditis elegans)	176770	cua-1	CELE_Y76A2A.2	WBGene00000834	III	CU (copper) ATPase	protein-coding	25.3403	41.5738	23.3195	26.3331	23.9268	28.1545
6239 (Caenorhabditis elegans)	176102	cuc-1	CELE_ZK652.11	WBGene00000835	III	CU (copper) Chaperonin	protein-coding	161.726	487.509	134.803	194.439	160.372	241.395
6239 (Caenorhabditis elegans)	177965	cyb-1	CELE_ZC168.4	WBGene00000865	IV	G2/mitotic-specific cyclin-B1	protein-coding	9.92553	14.7438	7.95402	12.1735	17.9412	20.0377
6239 (Caenorhabditis elegans)	171993	cyb-2.2	CELE_H31G24.4	WBGene00000867	I	CYclin B	protein-coding	1.37613	3.24691	1.29937	2.29847	3.05172	3.66774
6239 (Caenorhabditis elegans)	179936	cyn-1	CELE_Y49A3A.5	WBGene00000877	V	Peptidyl-prolyl cis-trans isomerase 1	protein-coding	56.843	86.7734	65.3632	82.9875	58.7416	71.9503
6239 (Caenorhabditis elegans)	180889	daf-9	CELE_T13C5.1	WBGene00000905	X	Cytochrome P450 daf-9	protein-coding	1.49354	3.13464	1.17063	1.70421	3.64654	4.71487
6239 (Caenorhabditis elegans)	266845	dao-5	CELE_C25A1.10	WBGene00000931	I	Dauer or Aging adult Overexpression	protein-coding	18.3516	26.4853	31.2114	43.32	24.7825	30.8539
6239 (Caenorhabditis elegans)	174631	dap-3	CELE_C14A4.2	WBGene00000933	II	mammalian cell Death Associated Protein related	protein-coding	11.586	21.4783	12.4378	17.3496	12.8104	19.6574
6239 (Caenorhabditis elegans)	173931	daz-1	CELE_F56D1.7	WBGene00000935	II	DAZ protein 1	protein-coding	15.0689	22.0556	15.868	27.0415	21.1608	27.1064
6239 (Caenorhabditis elegans)	175331	ddp-1	CELE_Y39A3CR.4	WBGene00000941	III	Mitochondrial import inner membrane translocase subunit Tim8	protein-coding	95.371	183.976	109.056	138.534	93.5154	122.076
6239 (Caenorhabditis elegans)	173930	dhs-5	CELE_F56D1.5	WBGene00000969	II	Uncharacterized oxidoreductase dhs-5	protein-coding	3.72449	6.26395	10.9987	10.3547	7.21167	6.23493
6239 (Caenorhabditis elegans)	174183	dhs-7	CELE_E04F6.7	WBGene00000971	II	DeHydrogenases, Short chain	protein-coding	6.76967	11.0711	11.7863	13.564	7.27009	8.68572
6239 (Caenorhabditis elegans)	174809	dna-2	CELE_F43G6.1	WBGene00001016	II	yeast DNA helicase/endonuclease family	protein-coding	2.29403	3.55974	2.91834	4.2179	3.14182	4.56516
6239 (Caenorhabditis elegans)	3565947	dnj-9	CELE_F11G11.7	WBGene00001027	II	DNaJ domain (prokaryotic heat shock protein)	protein-coding	10.8534	17.9327	11.2693	13.7241	10.2759	13.2689
6239 (Caenorhabditis elegans)	176211	dnj-10	CELE_F22B7.5	WBGene00001028	III	DnaJ homolog dnj-10	protein-coding	15.6667	32.6058	14.109	18.7166	16.108	22.7198
6239 (Caenorhabditis elegans)	177419	dnj-11	CELE_F38A5.13	WBGene00001029	IV	DNaJ domain (prokaryotic heat shock protein)	protein-coding	17.6401	27.8817	24.8123	36.8852	22.662	31.6854
6239 (Caenorhabditis elegans)	187149	dnj-15	CELE_K08D10.2	WBGene00001033	IV	DNaJ domain (prokaryotic heat shock protein)	protein-coding	13.1295	20.3376	13.217	14.3233	19.5502	16.6933
6239 (Caenorhabditis elegans)	177336	drp-1	CELE_T12E12.4	WBGene00001093	IV	Dynamin-Related Protein	protein-coding	24.8204	62.1175	24.4255	27.0283	29.4791	39.3194
6239 (Caenorhabditis elegans)	3565124	dars-2	CELE_F10C2.6	WBGene00001095	V	aspartyl(D) Amino-acyl tRNA Synthetase	protein-coding	4.2734	7.0494	3.36472	4.93278	4.85523	5.79794
6239 (Caenorhabditis elegans)	177846	dur-1	CELE_F25H8.5	WBGene00001113	IV	Dauer Up-Regulated	protein-coding	14.4637	28.2039	36.4832	31.7557	24.5973	23.9787
6239 (Caenorhabditis elegans)	174476	eat-3	CELE_D2013.5	WBGene00001134	II	hypothetical protein	protein-coding	16.7022	26.7072	17.043	22.3081	17.3825	24.3763
6239 (Caenorhabditis elegans)	177905	ech-8	CELE_F01G10.2	WBGene00001157	IV	Enoyl-CoA Hydratase	protein-coding	19.8631	28.1264	21.3276	20.4597	20.404	17.7397
6239 (Caenorhabditis elegans)	184065	ech-9	CELE_F01G10.3	WBGene00001158	IV	Enoyl-CoA Hydratase	protein-coding	3.25136	5.66556	5.05415	4.23955	18.3025	23.5475
6239 (Caenorhabditis elegans)	174478	eif-3.F	CELE_D2013.7	WBGene00001229	II	Eukaryotic translation initiation factor 3 subunit F	protein-coding	40.8393	74.8121	56.2591	67.8706	67.8792	84.7106
6239 (Caenorhabditis elegans)	175710	emb-8	CELE_K10D2.6	WBGene00001262	III	NADPH--cytochrome P450 reductase	protein-coding	148.556	203.737	105.604	96.4888	100.842	105.162
6239 (Caenorhabditis elegans)	174314	emb-27	CELE_F10B5.6	WBGene00001281	II	Cell division cycle protein 16 homolog	protein-coding	3.59672	6.00072	5.43504	6.94255	5.52899	5.92354
6239 (Caenorhabditis elegans)	178411	eps-8	CELE_Y57G11C.24	WBGene00001330	IV	EPS (human endocytosis) related	protein-coding	30.2506	46.2656	32.7985	39.013	30.6832	40.5787
6239 (Caenorhabditis elegans)	172904	ears-1	CELE_ZC434.5	WBGene00001337	I	glutamyl(E) Amino-acyl tRNA Synthetase	protein-coding	41.0308	56.078	43.6495	52.095	41.3827	51.5947
6239 (Caenorhabditis elegans)	175555	evl-14	CELE_H38K22.1	WBGene00001352	III	hypothetical protein	protein-coding	4.72255	6.8214	5.45059	7.02072	6.01477	7.7043
6239 (Caenorhabditis elegans)	179785	far-3	CELE_F15B9.1	WBGene00001387	V	Fatty Acid/Retinol binding protein	protein-coding	1581.56	2568.93	573.594	355.302	5272.15	2609.8
6239 (Caenorhabditis elegans)	179999	fib-1	CELE_T01C3.7	WBGene00001423	V	rRNA 2'-O-methyltransferase fibrillarin	protein-coding	107.972	148.561	137.202	201.845	138.658	175.511
6239 (Caenorhabditis elegans)	173159	fkb-8	CELE_Y18D10A.25	WBGene00001433	I	Peptidylprolyl isomerase	protein-coding	3.46542	7.92864	11.8253	10.5199	2.89213	4.18316
6239 (Caenorhabditis elegans)	176215	fli-1	CELE_B0523.5	WBGene00001443	III	Protein flightless-1 homolog	protein-coding	18.598	25.2155	20.3228	16.0146	29.9533	27.8506
6239 (Caenorhabditis elegans)	181604	flr-4	CELE_F09B12.6	WBGene00001468	X	Serine/threonine-protein kinase flr-4	protein-coding	0.749156	2.19655	2.32992	2.62444	1.09631	2.04149
6239 (Caenorhabditis elegans)	176491	fmo-3	CELE_Y39A1A.19	WBGene00001478	III	Dimethylaniline monooxygenase [N-oxide-forming]	protein-coding	25.8757	38.037	36.2737	40.2565	39.268	42.0717
6239 (Caenorhabditis elegans)	178985	fut-8	CELE_C10F3.6	WBGene00001508	V	Alpha-(1,6)-fucosyltransferase	protein-coding	6.88768	11.265	7.82511	9.90623	7.93986	11.3627
6239 (Caenorhabditis elegans)	180530	gap-1	CELE_T24C12.2	WBGene00001515	X	Ras GTPase-activating protein gap-1	protein-coding	0.943303	2.07801	1.79361	2.76128	1.57811	2.66887
6239 (Caenorhabditis elegans)	179274	gck-1	CELE_T19A5.2	WBGene00001526	V	Germinal Center Kinase family	protein-coding	16.7739	23.3841	14.6979	18.6618	16.2742	19.9143
6239 (Caenorhabditis elegans)	177654	acdh-13	CELE_C28C12.9	WBGene00001566	IV	Acyl CoA DeHydrogenase	protein-coding	4.88697	9.37095	5.31626	7.96432	6.32814	8.64075
6239 (Caenorhabditis elegans)	178108	gem-4	CELE_T12A7.1	WBGene00001577	IV	Gon-2 Extragenic Modifier	protein-coding	12.6128	28.8651	28.1508	24.6974	14.5177	12.9821
6239 (Caenorhabditis elegans)	172532	gld-1	CELE_T23G11.3	WBGene00001595	I	Female germline-specific tumor suppressor gld-1	protein-coding	16.5304	27.0998	11.5428	20.3134	27.1392	36.3941
6239 (Caenorhabditis elegans)	174174	gld-3	CELE_T07F8.3	WBGene00001597	II	Defective in germ line development protein 3	protein-coding	2.50312	4.75238	2.6485	4.17292	4.20828	5.15661
6239 (Caenorhabditis elegans)	172414	glh-1	CELE_T21G5.3	WBGene00001598	I	ATP-dependent RNA helicase glh-1	protein-coding	56.2826	76.8235	70.7278	102.587	74.4657	90.6986
6239 (Caenorhabditis elegans)	171941	glh-4	CELE_T12F5.3	WBGene00001601	I	ATP-dependent RNA helicase glh-4	protein-coding	5.03148	7.35864	5.8391	7.7788	7.27016	9.59775
6239 (Caenorhabditis elegans)	177808	gln-6	CELE_C28D4.3	WBGene00001607	IV	GLutamiNe synthetase (glutamate-ammonia ligase)	protein-coding	5.14636	8.31398	4.51461	6.76207	9.14624	9.39072
6239 (Caenorhabditis elegans)	172533	gna-2	CELE_T23G11.2	WBGene00001647	I	Glucosamine phosphate N-Acetyl transferase	protein-coding	1.16272	3.17635	3.82861	4.12025	4.05836	3.53626
6239 (Caenorhabditis elegans)	175703	gars-1	CELE_T10F2.1	WBGene00001744	III	Glycine--tRNA ligase	protein-coding	27.3472	38.9413	34.3191	38.2473	35.1933	39.8415
6239 (Caenorhabditis elegans)	173841	gst-6	CELE_F11G11.3	WBGene00001754	II	Probable glutathione S-transferase 6	protein-coding	46.1931	111.085	91.87	92.4892	32.3335	42.8095
6239 (Caenorhabditis elegans)	173842	gst-7	CELE_F11G11.2	WBGene00001755	II	Probable glutathione S-transferase 7	protein-coding	171.97	409.848	152.436	190.941	94.8068	126.777
6239 (Caenorhabditis elegans)	188915	gst-13	CELE_T26C5.1	WBGene00001761	II	Glutathione S-Transferase	protein-coding	310.3	418.562	174.61	253.107	46.523	112.148
6239 (Caenorhabditis elegans)	185410	gst-15	CELE_F37B1.4	WBGene00001763	II	Glutathione S-Transferase	protein-coding	9.93033	31.2302	15.4334	13.9402	23.3319	25.5714
6239 (Caenorhabditis elegans)	175010	gst-19	CELE_F37B1.8	WBGene00001767	II	Glutathione S-Transferase	protein-coding	3.53516	7.98347	21.1002	15.4494	4.2639	2.47734
6239 (Caenorhabditis elegans)	175008	gst-20	CELE_Y48E1B.10	WBGene00001768	II	Glutathione S-Transferase	protein-coding	35.7306	74.9844	130.187	99.4835	71.4984	116.987
6239 (Caenorhabditis elegans)	180056	haf-3	CELE_F57A10.3	WBGene00001813	V	HAlF transporter (PGP related)	protein-coding	13.3303	27.8377	14.8419	19.0151	12.8319	20.9897
6239 (Caenorhabditis elegans)	171964	hcp-4	CELE_T03F1.9	WBGene00001832	I	HoloCentric chromosome binding Protein	protein-coding	8.06011	11.4478	8.36933	11.6011	11.122	13.5104
6239 (Caenorhabditis elegans)	177390	hil-2	CELE_Y73B6BL.9	WBGene00001853	IV	Histone H1.2	protein-coding	18.7478	28.1939	41.5309	60.6585	21.4421	32.3269
6239 (Caenorhabditis elegans)	172242	hil-5	CELE_B0414.3	WBGene00001856	I	Histone H1.5	protein-coding	34.446	52.9154	71.9358	101.61	50.6212	63.4576
6239 (Caenorhabditis elegans)	177241	hoe-1	CELE_E04A4.4	WBGene00001983	IV	Homolog Of ELAC2 (cancer susceptibility locus)	protein-coding	12.5545	18.1278	18.2151	19.7249	17.9827	21.9455
6239 (Caenorhabditis elegans)	178873	hsp-6	CELE_C37H5.8	WBGene00002010	V	Heat shock 70 kDa protein F, mitochondrial	protein-coding	107.05	241.819	115.56	141.986	105.786	158.269
6239 (Caenorhabditis elegans)	178659	hsp-16.2	CELE_Y46H3A.3	WBGene00002016	V	Heat Shock Protein	protein-coding	18.2598	47.3256	113.79	140.43	18.8752	30.1972
6239 (Caenorhabditis elegans)	178660	hsp-16.41	CELE_Y46H3A.2	WBGene00002018	V	Heat shock protein Hsp-16.41	protein-coding	12.6002	36.0183	97.5414	150.857	20.2073	28.5619
6239 (Caenorhabditis elegans)	180895	hsp-43	CELE_C14F11.5	WBGene00002024	X	Heat Shock Protein	protein-coding	101.444	151.725	427.026	464.209	164.245	182.992
6239 (Caenorhabditis elegans)	175316	hsp-60	CELE_Y22D7AL.5	WBGene00002025	III	Chaperonin homolog Hsp-60, mitochondrial	protein-coding	17.9174	49.3171	28.5306	47.0345	19.0848	35.0384
6239 (Caenorhabditis elegans)	172757	hsp-70	CELE_C12C8.1	WBGene00002026	I	Heat Shock Protein	protein-coding	35.6755	102.447	131.178	132.396	126.203	110.938
6239 (Caenorhabditis elegans)	3565010	hsr-9	CELE_T05F1.6	WBGene00002027	I	Protein hsr-9	protein-coding	8.77686	12.6801	11.7321	15.0632	12.6985	15.0706
6239 (Caenorhabditis elegans)	259571	htp-1	CELE_F41H10.10	WBGene00002032	IV	Him-Three Paralog	protein-coding	6.22912	10.2229	5.97978	7.78012	11.7306	12.4808
6239 (Caenorhabditis elegans)	180414	ifc-2	CELE_M6.1	WBGene00002056	X	Intermediate Filament, C	protein-coding	77.4799	113.538	125.508	138.106	63.7369	96.4006
6239 (Caenorhabditis elegans)	180430	ifd-2	CELE_F25E2.4	WBGene00002058	X	Intermediate filament protein ifd-2	protein-coding	11.5925	19.2218	40.6574	37.9524	7.80613	12.5281
6239 (Caenorhabditis elegans)	176755	ife-1	CELE_F53A2.6	WBGene00002059	III	Eukaryotic translation initiation factor 4E-1	protein-coding	85.5268	156.84	95.8227	116.268	116.137	126.698
6239 (Caenorhabditis elegans)	173872	ify-1	CELE_C27A2.3	WBGene00002068	II	Interactor of FizzY protein	protein-coding	6.55124	11.7859	8.32859	10.1132	14.6076	13.9237
6239 (Caenorhabditis elegans)	177533	ima-3	CELE_F32E10.4	WBGene00002074	IV	Importin subunit alpha-3	protein-coding	41.7659	56.7394	51.5077	60.834	55.1934	66.3378
6239 (Caenorhabditis elegans)	175966	inf-1	CELE_F57B9.6	WBGene00002083	III	Eukaryotic initiation factor 4A	protein-coding	106.995	173.512	149.169	187.456	177.29	188.275
6239 (Caenorhabditis elegans)	191688	ins-7	CELE_ZK1251.2	WBGene00002090	IV	INSulin related	protein-coding	13.603	33.4325	61.4158	66.5188	17.2782	12.6037
6239 (Caenorhabditis elegans)	177926	iars-1	CELE_R11A8.6	WBGene00002152	IV	Isoleucine--tRNA ligase, cytoplasmic	protein-coding	41.3531	66.4084	43.9056	52.2786	40.3326	50.4453
6239 (Caenorhabditis elegans)	176866	kgb-1	CELE_T07A9.3	WBGene00002187	IV	GLH-binding kinase 1	protein-coding	33.8103	48.1158	43.0329	37.8359	37.8227	39.2196
6239 (Caenorhabditis elegans)	178007	klc-1	CELE_M7.2	WBGene00002214	IV	Kinesin Light Chain	protein-coding	3.5535	6.46343	5.29244	7.28628	7.85135	8.76904
6239 (Caenorhabditis elegans)	172213	klp-15	CELE_M01E11.6	WBGene00002225	I	Kinesin-like protein	protein-coding	2.70492	4.78777	5.50758	7.74231	3.87777	6.23535
6239 (Caenorhabditis elegans)	179790	lap-2	CELE_W07G4.4	WBGene00002250	V	Putative aminopeptidase W07G4.4	protein-coding	133.413	188.448	144.252	152.842	169.484	155.5
6239 (Caenorhabditis elegans)	179161	lbp-4	CELE_ZK742.5	WBGene00002256	V	Fatty acid-binding protein homolog 4	protein-coding	15.5651	32.5782	16.4655	21.7275	15.1007	24.8912
6239 (Caenorhabditis elegans)	174798	ldh-1	CELE_F13D12.2	WBGene00002262	II	L-lactate dehydrogenase	protein-coding	131.726	193.751	142.107	145.319	166.794	208.029
6239 (Caenorhabditis elegans)	3564838	lea-1	CELE_K08H10.1	WBGene00002263	V	plant Late Embryo Abundant (LEA) related	protein-coding	132.377	235.571	110.284	106.072	191.643	189.15
6239 (Caenorhabditis elegans)	173992	lec-5	CELE_ZK1248.16	WBGene00002268	II	Galectin	protein-coding	416.421	582.334	566.151	559.459	542.542	591.094
6239 (Caenorhabditis elegans)	177420	lec-11	CELE_F38A5.3	WBGene00002274	IV	Galectin	protein-coding	50.7521	71.9803	140.423	99.6237	152.03	139.61
6239 (Caenorhabditis elegans)	172153	let-630	CELE_Y110A7A.19	WBGene00002804	I	hypothetical protein	protein-coding	7.71678	12.8416	8.3307	12.5522	8.59425	11.9873
6239 (Caenorhabditis elegans)	175909	let-756	CELE_C05D11.4	WBGene00002881	III	Protein let-756	protein-coding	1.80466	4.10796	6.26593	10.0121	1.51053	1.19947
6239 (Caenorhabditis elegans)	172128	lfe-2	CELE_C46H11.4	WBGene00002979	I	Inositol-trisphosphate 3-kinase homolog	protein-coding	28.6291	41.268	23.3742	29.3701	35.1384	37.9671
6239 (Caenorhabditis elegans)	172597	lin-10	CELE_C09H6.2	WBGene00002999	I	Protein lin-10	protein-coding	14.2413	22.0225	16.9613	23.947	13.885	14.5379
6239 (Caenorhabditis elegans)	266825	lin-59	CELE_T12F5.4	WBGene00003040	I	Probable histone-lysine N-methyltransferase lin-59	protein-coding	18.9166	26.2679	15.8276	15.2142	28.7828	22.5346
6239 (Caenorhabditis elegans)	176072	lpd-7	CELE_R13A5.12	WBGene00003063	III	Pescadillo homolog	protein-coding	41.1255	56.976	61.0552	65.7721	52.6822	61.1507
6239 (Caenorhabditis elegans)	175538	lars-1	CELE_R74.1	WBGene00003073	III	Leucine--tRNA ligase	protein-coding	33.3119	68.2392	39.1167	47.7507	36.4743	48.5613
6239 (Caenorhabditis elegans)	172499	lars-2	CELE_ZK524.3	WBGene00003074	I	Leucyl Amino-acyl tRNA Synthetase	protein-coding	3.90146	6.61326	4.42642	5.26068	5.42234	6.51323
6239 (Caenorhabditis elegans)	178468	map-2	CELE_Y116A8A.9	WBGene00003130	IV	Methionine AminoPeptidase	protein-coding	38.7364	57.0892	43.7597	57.0275	51.5912	63.9742
6239 (Caenorhabditis elegans)	172598	mau-2	CELE_C09H6.3	WBGene00003136	I	Maternal uncoordinated protein 2	protein-coding	4.04367	6.64449	4.61571	5.83641	4.67859	5.0398
6239 (Caenorhabditis elegans)	178831	mcm-7	CELE_F32D1.10	WBGene00003159	V	DNA helicase	protein-coding	5.38117	8.13656	9.20488	12.7628	7.38906	10.1377
6239 (Caenorhabditis elegans)	179338	mdf-1	CELE_C50F4.11	WBGene00003160	V	MAD (yeast Mitosis arrest DeFicient) related	protein-coding	10.5881	16.2099	9.98818	14.2438	15.0021	18.4605
6239 (Caenorhabditis elegans)	178895	mlk-1	CELE_K11D12.10	WBGene00003374	V	Mitogen-activated protein kinase kinase kinase mlk-1	protein-coding	12.203	22.1939	13.979	16.4613	13.8078	15.5685
6239 (Caenorhabditis elegans)	187322	dapk-1	CELE_K12C11.4	WBGene00003400	I	DAP (Death-Associated Protein) Kinase homolog	protein-coding	10.2143	14.1635	12.9852	17.8686	14.2211	17.4323
6239 (Caenorhabditis elegans)	179488	mre-11	CELE_ZC302.1	WBGene00003405	V	Double-strand break repair protein mre-11	protein-coding	3.63499	5.52114	4.25745	6.05993	5.16222	6.81942
6239 (Caenorhabditis elegans)	176702	mrg-1	CELE_Y37D8A.9	WBGene00003406	III	human MRG (Mortality factor-Related Gene) related	protein-coding	12.8895	18.6919	15.7971	24.1094	16.7675	18.9333
6239 (Caenorhabditis elegans)	178268	msh-5	CELE_F09E8.3	WBGene00003421	IV	MSH (MutS Homolog) family	protein-coding	1.92376	3.12275	3.00671	3.28626	2.51107	3.01252
6239 (Caenorhabditis elegans)	173825	msp-3	CELE_F26G1.7	WBGene00003424	II	Major sperm protein 3	protein-coding	7.89966	16.0856	0	0	49.007	36.1559
6239 (Caenorhabditis elegans)	191713	klf-3	CELE_F54H5.4	WBGene00003480	II	Kruppel-Like Factor (zinc finger protein)	protein-coding	3.96298	11.9232	11.2993	14.1495	7.67659	9.32917
6239 (Caenorhabditis elegans)	178952	mut-14	CELE_C14C11.6	WBGene00003507	V	MUTator	protein-coding	6.75875	10.0888	10.1734	12.5525	8.15474	9.30291
6239 (Caenorhabditis elegans)	187045	nas-3	CELE_K06A4.1	WBGene00003522	V	Zinc metalloproteinase nas-3	protein-coding	0.952382	5.15918	2.13683	6.13922	2.7212	19.0922
6239 (Caenorhabditis elegans)	176084	ncl-1	CELE_ZK112.2	WBGene00003559	III	B-box type zinc finger protein ncl-1	protein-coding	12.3744	17.3679	16.4735	17.3822	24.4775	25.8848
6239 (Caenorhabditis elegans)	176370	ncx-7	CELE_C07A9.11	WBGene00003572	III	Putative sodium/calcium exchanger 7	protein-coding	6.00217	14.5224	4.1811	5.82163	3.14824	4.71366
6239 (Caenorhabditis elegans)	172624	ngp-1	CELE_T19A6.2	WBGene00003596	I	Nuclear/nucleolar GTP-binding Protein family	protein-coding	17.4783	25.6518	29.6546	34.2257	28.4088	29.1006
6239 (Caenorhabditis elegans)	181783	nhr-1	CELE_R09G11.2	WBGene00003600	X	Nuclear Hormone Receptor family	protein-coding	16.7357	24.9278	17.6025	18.0224	21.1002	25.9737
6239 (Caenorhabditis elegans)	181551	nhr-3	CELE_H01A20.1	WBGene00003602	X	Nuclear hormone receptor family member nhr-3	protein-coding	13.9251	28.3988	19.5773	30.7534	22.014	29.0095
6239 (Caenorhabditis elegans)	175462	nhr-6	CELE_C48D5.1	WBGene00003605	III	Nuclear Hormone Receptor family	protein-coding	0.915539	7.06075	6.02417	8.75885	2.91299	2.71192
6239 (Caenorhabditis elegans)	191719	nhr-17	CELE_C02B4.2	WBGene00003616	X	Nuclear Hormone Receptor family	protein-coding	39.5111	53.8528	25.8374	30.4312	35.2069	32.4788
6239 (Caenorhabditis elegans)	175546	nhr-20	CELE_F43C1.4	WBGene00003619	III	Nuclear hormone receptor family member nhr-20	protein-coding	3.63764	6.10947	5.15488	6.90207	5.46781	5.3485
6239 (Caenorhabditis elegans)	177601	nhr-31	CELE_C26B2.3	WBGene00003625	IV	Nuclear hormone receptor family member nhr-31	protein-coding	17.0239	24.4105	25.8786	29.638	25.2386	31.0528
6239 (Caenorhabditis elegans)	178813	nhr-57	CELE_T05B4.2	WBGene00003647	V	Nuclear hormone receptor family member nhr-57	protein-coding	22.2542	51.8791	41.7073	37.1738	35.7301	27.0435
6239 (Caenorhabditis elegans)	178708	nhr-115	CELE_T27B7.4	WBGene00003705	V	Nuclear Hormone Receptor family	protein-coding	4.47561	11.1077	3.09081	3.28671	4.19837	5.70127
6239 (Caenorhabditis elegans)	187965	nhr-130	CELE_T01G6.8	WBGene00003720	V	Nuclear hormone receptor family member nhr-130	protein-coding	7.2631	11.2574	7.09419	8.59235	11.6087	10.5416
6239 (Caenorhabditis elegans)	179594	nlp-24	CELE_F35B12.7	WBGene00003762	V	Neuropeptide-Like Protein	protein-coding	103.404	148.138	129.462	157.833	157.805	183.125
6239 (Caenorhabditis elegans)	175443	npp-9	CELE_F59A2.1	WBGene00003795	III	Nuclear Pore complex Protein	protein-coding	26.4097	36.4418	35.9113	47.0076	37.803	46.5214
6239 (Caenorhabditis elegans)	174329	nst-1	CELE_K01C8.9	WBGene00003821	II	Guanine nucleotide-binding protein-like 3 homolog	protein-coding	22.1693	31.0762	32.9089	39.5529	30.1125	35.5856
6239 (Caenorhabditis elegans)	181473	pab-2	CELE_F18H3.3	WBGene00003903	X	Polyadenylate-binding protein	protein-coding	76.9403	134.4	87.9941	84.0413	92.9135	100.488
6239 (Caenorhabditis elegans)	177161	pcn-1	CELE_W03D2.4	WBGene00003955	IV	Proliferating cell nuclear antigen	protein-coding	13.0982	22.822	22.4507	32.7052	19.8458	26.1559
6239 (Caenorhabditis elegans)	174775	pcs-1	CELE_F54D5.1	WBGene00003960	II	PhytoChelatin Synthase	protein-coding	12.4943	22.9271	29.4624	21.4675	10.055	13.8768
6239 (Caenorhabditis elegans)	177615	pct-1	CELE_C07G1.3	WBGene00003961	IV	Cyclin-dependent kinase 17	protein-coding	7.27329	10.6919	8.18604	14.0252	8.87178	11.9913
6239 (Caenorhabditis elegans)	180475	pdk-1	CELE_H42K12.1	WBGene00003965	X	3-phosphoinositide-dependent protein kinase 1	protein-coding	5.84264	8.89134	8.54767	8.35955	9.09143	8.54582
6239 (Caenorhabditis elegans)	179963	pes-9	CELE_R11H6.1	WBGene00003982	V	Patterned Expression Site	protein-coding	313.088	424.085	180.861	195.763	223.501	298.615
6239 (Caenorhabditis elegans)	177461	pgl-1	CELE_ZK381.4	WBGene00003992	IV	P granule abnormality protein 1	protein-coding	21.4779	32.3591	27.4095	42.7357	27.7527	38.627
6239 (Caenorhabditis elegans)	178215	pgp-1	CELE_K08E7.9	WBGene00003995	IV	Multidrug resistance protein pgp-1	protein-coding	22.8871	46.6166	18.2389	21.932	30.8386	33.818
6239 (Caenorhabditis elegans)	180165	pgp-9	CELE_C47A10.1	WBGene00004003	V	P-GlycoProtein related	protein-coding	50.5255	152.371	47.6289	58.7521	54.4887	63.545
6239 (Caenorhabditis elegans)	180357	pha-4	CELE_F38A6.1	WBGene00004013	V	Defective pharyngeal development protein 4	protein-coding	5.34909	8.16134	7.70074	9.74228	4.82724	4.41975
6239 (Caenorhabditis elegans)	171768	phb-1	CELE_Y37E3.9	WBGene00004014	I	Mitochondrial prohibitin complex protein 1	protein-coding	116.959	208.722	109.335	143.371	120.587	160.703
6239 (Caenorhabditis elegans)	174034	phb-2	CELE_T24H7.1	WBGene00004015	II	Mitochondrial prohibitin complex protein 2	protein-coding	54.1345	112.044	53.903	75.2849	62.7884	86.3322
6239 (Caenorhabditis elegans)	173896	pho-1	CELE_EGAP2.3	WBGene00004020	II	Intestinal acid phosphatase	protein-coding	39.5195	58.117	29.0198	35.2063	10.2637	16.5567
6239 (Caenorhabditis elegans)	173897	pho-4	CELE_T16D1.2	WBGene00004023	II	intestinal acid PHOsphatase	protein-coding	9.82751	14.7917	13.2748	15.0223	45.0093	60.6691
6239 (Caenorhabditis elegans)	176143	plk-1	CELE_C14B9.4	WBGene00004042	III	Serine/threonine-protein kinase plk-1	protein-coding	4.88064	8.11507	6.24558	8.83009	7.95155	10.1749
6239 (Caenorhabditis elegans)	266900	plk-3	CELE_F55G1.8	WBGene00004044	IV	Serine/threonine-protein kinase plk-3	protein-coding	5.69712	9.95288	4.255	7.08199	10.9112	12.3211
6239 (Caenorhabditis elegans)	178623	tank-1	CELE_ZK1005.1	WBGene00004053	V	Tankyrase-like protein	protein-coding	17.6692	23.9915	29.0452	25.2574	15.1017	18.6279
6239 (Caenorhabditis elegans)	174126	pmp-1	CELE_C44B7.8	WBGene00004058	II	Peroxisomal Membrane Protein related	protein-coding	15.0893	36.9962	18.3821	23.1017	31.8399	48.9942
6239 (Caenorhabditis elegans)	172152	ppw-2	CELE_Y110A7A.18	WBGene00004094	I	Piwi-like protein	protein-coding	14.6701	22.2065	19.9629	29.7827	19.3981	23.5921
6239 (Caenorhabditis elegans)	174705	pqm-1	CELE_F40F8.7	WBGene00004096	II	ParaQuat (Methylviologen) responsive	protein-coding	110.777	152.265	78.9275	77.3173	95.5426	84.995
6239 (Caenorhabditis elegans)	182072	prg-2	CELE_C01G5.2	WBGene00004179	IV	Piwi-like protein	protein-coding	11.5764	16.7105	12.2609	19.2487	15.1404	21.3018
6239 (Caenorhabditis elegans)	179678	rad-50	CELE_T04H1.4	WBGene00004296	V	DNA repair protein rad-50	protein-coding	5.80537	8.70133	6.60401	8.4677	7.55387	9.24836
6239 (Caenorhabditis elegans)	174332	ran-3	CELE_C26D10.1	WBGene00004304	II	Regulator of chromosome condensation	protein-coding	20.2056	33.7246	25.4807	35.2485	27.6903	33.5437
6239 (Caenorhabditis elegans)	180645	rgs-7	CELE_F56B6.2	WBGene00004350	X	Regulator of G protein Signaling	protein-coding	5.42192	9.33213	9.59243	13.5682	4.39625	5.03352
6239 (Caenorhabditis elegans)	176301	rnr-1	CELE_T23G5.1	WBGene00004391	III	Ribonucleoside-diphosphate reductase large subunit	protein-coding	8.08246	11.7642	11.7157	16.0634	10.5922	11.7919
6239 (Caenorhabditis elegans)	175525	rnr-2	CELE_C03C10.3	WBGene00004392	III	Ribonucleoside-diphosphate reductase small chain	protein-coding	7.75469	11.9055	10.8382	13.6507	8.97511	11.2088
6239 (Caenorhabditis elegans)	178778	rpl-11.1	CELE_T22F3.4	WBGene00004422	V	60S ribosomal protein L11-1	protein-coding	323.369	438.282	455.884	628.612	438.883	522.485
6239 (Caenorhabditis elegans)	13183156	rrn-3.1	CELE_F31C3.9	WBGene00004622	I	26S ribosomal RNA	rRNA	744.183	1027.87	966.462	1049.55	1381.32	538.797
6239 (Caenorhabditis elegans)	13183151	rrn-3.56	CELE_F31C3.10	WBGene00004677	I	26s rRNA gene fragment pseudogene	pseudogene	205.367	285.282	281.182	286.785	368.792	145.242
6239 (Caenorhabditis elegans)	173013	rsr-1	CELE_F28D9.1	WBGene00004706	I	SR protein related	protein-coding	7.80634	12.5468	12.1038	15.6116	11.4204	15.4134
6239 (Caenorhabditis elegans)	175464	sel-8	CELE_C32A3.1	WBGene00004765	III	Protein lag-3	protein-coding	4.25758	6.99752	5.204	5.99427	5.85568	8.30171
6239 (Caenorhabditis elegans)	175415	sft-1	CELE_H06I04.2	WBGene00004787	III	SURF1-like protein	protein-coding	4.84744	8.26224	4.39286	6.16935	4.83645	7.55365
6239 (Caenorhabditis elegans)	176471	sip-1	CELE_F43D9.4	WBGene00004798	III	Stress-induced protein 1	protein-coding	222.634	385.734	75.57	67.2865	362.552	399.453
6239 (Caenorhabditis elegans)	181748	sod-3	CELE_C08A9.1	WBGene00004932	X	Superoxide dismutase [Mn] 2, mitochondrial	protein-coding	103.153	287.952	36.1678	29.5111	146.672	195.411
6239 (Caenorhabditis elegans)	172155	spd-5	CELE_F56A3.4	WBGene00004955	I	Spindle-defective protein 5	protein-coding	8.22822	19.9623	16.115	26.2918	11.7717	16.1533
6239 (Caenorhabditis elegans)	171915	spg-7	CELE_Y47G6A.10	WBGene00004978	I	human SPG (spastic paraplegia)	protein-coding	12.2202	30.4512	16.7593	25.4343	14.5981	22.8913
6239 (Caenorhabditis elegans)	185015	spp-18	CELE_F27C8.4	WBGene00005003	IV	SaPosin-like Protein family	protein-coding	101.985	165.333	165.742	141.389	160.494	319.359
6239 (Caenorhabditis elegans)	178585	srp-1	CELE_C05E4.3	WBGene00005642	V	SeRPin	protein-coding	32.6752	46.3178	44.1207	42.1399	42.558	43.7806
6239 (Caenorhabditis elegans)	182569	srr-6	CELE_C13D9.1	WBGene00005657	V	Serpentine Receptor, class R	protein-coding	4.18836	24.1313	12.9855	15.6012	1.46973	1.80578
6239 (Caenorhabditis elegans)	172777	stl-1	CELE_F30A10.5	WBGene00006061	I	STomatin-Like	protein-coding	17.9585	130.967	17.6205	33.2213	20.2447	51.368
6239 (Caenorhabditis elegans)	181017	sto-1	CELE_F08C6.4	WBGene00006063	X	STOmatin	protein-coding	18.913	28.2338	29.1638	29.2589	21.9479	20.2593
6239 (Caenorhabditis elegans)	173498	taf-6.1	CELE_W09B6.2	WBGene00006387	II	TAF (TBP-associated transcription factor) family	protein-coding	2.47618	5.00799	4.4535	5.86696	5.56059	5.55258
6239 (Caenorhabditis elegans)	174524	taf-8	CELE_ZK1320.12	WBGene00006390	II	TAF (TBP-associated transcription factor) family	protein-coding	3.38406	5.71461	4.17084	5.29739	4.10455	5.0044
6239 (Caenorhabditis elegans)	175530	glod-4	CELE_C16C10.10	WBGene00006448	III	Glyoxalase 1	protein-coding	20.4617	32.3489	22.794	20.9458	29.9671	26.4756
6239 (Caenorhabditis elegans)	188912	nduf-2.2	CELE_T26A5.3	WBGene00006463	III	NADH Ubiquinone oxidoreductase Fe-S protein	protein-coding	12.13	17.9051	15.3976	19.6644	17.7247	18.2806
6239 (Caenorhabditis elegans)	179680	tbb-6	CELE_T04H1.9	WBGene00006539	V	Tubulin beta chain	protein-coding	52.1453	109.534	106.19	114.94	96.444	114.07
6239 (Caenorhabditis elegans)	177475	tin-9.1	CELE_C06G3.11	WBGene00006572	IV	Mitochondrial import inner membrane translocase subunit Tim9	protein-coding	34.2306	58.9959	33.4228	40.1155	34.0418	34.8764
6239 (Caenorhabditis elegans)	176580	tin-10	CELE_Y66D12A.22	WBGene00006573	III	Mitochondrial import inner membrane translocase subunit Tim10	protein-coding	32.8775	58.2276	35.5752	41.0552	39.7476	49.4551
6239 (Caenorhabditis elegans)	172686	tin-13	CELE_DY3.1	WBGene00006574	I	Mitochondrial import inner membrane translocase subunit tim-13	protein-coding	64.3363	95.1175	73.9755	79.5658	60.2226	78.149
6239 (Caenorhabditis elegans)	175502	tir-1	CELE_F13B10.1	WBGene00006575	III	Sterile alpha and TIR motif-containing protein tir-1	protein-coding	20.801	29.3035	23.5952	25.0691	16.1585	21.4034
6239 (Caenorhabditis elegans)	174790	tars-1	CELE_C47D12.6	WBGene00006617	II	Threonine--tRNA ligase, cytoplasmic	protein-coding	63.3174	118.937	68.7521	84.4811	56.1607	77.5148
6239 (Caenorhabditis elegans)	173601	tsr-1	CELE_F53G2.6	WBGene00006647	II	Transporter of SR proteins	protein-coding	3.64621	5.44462	5.18006	6.2783	4.25815	5.71111
6239 (Caenorhabditis elegans)	173859	ulp-2	CELE_Y38A8.3	WBGene00006737	II	Ubiquitin-Like Protease	protein-coding	3.64362	5.94997	5.16122	7.93302	5.82199	6.67759
6239 (Caenorhabditis elegans)	176706	unc-71	CELE_Y37D8A.13	WBGene00006804	III	hypothetical protein	protein-coding	1.39626	2.39489	3.24058	4.10361	2.98589	2.7426
6239 (Caenorhabditis elegans)	181066	vem-1	CELE_K07E3.8	WBGene00006890	X	VEMA (mammalian ventral midline antigen) related	protein-coding	91.0063	125.732	82.8154	90.8175	105.487	106.774
6239 (Caenorhabditis elegans)	173904	vhp-1	CELE_F08B1.1	WBGene00006923	II	Tyrosine-protein phosphatase vhp-1	protein-coding	71.6978	101.148	68.2967	74.2061	62.3574	76.1337
6239 (Caenorhabditis elegans)	173512	vig-1	CELE_F56D12.5	WBGene00006924	II	VIG (Drosophila Vasa Intronic Gene) ortholog	protein-coding	239.969	327.955	328.049	450.951	314.987	384.288
6239 (Caenorhabditis elegans)	179184	vars-1	CELE_ZC513.4	WBGene00006935	V	Valyl Amino-acyl tRNA Synthetase	protein-coding	4.3909	7.17532	4.78101	6.06994	5.67325	7.23067
6239 (Caenorhabditis elegans)	173224	glp-4	CELE_Y87G2A.5	WBGene00006936	I	Valine--tRNA ligase	protein-coding	26.6713	41.2324	38.0855	44.5668	22.3509	28.5636
6239 (Caenorhabditis elegans)	174531	wee-1.3	CELE_Y53C12A.1	WBGene00006940	II	Membrane-associated tyrosine-and threonine-specific cdc2-inhibitory kinase wee-1.3	protein-coding	4.79572	7.70457	4.51781	6.0155	7.71292	8.68988
6239 (Caenorhabditis elegans)	180231	wars-1	CELE_Y80D3A.1	WBGene00006945	V	tryptophanyl(W) Amino-acyl tRNA Synthetase	protein-coding	20.4978	29.1577	31.8958	39.0396	27.3461	33.7217
6239 (Caenorhabditis elegans)	175398	tufm-1	CELE_Y71H2AM.23	WBGene00007000	III	TU elongation Factor (EF-Tu), Mitochondrial	protein-coding	46.6198	97.5678	44.5048	66.9806	51.4901	71.5596
6239 (Caenorhabditis elegans)	172024	tufm-2	CELE_C43E11.4	WBGene00007001	I	TU elongation Factor (EF-Tu), Mitochondrial	protein-coding	7.16433	14.467	7.35092	10.1553	9.99408	11.4248
6239 (Caenorhabditis elegans)	173776	sod-5	CELE_ZK430.3	WBGene00007036	II	Superoxide dismutase [Cu-Zn]	protein-coding	0	3.79014	0.805894	0.203243	0.52588	2.74587
6239 (Caenorhabditis elegans)	174080	utp-20	CELE_F18C5.3	WBGene00007050	II	UTP small subunit (SSU) processome component homolog	protein-coding	3.34127	4.84272	5.24049	7.81567	4.28093	6.04454
6239 (Caenorhabditis elegans)	189112	ant-1.2	CELE_W02D3.6	WBGene00007057	I	Adenine Nucleotide Translocator	protein-coding	1.01076	4.22955	0.419272	0.190068	1.54493	1.65335
6239 (Caenorhabditis elegans)	179449	ugt-1	CELE_AC3.7	WBGene00007072	V	UDP-GlucuronosylTransferase	protein-coding	14.3566	22.038	16.5809	8.02907	8.98086	6.17495
6239 (Caenorhabditis elegans)	179450	ugt-2	CELE_AC3.8	WBGene00007073	V	UDP-GlucuronosylTransferase	protein-coding	21.0009	45.0095	31.9745	41.14	15.1288	16.8554
6239 (Caenorhabditis elegans)	179434	trx-2	CELE_B0024.9	WBGene00007099	V	Probable thioredoxin-2	protein-coding	34.9955	60.7786	28.0681	32.4845	33.0504	38.0576
6239 (Caenorhabditis elegans)	178039	B0035.15	CELE_B0035.15	WBGene00007113	IV	Uncharacterized protein	protein-coding	6.40015	12.9844	8.40967	10.7659	8.47961	8.62622
6239 (Caenorhabditis elegans)	178038	mttu-1	CELE_B0035.16	WBGene00007114	IV	Probable mitochondrial tRNA-specific 2-thiouridylase 1	protein-coding	2.41803	4.85378	2.0894	2.04923	2.25671	2.97982
6239 (Caenorhabditis elegans)	175559	cdk-12	CELE_B0285.1	WBGene00007135	III	Cyclin-dependent kinase 12	protein-coding	8.97043	13.8183	11.0898	14.2873	11.4188	13.1538
6239 (Caenorhabditis elegans)	24105309	exos-4.1	CELE_exos-4.1	WBGene00007201	IV	Putative exosome complex component RRP41	protein-coding	11.8883	18.5675	13.436	17.0471	13.5952	18.5354
6239 (Caenorhabditis elegans)	173207	oxa-1	CELE_C01A2.3	WBGene00007215	I	OXA mitochondrial inner membrane insertase homolog	protein-coding	4.99213	12.4876	6.4387	10.1526	6.26684	8.74199
6239 (Caenorhabditis elegans)	182092	C01H6.4	CELE_C01H6.4	WBGene00007254	I	Flavin-containing monooxygenase	protein-coding	15.2114	23.5745	14.7775	18.1864	13.9474	16.5075
6239 (Caenorhabditis elegans)	175526	rei-1	CELE_C03C10.4	WBGene00007270	III	Guanine nucleotide exchange factor rei-1	protein-coding	13.8004	20.9602	18.301	22.2399	21.3752	36.2493
6239 (Caenorhabditis elegans)	179544	folt-1	CELE_C06H2.4	WBGene00007388	V	Folate transporter 1	protein-coding	3.96854	10.1529	2.82033	4.68312	2.70154	3.86898
6239 (Caenorhabditis elegans)	182357	C07A9.9	CELE_C07A9.9	WBGene00007405	III	hypothetical protein	protein-coding	12.5308	18.897	20.6103	25.2219	14.9856	14.9637
6239 (Caenorhabditis elegans)	179411	C08B6.8	CELE_C08B6.8	WBGene00007429	V	Probable oligoribonuclease	protein-coding	9.3319	15.1139	11.4081	15.0801	11.8529	13.0902
6239 (Caenorhabditis elegans)	182409	C08E8.4	CELE_C08E8.4	WBGene00007440	V	hypothetical protein	protein-coding	108.307	180.884	60.0047	48.5339	246.137	191.182
6239 (Caenorhabditis elegans)	178023	C08F8.3	CELE_C08F8.3	WBGene00007445	IV	Uncharacterized protein	protein-coding	2.50466	4.66613	4.0951	5.78891	4.81545	6.1636
6239 (Caenorhabditis elegans)	259594	C08F8.9	CELE_C08F8.9	WBGene00007449	IV	Uncharacterized protein	protein-coding	41.407	106.914	64.3941	79.8121	60.5218	74.0532
6239 (Caenorhabditis elegans)	175130	glna-1	CELE_C09F9.3	WBGene00007480	II	GLutamiNAse	protein-coding	9.76872	14.3836	19.6288	20.3667	12.08	13.3824
6239 (Caenorhabditis elegans)	182513	gpx-3	CELE_C11E4.2	WBGene00007517	X	Glutathione peroxidase 3	protein-coding	4.90861	9.33494	8.5345	10.2737	7.88251	7.43459
6239 (Caenorhabditis elegans)	182517	C11E4.7	CELE_C11E4.7	WBGene00007521	X	hypothetical protein	protein-coding	1.7384	5.71122	4.92722	9.34453	2.76225	5.51708
6239 (Caenorhabditis elegans)	3565578	dohh-1	CELE_C14A4.1	WBGene00007555	II	Deoxyhypusine hydroxylase	protein-coding	17.5517	29.8417	23.8861	26.8733	27.779	30.5599
6239 (Caenorhabditis elegans)	174632	mrps-22	CELE_C14A4.14	WBGene00007564	II	Mitochondrial Ribosomal Protein, Small	protein-coding	7.68924	13.8814	8.44168	13.6245	9.2627	12.6254
6239 (Caenorhabditis elegans)	175478	C14B1.7	CELE_C14B1.7	WBGene00007578	III		pseudogene	2.52745	4.17212	2.24995	3.41921	3.58894	5.02405
6239 (Caenorhabditis elegans)	182595	C14B4.2	CELE_C14B4.2	WBGene00007583	V	hypothetical protein	protein-coding	5.62195	9.42913	6.62746	8.51957	6.07665	9.21267
6239 (Caenorhabditis elegans)	179725	ril-2	CELE_C14C10.3	WBGene00007586	V	RNAi-Induced Longevity	protein-coding	28.8125	43.1028	25.0451	28.311	36.5409	39.7837
6239 (Caenorhabditis elegans)	182635	asp-10	CELE_C15C8.3	WBGene00007605	V	ASpartyl Protease	protein-coding	176.047	382.949	86.0734	96.1726	118.155	418.572
6239 (Caenorhabditis elegans)	175537	C16C10.1	CELE_C16C10.1	WBGene00007622	III	Uncharacterized mitochondrial carrier C16C10.1	protein-coding	6.01998	9.78389	4.58867	6.90342	5.07043	7.26692
6239 (Caenorhabditis elegans)	175536	C16C10.2	CELE_C16C10.2	WBGene00007623	III	Probable U3 small nucleolar RNA-associated protein 11	protein-coding	13.2368	21.0465	13.2349	17.2653	15.418	16.6611
6239 (Caenorhabditis elegans)	182749	pals-6	CELE_C17H1.7	WBGene00007660	I	Protein containing ALS2cr12 (ALS2CR12) domain	protein-coding	2.30254	12.3901	25.1201	16.0857	80.2252	38.2007
6239 (Caenorhabditis elegans)	182788	C18D11.3	CELE_C18D11.3	WBGene00007681	III	hypothetical protein	protein-coding	14.5154	23.8406	27.9519	30.7644	20.0214	31.7139
6239 (Caenorhabditis elegans)	174431	tomm-40	CELE_C18E9.6	WBGene00007686	II	Mitochondrial import receptor subunit TOM40 homolog	protein-coding	24.9647	49.198	29.6196	39.5375	30.2747	40.0395
6239 (Caenorhabditis elegans)	182818	C23H4.2	CELE_C23H4.2	WBGene00007691	X	Carboxylic ester hydrolase	protein-coding	6.62678	13.1453	8.05436	7.15107	3.85746	7.84078
6239 (Caenorhabditis elegans)	181384	C23H4.6	CELE_C23H4.6	WBGene00007694	X	hypothetical protein	protein-coding	5.07956	7.73795	8.08897	9.00635	4.34137	4.37024
6239 (Caenorhabditis elegans)	172885	clec-87	CELE_C25A1.8	WBGene00007709	I	C-type lectin domain-containing protein 87	protein-coding	3.56551	6.73165	4.40909	6.19335	6.55707	9.08196
6239 (Caenorhabditis elegans)	177707	C27B7.5	CELE_C27B7.5	WBGene00007762	IV	Uncharacterized protein	protein-coding	6.09927	9.85402	8.70983	12.0639	7.99655	11.1765
6239 (Caenorhabditis elegans)	259475	C31C9.6	CELE_C31C9.6	WBGene00007840	II	hypothetical protein	protein-coding	2.37373	4.47932	2.6164	3.216	2.72585	2.98408
6239 (Caenorhabditis elegans)	172725	C31H5.6	CELE_C31H5.6	WBGene00007857	I	hypothetical protein	protein-coding	12.2029	26.9112	17.0172	22.517	42.0606	59.0829
6239 (Caenorhabditis elegans)	183104	mrps-31	CELE_C32A3.2	WBGene00007859	III	28S ribosomal protein S31, mitochondrial	protein-coding	4.1774	7.49336	5.26808	7.72419	5.10906	6.67498
6239 (Caenorhabditis elegans)	183133	C32H11.9	CELE_C32H11.9	WBGene00007872	IV	Uncharacterized protein	protein-coding	5.28568	42.6363	10.4887	29.1539	139.721	359.928
6239 (Caenorhabditis elegans)	183134	dod-21	CELE_C32H11.10	WBGene00007873	IV	Downstream Of DAF-16 (regulated by DAF-16)	protein-coding	6.72631	47.4249	19.8471	41.9845	83.6265	225.048
6239 (Caenorhabditis elegans)	183141	ugt-21	CELE_C33A12.6	WBGene00007885	IV	UDP-glucuronosyltransferase	protein-coding	7.92367	27.2683	25.261	27.3078	24.3634	30.5329
6239 (Caenorhabditis elegans)	177691	C33D9.3	CELE_C33D9.3	WBGene00007898	IV	Uncharacterized protein	protein-coding	7.20544	12.401	16.5346	17.8077	13.1153	13.281
6239 (Caenorhabditis elegans)	183193	cyp-36A1	CELE_C34B7.3	WBGene00007913	I	Probable cytochrome P450 CYP36A1	protein-coding	22.6182	36.8229	52.4248	50.8398	89.6479	71.3489
6239 (Caenorhabditis elegans)	175449	C34C12.8	CELE_C34C12.8	WBGene00007927	III	GrpE protein homolog, mitochondrial	protein-coding	15.754	44.4664	18.5732	29.5799	15.0047	26.1673
6239 (Caenorhabditis elegans)	183204	zip-5	CELE_C34D1.5	WBGene00007932	V	bZIP transcription factor family	protein-coding	23.8065	41.0344	68.4039	61.8837	44.0577	52.4045
6239 (Caenorhabditis elegans)	175516	glb-11	CELE_C36E8.2	WBGene00007981	III	GLoBin related	protein-coding	3.88073	7.48239	10.5592	10.5758	11.1827	11.1703
6239 (Caenorhabditis elegans)	178230	C36H8.1	CELE_C36H8.1	WBGene00007987	IV	Major sperm protein	protein-coding	1.90036	3.87929	0.978901	0.587404	8.0696	7.60381
6239 (Caenorhabditis elegans)	175633	enu-3.2	CELE_C38D4.1	WBGene00008003	III	ENhancer of Uncoordination	protein-coding	2.53841	4.86843	4.9622	5.3503	4.3727	4.4196
6239 (Caenorhabditis elegans)	176312	ttr-5	CELE_C40H1.5	WBGene00008040	III	Transthyretin-like protein 5	protein-coding	64.4359	104.817	60.6132	47.247	180.874	139.837
6239 (Caenorhabditis elegans)	259591	lgc-43	CELE_C43F9.9	WBGene00008076	IV	Ligand-Gated ion Channel	protein-coding	1.56176	3.09411	2.37503	3.13718	2.9707	3.21976
6239 (Caenorhabditis elegans)	183460	C44F1.1	CELE_C44F1.1	WBGene00008091	III	hypothetical protein	protein-coding	2.09041	3.96997	4.20596	6.54355	1.12779	1.88527
6239 (Caenorhabditis elegans)	172746	aspm-1	CELE_C45G3.1	WBGene00008107	I	hypothetical protein	protein-coding	3.0129	4.45495	4.746	6.74593	3.82988	5.13461
6239 (Caenorhabditis elegans)	174722	C47G2.3	CELE_C47G2.3	WBGene00008164	II	Mitochondrial import inner membrane translocase subunit tim-22	protein-coding	22.6961	38.4176	22.9234	27.0611	30.9816	30.4658
6239 (Caenorhabditis elegans)	178519	C49C3.9	CELE_C49C3.9	WBGene00008199	IV	Uncharacterized protein	protein-coding	39.8504	70.9363	57.8973	49.9761	24.4778	52.7784
6239 (Caenorhabditis elegans)	181370	sams-1	CELE_C49F5.1	WBGene00008205	X	Probable S-adenosylmethionine synthase 1	protein-coding	24.6884	44.1216	62.5005	109.95	66.183	124.586
6239 (Caenorhabditis elegans)	179810	nasp-2	CELE_C50B6.2	WBGene00008218	V	NASP (human Nuclear Autoantigenic Sperm Protein) homolog	protein-coding	5.27641	8.41384	7.239	10.5587	8.50606	10.2246
6239 (Caenorhabditis elegans)	3565404	C50B8.6	CELE_C50B8.6	WBGene00008228	V	hypothetical protein	protein-coding	10.5313	21.455	8.92657	12.8961	9.83971	9.36431
6239 (Caenorhabditis elegans)	179337	C50F4.16	CELE_C50F4.16	WBGene00008238	V	hypothetical protein	protein-coding	18.677	26.8803	15.6385	17.2167	21.9676	25.0903
6239 (Caenorhabditis elegans)	177714	C53B4.3	CELE_C53B4.3	WBGene00008273	IV	Uncharacterized protein	protein-coding	23.3653	45.9157	27.9045	38.8618	20.5709	25.4019
6239 (Caenorhabditis elegans)	183779	cdr-2	CELE_C54D10.1	WBGene00008296	V	CaDmium Responsive	protein-coding	205.168	624.082	84.6214	149.07	234.973	384.068
6239 (Caenorhabditis elegans)	183780	cdr-3	CELE_C54D10.2	WBGene00008297	V	CaDmium Responsive	protein-coding	1.88658	7.07985	2.6051	2.71933	9.62684	8.87418
6239 (Caenorhabditis elegans)	179582	ttll-5	CELE_C55A6.2	WBGene00008331	V	Tubulin Tyrosine Ligase Like	protein-coding	15.9803	22.8194	16.5228	20.4847	24.205	25.2673
6239 (Caenorhabditis elegans)	177711	slc-25A26	CELE_D1046.3	WBGene00008364	IV	SLC (SoLute Carrier) homolog	protein-coding	3.84412	8.31672	4.27381	6.05603	4.24623	5.94614
6239 (Caenorhabditis elegans)	183913	D1053.3	CELE_D1053.3	WBGene00008368	X	hypothetical protein	protein-coding	4.1881	8.78358	7.11189	10.1469	4.99498	6.8855
6239 (Caenorhabditis elegans)	183914	D1054.5	CELE_D1054.5	WBGene00008372	V	hypothetical protein	protein-coding	16.1475	28.3613	22.3514	22.053	7.9996	11.8924
6239 (Caenorhabditis elegans)	172638	D1081.7	CELE_D1081.7	WBGene00008385	I	hypothetical protein	protein-coding	5.90811	8.82007	5.1694	9.52159	8.68668	11.6871
6239 (Caenorhabditis elegans)	179910	D1086.9	CELE_D1086.9	WBGene00008396	V	hypothetical protein	protein-coding	0.354926	16.5367	0.31504	0.0235751	142.752	30.3833
6239 (Caenorhabditis elegans)	172546	drh-3	CELE_D2005.5	WBGene00008400	I	Dicer Related Helicase	protein-coding	4.97239	7.15426	7.07652	9.35598	7.66136	7.58799
6239 (Caenorhabditis elegans)	174477	D2013.6	CELE_D2013.6	WBGene00008404	II	hypothetical protein	protein-coding	45.9044	67.7625	46.7907	44.0202	79.7246	82.4796
6239 (Caenorhabditis elegans)	179617	mpst-1	CELE_D2023.5	WBGene00008409	V	Putative thiosulfate sulfurtransferase mpst-1	protein-coding	9.52835	17.8116	9.6639	15.8748	12.0402	15.7341
6239 (Caenorhabditis elegans)	179618	D2023.6	CELE_D2023.6	WBGene00008410	V	hypothetical protein	protein-coding	15.5675	34.0323	9.72173	12.1262	12.9604	14.7898
6239 (Caenorhabditis elegans)	180175	usp-50	CELE_E01B7.1	WBGene00008441	V	Ubiquitin Specific Protease	protein-coding	8.05171	11.5276	9.65364	9.74745	9.32119	10.1122
6239 (Caenorhabditis elegans)	174988	E01G4.3	CELE_E01G4.3	WBGene00008446	II	hypothetical protein	protein-coding	271.091	366.338	171.7	204.285	250.341	274.934
6239 (Caenorhabditis elegans)	174508	E02H1.2	CELE_E02H1.2	WBGene00008456	II	Uncharacterized GTP-binding protein E02H1.2	protein-coding	1.955	5.06252	3.57601	4.47976	2.94826	4.50109
6239 (Caenorhabditis elegans)	173111	clec-17	CELE_E03H4.10	WBGene00008477	I	C-type LECtin	protein-coding	0.734049	8.00656	7.32962	10.6234	0.393605	2.61685
6239 (Caenorhabditis elegans)	184201	F08G2.5	CELE_F08G2.5	WBGene00008577	II	hypothetical protein	protein-coding	23.283	41.5117	57.9576	47.8022	24.1897	21.4171
6239 (Caenorhabditis elegans)	175036	F08G2.7	CELE_F08G2.7	WBGene00008578	II	hypothetical protein	protein-coding	2.3169	4.52628	3.11495	3.96383	3.23358	3.63606
6239 (Caenorhabditis elegans)	184214	F08H9.3	CELE_F08H9.3	WBGene00008591	V	hypothetical protein	protein-coding	7.70614	17.7462	24.1677	12.0242	4.67802	3.76074
6239 (Caenorhabditis elegans)	184215	F08H9.4	CELE_F08H9.4	WBGene00008592	V	hypothetical protein	protein-coding	4.92494	52.9397	7.89679	6.23485	34.9174	35.7335
6239 (Caenorhabditis elegans)	179953	clec-56	CELE_F08H9.7	WBGene00008595	V	C-type LECtin	protein-coding	32.6733	51.3517	16.3589	19.7167	14.8836	25.5629
6239 (Caenorhabditis elegans)	181440	F09A5.2	CELE_F09A5.2	WBGene00008599	X	Putative tyrosine-protein kinase F09A5.2	protein-coding	1.98996	3.43063	3.92344	3.55755	2.08111	2.44121
6239 (Caenorhabditis elegans)	181691	F09C8.1	CELE_F09C8.1	WBGene00008621	X	hypothetical protein	protein-coding	16.3358	39.8273	5.75454	5.35745	6.10005	27.5077
6239 (Caenorhabditis elegans)	184284	F10B5.2	CELE_F10B5.2	WBGene00008639	II	Protein AAR2 homolog	protein-coding	4.46806	7.99128	6.16977	8.55407	6.64121	8.48228
6239 (Caenorhabditis elegans)	184298	F10D11.3	CELE_F10D11.3	WBGene00008649	I	hypothetical protein	protein-coding	0	1.34141	0	0.216732	2.70146	1.08961
6239 (Caenorhabditis elegans)	172635	F10D11.6	CELE_F10D11.6	WBGene00008652	I	hypothetical protein	protein-coding	6.0887	9.64835	13.3535	14.3866	10.4788	12.439
6239 (Caenorhabditis elegans)	178533	F11E6.3	CELE_F11E6.3	WBGene00008707	IV	Uncharacterized protein	protein-coding	1952.46	2631.62	1484.24	1741.36	2501.54	2428.54
6239 (Caenorhabditis elegans)	172751	hxk-1	CELE_F14B4.2	WBGene00008780	I	Phosphotransferase	protein-coding	36.1736	55.6465	25.5241	25.4132	49.2014	57.3087
6239 (Caenorhabditis elegans)	184473	cyp-13A12	CELE_F14F7.3	WBGene00008810	III	CYtochrome P450 family	protein-coding	2.88256	14.5069	11.9993	7.48573	5.70223	4.49941
6239 (Caenorhabditis elegans)	184482	F14F8.8	CELE_F14F8.8	WBGene00008816	V	hypothetical protein	protein-coding	0	3.74736	1.03784	1.0034	2.07658	2.36724
6239 (Caenorhabditis elegans)	184523	F15B9.6	CELE_F15B9.6	WBGene00008850	V	hypothetical protein	protein-coding	12.5008	20.0935	64.6321	44.0669	48.2775	48.0339
6239 (Caenorhabditis elegans)	173041	timm-23	CELE_F15D3.7	WBGene00008857	I	Translocase, Inner Mitochondrial Membrane	protein-coding	82.1035	165.224	69.784	84.7959	81.3042	101.482
6239 (Caenorhabditis elegans)	174968	rmo-1	CELE_F15D4.3	WBGene00008860	II	hypothetical protein	protein-coding	96.4134	217.447	91.5829	124.948	98.6259	134.608
6239 (Caenorhabditis elegans)	184716	F20C5.3	CELE_F20C5.3	WBGene00008968	IV	Uncharacterized protein	protein-coding	6.58712	11.93	8.50464	10.8876	11.1873	12.7596
6239 (Caenorhabditis elegans)	184745	F20G2.5	CELE_F20G2.5	WBGene00008988	V	hypothetical protein	protein-coding	2.09943	4.58367	10.6003	10.4384	3.66358	11.6073
6239 (Caenorhabditis elegans)	178067	gfat-2	CELE_F22B3.4	WBGene00009035	IV	Glutamine-Fructose 6-phosphate AminoTransferase homolog	protein-coding	1.44376	2.82526	1.53408	2.43606	3.05045	4.47564
6239 (Caenorhabditis elegans)	184808	F22B3.7	CELE_F22B3.7	WBGene00009038	IV	Uncharacterized protein	protein-coding	0	19.2472	0	0.74367	0	0.3951
6239 (Caenorhabditis elegans)	184829	F22D6.9	CELE_F22D6.9	WBGene00009054	I	Serine/threonine-protein phosphatase	protein-coding	1.80383	14.853	1.53244	2.05359	2.94321	3.56179
6239 (Caenorhabditis elegans)	179691	tomm-20	CELE_F23H12.2	WBGene00009092	V	Mitochondrial import receptor subunit TOM20 homolog	protein-coding	55.1006	76.8982	48.3051	59.8409	52.2897	66.3569
6239 (Caenorhabditis elegans)	172918	maph-1.2	CELE_F25D7.4	WBGene00009113	I	Microtubule-Associated Protein Homolog	protein-coding	3.22222	5.64623	4.18869	6.48849	5.70856	8.04495
6239 (Caenorhabditis elegans)	172741	mrpl-54	CELE_F25H5.6	WBGene00009128	I	Mitochondrial Ribosomal Protein, Large	protein-coding	10.0221	18.0653	8.62019	12.7003	9.59179	16.122
6239 (Caenorhabditis elegans)	177848	F25H8.2	CELE_F25H8.2	WBGene00009132	IV	Uncharacterized protein	protein-coding	3.36475	5.84306	6.16479	7.60152	5.50634	7.05946
6239 (Caenorhabditis elegans)	185060	thn-1	CELE_F28D1.3	WBGene00009213	IV	THaumatiN family	protein-coding	0	0.935253	23.2878	14.9611	3.2103	1.93334
6239 (Caenorhabditis elegans)	178187	thn-2	CELE_F28D1.5	WBGene00009215	IV	THaumatiN family	protein-coding	51.0012	71.1548	786.453	559.862	1190.36	513.108
6239 (Caenorhabditis elegans)	174956	gfm-1	CELE_F29C12.4	WBGene00009246	II	Elongation factor G, mitochondrial	protein-coding	15.6234	45.0213	16.2762	23.8229	18.5482	26.0148
6239 (Caenorhabditis elegans)	172778	sac-1	CELE_F30A10.6	WBGene00009264	I	SAC1 PIP phosphatase (yeast Suppressor of ACtin) homolog	protein-coding	29.1451	47.8282	21.5883	23.3967	33.936	37.6377
6239 (Caenorhabditis elegans)	172782	usp-48	CELE_F30A10.10	WBGene00009267	I	Ubiquitin carboxyl-terminal hydrolase	protein-coding	6.97497	9.79184	7.12083	9.77571	8.57	9.29243
6239 (Caenorhabditis elegans)	172550	F30F8.9	CELE_F30F8.9	WBGene00009276	I	hypothetical protein	protein-coding	11.0489	17.3822	10.0296	12.5386	13.3124	15.6154
6239 (Caenorhabditis elegans)	174580	F33H1.4	CELE_F33H1.4	WBGene00009365	II	hypothetical protein	protein-coding	6.47154	9.55547	8.40871	11.6663	8.24321	10.0733
6239 (Caenorhabditis elegans)	181180	F34H10.3	CELE_F34H10.3	WBGene00009380	X	hypothetical protein	protein-coding	39.9095	65.2185	38.5187	37.7524	55.5819	49.8915
6239 (Caenorhabditis elegans)	174929	clec-66	CELE_F35C5.9	WBGene00009397	II	C-type LECtin	protein-coding	101.763	167.947	147.882	147.884	200.798	257.381
6239 (Caenorhabditis elegans)	185307	irg-5	CELE_F35E12.5	WBGene00009429	V	Infection Response Gene	protein-coding	139.666	315.421	1864.75	1714.78	3373.04	3158.43
6239 (Caenorhabditis elegans)	172690	F36A2.3	CELE_F36A2.3	WBGene00009453	I	hypothetical protein	protein-coding	38.3651	54.7155	58.1925	67.5318	121.887	142.408
6239 (Caenorhabditis elegans)	3565354	clec-170	CELE_F38A1.1	WBGene00009515	IV	C-type LECtin	protein-coding	1.05702	2.36905	11.7629	11.8401	8.94282	12.3776
6239 (Caenorhabditis elegans)	173340	mtx-1	CELE_F39B2.11	WBGene00009559	I	Metaxin-1 homolog	protein-coding	22.6714	32.754	22.3163	24.5199	28.5551	31.2142
6239 (Caenorhabditis elegans)	176402	F40F12.7	CELE_F40F12.7	WBGene00009595	III	hypothetical protein	protein-coding	71.4254	108.141	69.7659	63.0674	104.395	99.3939
6239 (Caenorhabditis elegans)	181236	F41E7.1	CELE_F41E7.1	WBGene00009617	X	hypothetical protein	protein-coding	25.3172	35.0987	19.0599	12.9193	46.9877	41.7187
6239 (Caenorhabditis elegans)	174481	F42A8.1	CELE_F42A8.1	WBGene00009626	II	hypothetical protein	protein-coding	125.232	239.992	127.462	156.513	196.483	238.195
6239 (Caenorhabditis elegans)	181574	tatn-1	CELE_F42D1.2	WBGene00009628	X	Tyrosine AminoTraNsferase	protein-coding	16.6884	39.6435	67.9617	83.5704	34.1643	39.0829
6239 (Caenorhabditis elegans)	185674	F42G4.5	CELE_F42G4.5	WBGene00009642	II	hypothetical protein	protein-coding	17.5003	29.1682	11.1827	20.1738	15.2721	20.0217
6239 (Caenorhabditis elegans)	174806	F44E5.5	CELE_F44E5.5	WBGene00009692	II	hypothetical protein	protein-coding	0.286175	1.17136	2.16202	2.58703	0.48226	0.946315
6239 (Caenorhabditis elegans)	185758	F44G3.10	CELE_F44G3.10	WBGene00009710	V	hypothetical protein	protein-coding	0.754714	29.0158	71.1408	44.536	65.8132	115.995
6239 (Caenorhabditis elegans)	176769	F45G2.8	CELE_F45G2.8	WBGene00009734	III	Mitochondrial import inner membrane translocase subunit tim-16	protein-coding	19.6076	42.1605	19.1288	22.9478	21.6085	27.1305
6239 (Caenorhabditis elegans)	185814	F45G2.10	CELE_F45G2.10	WBGene00009736	III	MIP18 family protein F45G2.10	protein-coding	17.5339	32.3816	14.7538	18.8624	19.2927	25.5874
6239 (Caenorhabditis elegans)	181619	F46F2.3	CELE_F46F2.3	WBGene00009787	X	hypothetical protein	protein-coding	1292.42	1982.67	975.604	1105.87	1721.1	1910.31
6239 (Caenorhabditis elegans)	185895	F47B8.2	CELE_F47B8.2	WBGene00009803	V	hypothetical protein	protein-coding	89.1321	131.825	136.917	98.4508	212.801	153.751
6239 (Caenorhabditis elegans)	185903	F47B10.4	CELE_F47B10.4	WBGene00009815	X	hypothetical protein	protein-coding	0	3.74299	2.71739	8.44452	0	0
6239 (Caenorhabditis elegans)	186061	F49E12.10	CELE_F49E12.10	WBGene00009903	II	hypothetical protein	protein-coding	8.62175	16.3501	3.2138	2.73848	9.22511	18.1154
6239 (Caenorhabditis elegans)	172846	strl-1	CELE_F52F12.7	WBGene00009940	I	STeroidogenic acute Regulatory protein Like	protein-coding	119.865	215.637	92.6234	95.1597	202.985	200.535
6239 (Caenorhabditis elegans)	179849	F53F4.11	CELE_F53F4.11	WBGene00009993	V	hypothetical protein	protein-coding	20.7695	30.5121	26.9857	36.44	26.2085	32.8608
6239 (Caenorhabditis elegans)	174591	F54B3.1	CELE_F54B3.1	WBGene00010013	II	hypothetical protein	protein-coding	8.3136	11.549	6.43807	8.13299	8.57005	11.0343
6239 (Caenorhabditis elegans)	174590	atad-3	CELE_F54B3.3	WBGene00010015	II	ATPase family AAA domain-containing protein 3	protein-coding	8.91459	22.2816	10.9082	18.3186	9.78114	13.9185
6239 (Caenorhabditis elegans)	174372	bcs-1	CELE_F54C9.6	WBGene00010042	II	BCS1 (mitochondrial chaperone) homolog	protein-coding	6.33537	10.288	6.51143	9.05851	7.57383	10.4344
6239 (Caenorhabditis elegans)	174776	smc-6	CELE_F54D5.14	WBGene00010056	II	SMC (structural maintenance of chromosomes) family	protein-coding	5.92731	8.84964	6.68485	9.73249	9.0201	10.1811
6239 (Caenorhabditis elegans)	179683	tsfm-1	CELE_F55C5.5	WBGene00010094	V	Elongation factor Ts, mitochondrial	protein-coding	22.9121	66.5074	17.3818	27.4411	19.9078	29.8275
6239 (Caenorhabditis elegans)	186344	F55H12.4	CELE_F55H12.4	WBGene00010135	I	hypothetical protein	protein-coding	616.059	851.647	605.583	585.348	1088.09	874.24
6239 (Caenorhabditis elegans)	179645	F57F5.1	CELE_F57F5.1	WBGene00010204	V	hypothetical protein	protein-coding	956.36	1296.77	1225.6	1158.5	1264.64	1464.01
6239 (Caenorhabditis elegans)	180098	nhr-193	CELE_F57G8.6	WBGene00010215	V	Nuclear Hormone Receptor family	protein-coding	8.93297	14.1396	6.92004	7.3967	4.09515	6.0566
6239 (Caenorhabditis elegans)	186468	F57G8.7	CELE_F57G8.7	WBGene00010216	V	hypothetical protein	protein-coding	3.65517	11.262	7.77489	6.51839	11.3356	14.0165
6239 (Caenorhabditis elegans)	179513	F58B4.5	CELE_F58B4.5	WBGene00010238	V	hypothetical protein	protein-coding	32.9879	197.136	57.7086	111.946	13.6337	48.4124
6239 (Caenorhabditis elegans)	186545	srm-3	CELE_F58G6.2	WBGene00010273	IV	Serpentine Receptor, class M	protein-coding	2.80483	7.97476	2.00746	2.27275	1.29734	2.68057
6239 (Caenorhabditis elegans)	179854	letm-1	CELE_F58G11.1	WBGene00010279	V	LETM1 (Leucine zipper, EF-hand, TransMembrane mitochondrial protein) homolog	protein-coding	33.2426	51.4888	28.8995	32.3048	32.6916	37.8652
6239 (Caenorhabditis elegans)	175441	cri-3	CELE_F59A2.3	WBGene00010303	III	Conserved regulator of innate immunity protein 3	protein-coding	33.63	77.7384	45.5839	73.4645	38.4165	60.0641
6239 (Caenorhabditis elegans)	181671	acl-1	CELE_F59F4.4	WBGene00010339	X	Putative 1-acyl-sn-glycerol-3-phosphate acyltransferase acl-1	protein-coding	12.6347	20.5663	16.6259	17.9322	13.1122	19.2616
6239 (Caenorhabditis elegans)	178061	cbd-1	CELE_H02I12.1	WBGene00010351	IV	Chitin-Binding Domain protein	protein-coding	3.83297	7.36302	4.05825	7.84805	7.54009	11.5638
6239 (Caenorhabditis elegans)	181617	H03A11.2	CELE_H03A11.2	WBGene00010357	X	hypothetical protein	protein-coding	11.4247	16.4083	14.2597	18.4113	18.1914	23.3091
6239 (Caenorhabditis elegans)	176463	enu-3.1	CELE_H04D03.1	WBGene00010362	III	ENhancer of Uncoordination	protein-coding	3.5404	6.64771	16.2333	16.7845	5.99797	7.83945
6239 (Caenorhabditis elegans)	3565829	mpst-3	CELE_H12D21.7	WBGene00010383	V	MercaptoPyruvate SulfurTransferase homolog	protein-coding	35.6728	52.6162	26.9693	29.571	27.4753	31.1777
6239 (Caenorhabditis elegans)	181411	H36L18.2	CELE_H36L18.2	WBGene00010424	X	hypothetical protein	protein-coding	243.559	333.137	226.764	227.597	237.447	253.553
6239 (Caenorhabditis elegans)	178277	JC8.2	CELE_JC8.2	WBGene00010435	IV	Uncharacterized protein	protein-coding	13.268	19.2596	17.4034	18.919	17.187	17.9522
6239 (Caenorhabditis elegans)	186814	cox-11	CELE_JC8.5	WBGene00010437	IV	Cytochrome OXidase assembly protein	protein-coding	8.54718	14.4125	6.32602	10.5806	8.19862	9.18775
6239 (Caenorhabditis elegans)	176308	fozi-1	CELE_K01B6.1	WBGene00010453	III	Formin-homology and zinc finger domains protein 1	protein-coding	4.00347	8.03785	5.09269	4.61253	3.07093	2.1854
6239 (Caenorhabditis elegans)	259654	cdr-4	CELE_K01D12.11	WBGene00010470	V	CaDmium Responsive	protein-coding	156.649	951.113	209.338	274.569	466.63	623.54
6239 (Caenorhabditis elegans)	176504	K01G5.5	CELE_K01G5.5	WBGene00010478	III	Putative H/ACA ribonucleoprotein complex subunit 4	protein-coding	38.8827	53.8038	55.4653	83.1153	54.1932	63.7932
6239 (Caenorhabditis elegans)	187083	K07A1.10	CELE_K07A1.10	WBGene00010616	I	hypothetical protein	protein-coding	18.3236	30.5954	19.7617	26.6951	25.0204	25.0107
6239 (Caenorhabditis elegans)	179442	K07C5.4	CELE_K07C5.4	WBGene00010627	V	Uncharacterized NOP5 family protein K07C5.4	protein-coding	59.3554	84.3369	68.9849	101.546	76.5837	95.076
6239 (Caenorhabditis elegans)	177879	K08F4.1	CELE_K08F4.1	WBGene00010676	IV	Uncharacterized protein	protein-coding	10.7595	15.8907	11.303	14.2317	10.4929	13.4
6239 (Caenorhabditis elegans)	187183	cyp-14A1	CELE_K09A11.2	WBGene00010705	X	CYtochrome P450 family	protein-coding	5.59018	29.0366	6.08189	12.7435	2.78715	9.60801
6239 (Caenorhabditis elegans)	175064	K09E4.3	CELE_K09E4.3	WBGene00010721	II	hypothetical protein	protein-coding	8.9183	13.9808	11.4745	13.153	10.7867	11.6959
6239 (Caenorhabditis elegans)	187267	K10D11.2	CELE_K10D11.2	WBGene00010746	IV	Uncharacterized protein	protein-coding	7.83677	20.6928	4.12001	5.99815	6.87489	16.7158
6239 (Caenorhabditis elegans)	187278	K10G4.3	CELE_K10G4.3	WBGene00010752	V	hypothetical protein	protein-coding	4.28678	8.82352	7.31366	9.55119	3.68977	3.63444
6239 (Caenorhabditis elegans)	173349	K11B4.1	CELE_K11B4.1	WBGene00010766	I	hypothetical protein	protein-coding	17.6107	27.4069	17.899	24.0275	22.9234	27.4646
6239 (Caenorhabditis elegans)	3565891	K11D2.5	CELE_K11D2.5	WBGene00010771	I	hypothetical protein	protein-coding	2.41915	5.00825	3.07249	4.34088	2.91519	4.18818
6239 (Caenorhabditis elegans)	187385	M01G12.9	CELE_M01G12.9	WBGene00010822	I	hypothetical protein	protein-coding	13.8125	23.63	16.6363	16.3021	7.80067	10.6033
6239 (Caenorhabditis elegans)	187417	M03B6.1	CELE_M03B6.1	WBGene00010833	X	hypothetical protein	protein-coding	15.292	26.1053	11.7977	16.8607	29.2193	35.6736
6239 (Caenorhabditis elegans)	176460	ymel-1	CELE_M03C11.5	WBGene00010842	III	ATP-dependent zinc metalloprotease YME1 homolog	protein-coding	21.4065	30.4349	18.4571	19.8316	23.1254	29.0414
6239 (Caenorhabditis elegans)	176461	prp-3	CELE_M03C11.7	WBGene00010844	III	yeast PRP (splicing factor) related	protein-coding	12.838	18.8336	18.1045	21.4028	17.7739	20.5733
6239 (Caenorhabditis elegans)	178073	M04B2.4	CELE_M04B2.4	WBGene00010847	IV	Uncharacterized protein	protein-coding	7.41077	11.8752	7.50947	10.6586	8.15787	11.6122
6239 (Caenorhabditis elegans)	180274	M04C3.2	CELE_M04C3.2	WBGene00010851	V	hypothetical protein	protein-coding	4.40011	7.98294	2.37059	2.67993	2.10409	2.20347
6239 (Caenorhabditis elegans)	174644	lact-3	CELE_M28.6	WBGene00010897	II	beta-LACTamase domain containing	protein-coding	21.7488	39.8326	26.921	26.8702	31.2528	35.2073
6239 (Caenorhabditis elegans)	175591	ugt-62	CELE_M88.1	WBGene00010904	III	UDP-glucuronosyltransferase	protein-coding	359.288	1675.61	193.251	572.604	143.998	586.596
6239 (Caenorhabditis elegans)	175592	mrps-34	CELE_M88.2	WBGene00010905	III	Mitochondrial Ribosomal Protein, Small	protein-coding	6.11538	11.1987	8.86477	11.4547	7.66269	9.50224
6239 (Caenorhabditis elegans)	3565205	M163.8	CELE_M163.8	WBGene00010940	X	hypothetical protein	protein-coding	5.64517	11.9059	9.7221	10.0085	8.83359	7.77937
6239 (Caenorhabditis elegans)		ctc-3	CELE_MTCE.23	WBGene00010962	MtDNA	mitochondrially encoded cytochrome c oxidase III	protein-coding	2805.44	3857.41	3082.73	3605.2	4474.57	3938.09
6239 (Caenorhabditis elegans)	2565705	nduo-4	CELE_MTCE.25	WBGene00010963	MtDNA	Mitochondrially encoded NADH:ubiquinone oxidoreductase core subunit 4	protein-coding	497.833	672.276	428.582	433.434	466.548	604.323
6239 (Caenorhabditis elegans)	181437	R03G8.3	CELE_R03G8.3	WBGene00010998	X	hypothetical protein	protein-coding	9.94234	14.6662	8.10446	8.65119	3.88893	6.85912
6239 (Caenorhabditis elegans)	187573	cyp-14A4	CELE_R04D3.1	WBGene00011009	X	CYtochrome P450 family	protein-coding	0.738855	62.516	4.30452	22.8291	1.23001	18.3194
6239 (Caenorhabditis elegans)	187628	R05H5.5	CELE_R05H5.5	WBGene00011040	II	hypothetical protein	protein-coding	7.31477	12.2939	7.92568	10.8194	8.56077	8.7693
6239 (Caenorhabditis elegans)	175148	R05H10.3	CELE_R05H10.3	WBGene00011044	II	hypothetical protein	protein-coding	4.19109	6.59899	3.13087	4.89299	4.49227	4.86327
6239 (Caenorhabditis elegans)	173075	fdps-1	CELE_R06C1.2	WBGene00011058	I	Farnesyl DiPhosphate Synthetase	protein-coding	19.6908	28.901	20.0846	21.6589	20.1026	22.1436
6239 (Caenorhabditis elegans)	187678	R07E3.4	CELE_R07E3.4	WBGene00011105	X	hypothetical protein	protein-coding	20.3057	39.0459	21.4452	39.1525	44.1884	31.2907
6239 (Caenorhabditis elegans)	175568	R07E5.4	CELE_R07E5.4	WBGene00011112	III	hypothetical protein	protein-coding	41.6099	73.0048	40.7037	51.3165	68.332	81.5337
6239 (Caenorhabditis elegans)	177925	pges-2	CELE_R11A8.5	WBGene00011239	IV	ProstaGlandin E Synthase homolog	protein-coding	18.7487	31.7526	16.9696	25.689	20.0947	32.4259
6239 (Caenorhabditis elegans)	179625	R13H4.5	CELE_R13H4.5	WBGene00011263	V	hypothetical protein	protein-coding	11.9436	31.1929	13.5138	18.0786	13.023	18.227
6239 (Caenorhabditis elegans)	187892	R102.6	CELE_R102.6	WBGene00011293	IV	Uncharacterized protein	protein-coding	4.70697	10.381	6.03476	8.00656	11.0259	10.9671
6239 (Caenorhabditis elegans)	176279	R107.5	CELE_R107.5	WBGene00011300	III	hypothetical protein	protein-coding	14.7814	30.1735	34.9909	44.8888	20.1567	29.0193
6239 (Caenorhabditis elegans)	179780	R186.1	CELE_R186.1	WBGene00011305	V	hypothetical protein	protein-coding	3.85955	7.75021	4.06237	3.22172	2.83206	3.34086
6239 (Caenorhabditis elegans)	179863	T01D3.6	CELE_T01D3.6	WBGene00011330	V	hypothetical protein	protein-coding	88.6705	159.059	255.53	187.623	454.256	298.076
6239 (Caenorhabditis elegans)	174589	nrde-2	CELE_T01E8.5	WBGene00011333	II	Nuclear RNAi defective-2 protein	protein-coding	21.8799	33.0585	22.5319	31.9411	16.2505	19.6828
6239 (Caenorhabditis elegans)	174588	mrps-14	CELE_T01E8.6	WBGene00011334	II	Probable 40S ribosomal protein S14, mitochondrial	protein-coding	32.2478	67.5252	32.5226	54.907	29.5822	41.2384
6239 (Caenorhabditis elegans)	172605	T02E1.2	CELE_T02E1.2	WBGene00011375	I	hypothetical protein	protein-coding	5.10845	7.92814	6.07368	8.67022	8.05237	8.50549
6239 (Caenorhabditis elegans)	179564	T03F7.7	CELE_T03F7.7	WBGene00011404	V	hypothetical protein	protein-coding	13.6452	21.01	23.926	31.2071	15.9392	23.7023
6239 (Caenorhabditis elegans)	177869	ipla-7	CELE_T04B2.5	WBGene00011423	IV	Intracelllar PhosphoLipase A family	protein-coding	50.4854	77.7663	72.5241	67.781	51.9607	64.4939
6239 (Caenorhabditis elegans)	176788	aldo-1	CELE_T05D4.1	WBGene00011474	III	Fructose-bisphosphate aldolase 1	protein-coding	231.213	414.644	289.003	320.966	283.927	333.116
6239 (Caenorhabditis elegans)	172811	T05F1.11	CELE_T05F1.11	WBGene00011495	I	hypothetical protein	protein-coding	2.81898	7.68804	1.73859	1.34263	2.22161	3.23896
6239 (Caenorhabditis elegans)	174712	cox-15	CELE_T06D8.5	WBGene00011526	II	Cytochrome OXidase assembly protein	protein-coding	15.1818	35.3213	13.5504	20.7024	19.0067	24.1432
6239 (Caenorhabditis elegans)	174713	cchl-1	CELE_T06D8.6	WBGene00011527	II	Probable cytochrome c-type heme lyase	protein-coding	20.7257	50.5645	24.9397	35.5976	27.3197	39.6441
6239 (Caenorhabditis elegans)	181413	ugt-50	CELE_T07C5.1	WBGene00011564	X	Putative UDP-glucuronosyltransferase ugt-50	protein-coding	57.721	115.33	47.0882	52.5337	40.2164	63.6238
6239 (Caenorhabditis elegans)	188356	cyp-13A5	CELE_T10B9.2	WBGene00011672	II	Putative cytochrome P450 CYP13A5	protein-coding	12.7233	64.7397	52.5187	63.2977	26.0135	57.7618
6239 (Caenorhabditis elegans)	188357	cyp-13A6	CELE_T10B9.3	WBGene00011673	II	Putative cytochrome P450 CYP13A6	protein-coding	0.193948	3.89632	2.41852	3.54678	0.546014	1.05249
6239 (Caenorhabditis elegans)	188358	cyp-13A8	CELE_T10B9.4	WBGene00011674	II	Putative cytochrome P450 CYP13A8	protein-coding	0.511732	9.69605	5.99271	22.3826	7.84025	12.7767
6239 (Caenorhabditis elegans)	188365	T10B10.8	CELE_T10B10.8	WBGene00011684	X	hypothetical protein	protein-coding	7.53242	11.5625	10.8313	10.8358	5.33774	5.78141
6239 (Caenorhabditis elegans)	179579	T11F9.12	CELE_T11F9.12	WBGene00011713	V	hypothetical protein	protein-coding	10.2408	15.357	29.9405	35.9062	14.2169	18.1475
6239 (Caenorhabditis elegans)	259546	drr-2	CELE_T12D8.2	WBGene00011730	III	Dietary Restriction Response (WT but not eat-2 lifespan increased)	protein-coding	29.5493	42.7358	41.6805	51.5055	40.8619	51.7748
6239 (Caenorhabditis elegans)	174360	ctg-2	CELE_T13H5.2	WBGene00011756	II	CRAL/TRIO and GOLD domain containing	protein-coding	13.1411	20.7945	21.0413	18.4606	19.1286	20.604
6239 (Caenorhabditis elegans)	188553	T16G1.3	CELE_T16G1.3	WBGene00011797	V	hypothetical protein	protein-coding	0.600378	2.5149	0.534224	0.043462	0.0837696	0
6239 (Caenorhabditis elegans)	179776	T16G1.4	CELE_T16G1.4	WBGene00011798	V	hypothetical protein	protein-coding	2.10854	9.83676	15.851	14.8301	2.87016	4.40803
6239 (Caenorhabditis elegans)	179775	T16G1.5	CELE_T16G1.5	WBGene00011799	V	hypothetical protein	protein-coding	1.20123	5.37033	3.36323	2.52655	0.83943	1.40663
6239 (Caenorhabditis elegans)	188554	T16G1.6	CELE_T16G1.6	WBGene00011800	V	hypothetical protein	protein-coding	1.42404	14.6347	32.3406	67.0417	2.37615	9.27608
6239 (Caenorhabditis elegans)	179774	T16G1.7	CELE_T16G1.7	WBGene00011801	V	hypothetical protein	protein-coding	0.784469	9.63054	29.8548	22.125	8.79512	5.3605
6239 (Caenorhabditis elegans)	176417	T16G12.3	CELE_T16G12.3	WBGene00011804	III	hypothetical protein	protein-coding	2.48532	5.32764	3.23495	4.21054	5.58411	6.46587
6239 (Caenorhabditis elegans)	180142	T19C9.8	CELE_T19C9.8	WBGene00011844	V	hypothetical protein	protein-coding	26.0884	44.7952	126.138	99.0925	691.099	731.83
6239 (Caenorhabditis elegans)	174503	T19H5.4	CELE_T19H5.4	WBGene00011849	II	hypothetical protein	protein-coding	45.3876	98.7237	47.8782	68.1154	61.2631	60.8116
6239 (Caenorhabditis elegans)	179481	scpl-4	CELE_T21C9.12	WBGene00011897	V	Mitochondrial import inner membrane translocase subunit TIM50	protein-coding	16.3548	30.5499	17.5611	21.2572	18.27	22.6464
6239 (Caenorhabditis elegans)	179884	sptl-3	CELE_T22G5.5	WBGene00011932	V	Serine palmitoyltransferase 3	protein-coding	46.0035	67.5917	41.9145	60.5459	37.5297	44.3225
6239 (Caenorhabditis elegans)	178222	T23B5.3	CELE_T23B5.3	WBGene00011940	IV	Uncharacterized protein	protein-coding	13.4616	20.4299	19.8973	22.6687	33.1102	27.6674
6239 (Caenorhabditis elegans)	3565839	T23F11.6	CELE_T23F11.6	WBGene00011957	III	hypothetical protein	protein-coding	5.415	16.4263	6.33252	10.2242	32.4321	21.0682
6239 (Caenorhabditis elegans)	174456	T23G7.3	CELE_T23G7.3	WBGene00011966	II	hypothetical protein	protein-coding	40.4251	62.4805	59.9533	61.9633	64.6195	63.6647
6239 (Caenorhabditis elegans)	174444	T24B8.3	CELE_T24B8.3	WBGene00011977	II	hypothetical protein	protein-coding	34.3287	53.5342	54.0093	60.6876	47.3064	48.6499
6239 (Caenorhabditis elegans)	180119	gyg-2	CELE_T25E12.5	WBGene00012020	V	GlYcoGenin like	protein-coding	2.3352	5.90999	2.65562	3.48826	5.527	6.69571
6239 (Caenorhabditis elegans)	176771	abcf-2	CELE_T27E9.7	WBGene00012097	III	ABC transporter, class F	protein-coding	67.4016	101.336	93.3975	101.859	97.8891	104.394
6239 (Caenorhabditis elegans)	179599	zip-10	CELE_T27F2.4	WBGene00012101	V	bZIP transcription factor family	protein-coding	20.6823	73.3647	79.737	125.608	68.929	46.364
6239 (Caenorhabditis elegans)	189054	slc-17.4	CELE_T28F3.4	WBGene00012130	IV	SLC (SoLute Carrier) homolog	protein-coding	21.1104	42.454	13.7626	17.6737	16.281	15.7539
6239 (Caenorhabditis elegans)	178510	T28F3.5	CELE_T28F3.5	WBGene00012131	IV	Uncharacterized protein	protein-coding	1.13803	2.45522	2.48813	3.00646	2.59653	2.42854
6239 (Caenorhabditis elegans)	259601	VZK822L.2	CELE_VZK822L.2	WBGene00012163	IV	Uncharacterized protein	protein-coding	6.11213	15.3688	7.4177	8.57634	6.67101	9.96339
6239 (Caenorhabditis elegans)	189089	W01C9.2	CELE_W01C9.2	WBGene00012176	II	hypothetical protein	protein-coding	1.20651	6.48914	0.0896571	0.203476	5.11233	7.02037
6239 (Caenorhabditis elegans)	175140	osta-3	CELE_W01D2.5	WBGene00012182	II	Organic Solute Transporter Alpha-like protein	protein-coding	9.12848	21.106	20.8325	24.589	7.71932	6.54374
6239 (Caenorhabditis elegans)	174752	mfn-1	CELE_W02B12.9	WBGene00012204	II	Mitoferrin	protein-coding	35.2347	49.3561	31.6283	35.2697	36.5288	37.8324
6239 (Caenorhabditis elegans)	173125	W02D9.10	CELE_W02D9.10	WBGene00012216	I	hypothetical protein	protein-coding	66.0626	91.3127	81.5264	80.0168	77.8054	83.4129
6239 (Caenorhabditis elegans)	173238	W04A4.5	CELE_W04A4.5	WBGene00012234	I	hypothetical protein	protein-coding	4.76511	7.39434	6.24502	8.52378	6.2667	7.58657
6239 (Caenorhabditis elegans)	179711	mrps-11	CELE_W04D2.5	WBGene00012244	V	Mitochondrial Ribosomal Protein, Small	protein-coding	34.7897	54.2546	36.4542	43.8662	39.1656	46.1051
6239 (Caenorhabditis elegans)	180354	ipla-3	CELE_W07A8.2	WBGene00012319	V	Intracelllar PhosphoLipase A family	protein-coding	19.4036	36.6015	16.9864	14.5941	19.149	19.2557
6239 (Caenorhabditis elegans)	174455	rhy-1	CELE_W07A12.7	WBGene00012324	II	Regulator of hypoxia-inducible factor 1	protein-coding	24.3781	62.4287	86.8377	126.013	96.343	76.3451
6239 (Caenorhabditis elegans)	177750	hum-9	CELE_Y11D7A.14	WBGene00012437	IV	Heavy chain, Unconventional Myosin	protein-coding	0.809706	1.43182	1.6743	1.86945	1.1183	1.62994
6239 (Caenorhabditis elegans)	181624	Y15E3A.5	CELE_Y15E3A.5	WBGene00012444	X	hypothetical protein	protein-coding	57.6757	88.707	99.8885	56.5012	55.8342	57.6321
6239 (Caenorhabditis elegans)	181572	Y16B4A.2	CELE_Y16B4A.2	WBGene00012445	X	Carboxypeptidase	protein-coding	26.4786	41.1037	27.7094	36.175	8.92494	19.1489
6239 (Caenorhabditis elegans)	189446	Y17D7B.2	CELE_Y17D7B.2	WBGene00012450	V	hypothetical protein	protein-coding	0	1.34856	3.06873	6.31232	3.04641	2.00835
6239 (Caenorhabditis elegans)	174847	arrd-7	CELE_Y17G7B.11	WBGene00012464	II	ARRestin Domain protein	protein-coding	17.1205	25.1736	21.098	19.2485	26.9857	28.0479
6239 (Caenorhabditis elegans)	189457	arrd-8	CELE_Y17G7B.14	WBGene00012467	II	ARRestin Domain protein	protein-coding	0.918609	4.46545	3.04001	2.21714	0.316969	0.26652
6239 (Caenorhabditis elegans)	173153	Y18D10A.11	CELE_Y18D10A.11	WBGene00012481	I	hypothetical protein	protein-coding	4.13673	7.966	4.7126	8.45736	6.93845	8.1903
6239 (Caenorhabditis elegans)	173158	car-1	CELE_Y18D10A.17	WBGene00012484	I	Cytokinesis, Apoptosis, RNA-associated	protein-coding	76.0953	103.772	77.4994	93.4526	95.8761	111.57
6239 (Caenorhabditis elegans)	178085	Y24F12A.1	CELE_Y24F12A.1	WBGene00012496	IV	Uncharacterized protein	protein-coding	4.11634	7.07278	4.25294	6.11529	5.6637	6.37033
6239 (Caenorhabditis elegans)	178360	Y37A1B.5	CELE_Y37A1B.5	WBGene00012538	IV	Uncharacterized protein	protein-coding	74.6687	104.906	95.274	111.797	64.2583	82.6601
6239 (Caenorhabditis elegans)	189614	Y37D8A.6	CELE_Y37D8A.6	WBGene00012548	III	hypothetical protein	protein-coding	56.2523	136.981	92.4537	87.1427	81.0052	95.7612
6239 (Caenorhabditis elegans)	189654	clec-4	CELE_Y38E10A.5	WBGene00012583	II	C-type LECtin	protein-coding	24.9534	88.4376	24.3244	40.1953	44.6659	77.9052
6239 (Caenorhabditis elegans)	174894	ceh-100	CELE_Y38E10A.6	WBGene00012584	II	C. Elegans Homeobox	protein-coding	4.1768	5.9819	5.96673	7.01682	5.32699	5.2551
6239 (Caenorhabditis elegans)	189662	nspe-5	CELE_Y38E10A.16	WBGene00012594	II	Nematode Specific Peptide family, group E	protein-coding	0	2.57026	0.425016	0.613568	2.68117	3.0807
6239 (Caenorhabditis elegans)	189698	slc-36.3	CELE_Y38H6C.17	WBGene00012629	V	SLC (SoLute Carrier) homolog	protein-coding	1.85393	4.18604	2.29728	2.24597	2.20297	2.74505
6239 (Caenorhabditis elegans)	180262	Y39B6A.3	CELE_Y39B6A.3	WBGene00012666	V	hypothetical protein	protein-coding	37.783	56.8585	31.5567	37.8378	47.8213	40.1574
6239 (Caenorhabditis elegans)	180256	pro-3	CELE_Y39B6A.14	WBGene00012676	V	Protein SDA1 homolog	protein-coding	4.97381	7.49153	7.50006	11.0612	7.26113	8.65025
6239 (Caenorhabditis elegans)	13218396	Y39B6A.21	CELE_Y39B6A.21	WBGene00012680	V	Peptidase (A1 pepsin family) pseudogene	pseudogene	3.77322	6.95901	4.11235	7.58938	7.14452	13.0218
6239 (Caenorhabditis elegans)	180240	mrps-35	CELE_Y39B6A.39	WBGene00012697	V	Mitochondrial Ribosomal Protein, Small	protein-coding	9.41016	15.5809	11.3549	14.9004	11.0068	12.201
6239 (Caenorhabditis elegans)	189732	Y39B6A.41	CELE_Y39B6A.41	WBGene00012699	V	hypothetical protein	protein-coding	1.70575	4.72343	3.75583	4.92842	3.4717	4.65003
6239 (Caenorhabditis elegans)	173211	Y40B1B.7	CELE_Y40B1B.7	WBGene00012739	I	hypothetical protein	protein-coding	26.9143	43.9584	48.9221	46.345	44.696	43.7542
6239 (Caenorhabditis elegans)	180287	mrps-28	CELE_Y43F8C.8	WBGene00012830	V	Mitochondrial Ribosomal Protein, Small	protein-coding	9.41503	17.0435	9.72467	17.9675	9.95088	14.4101
6239 (Caenorhabditis elegans)	174899	cox-10	CELE_Y46G5A.2	WBGene00012895	II	Protoheme IX farnesyltransferase, mitochondrial	protein-coding	4.21948	9.70456	5.68112	6.9637	6.59868	7.95522
6239 (Caenorhabditis elegans)		Y48A6B.10		WBGene00012971			dead gene	11.1401	18.654	11.1736	14.4374	14.6784	16.9455
6239 (Caenorhabditis elegans)	174971	ztf-22	CELE_Y48C3A.4	WBGene00012988	II	Zinc finger putative Transcription Factor family	protein-coding	24.8079	37.517	28.4931	33.5091	21.1817	34.5025
6239 (Caenorhabditis elegans)	174976	mrpl-20	CELE_Y48C3A.10	WBGene00012992	II	Mitochondrial Ribosomal Protein, Large	protein-coding	10.5857	17.9599	11.3524	18.9534	11.387	18.1013
6239 (Caenorhabditis elegans)	174998	Y48E1B.2	CELE_Y48E1B.2	WBGene00013001	II	hypothetical protein	protein-coding	13.1404	19.9257	12.0812	14.5467	13.7252	17.1568
6239 (Caenorhabditis elegans)	175001	mrpl-37	CELE_Y48E1B.5	WBGene00013004	II	Mitochondrial Ribosomal Protein, Large	protein-coding	11.6833	20.6378	15.7083	20.7536	13.3177	18.3451
6239 (Caenorhabditis elegans)	175002	Y48E1B.8	CELE_Y48E1B.8	WBGene00013007	II	hypothetical protein	protein-coding	88.3504	130.625	0.707135	2.09576	128.072	178.156
6239 (Caenorhabditis elegans)	173216	Y48G10A.4	CELE_Y48G10A.4	WBGene00013021	I	hypothetical protein	protein-coding	3.76576	5.784	4.41837	5.77655	4.45044	5.39175
6239 (Caenorhabditis elegans)	180210	ttr-25	CELE_Y51A2D.10	WBGene00013078	V	TransThyretin-Related family domain	protein-coding	193.965	420.891	217.38	186.639	354.464	374.043
6239 (Caenorhabditis elegans)	180214	Y51A2D.14	CELE_Y51A2D.14	WBGene00013081	V	hypothetical protein	protein-coding	835.508	1191.64	1251.94	1338.95	898.566	1081.89
6239 (Caenorhabditis elegans)	174489	Y51B9A.9	CELE_Y51B9A.9	WBGene00013091	II	hypothetical protein	protein-coding	3.60844	7.12852	3.13661	3.05052	5.90748	5.07345
6239 (Caenorhabditis elegans)	174534	Y53C12B.2	CELE_Y53C12B.2	WBGene00013144	II	RNA-binding protein pno-1	protein-coding	26.3902	44.9429	47.912	53.035	36.6241	44.3236
6239 (Caenorhabditis elegans)	173330	Y54E5A.5	CELE_Y54E5A.5	WBGene00013200	I	hypothetical protein	protein-coding	34.5552	52.7405	56.7767	66.4017	51.4376	49.8933
6239 (Caenorhabditis elegans)	175017	Y54G9A.7	CELE_Y54G9A.7	WBGene00013210	II	hypothetical protein	protein-coding	23.1278	34.5355	23.4214	27.3846	28.0166	30.021
6239 (Caenorhabditis elegans)	175087	ddl-3	CELE_Y54G11A.8	WBGene00013217	II	Daf-16-Dependent Longevity (WT but not daf-16 lifespan increased)	protein-coding	18.9566	29.5866	15.2147	19.9615	18.3258	21.6731
6239 (Caenorhabditis elegans)	175086	ctl-3	CELE_Y54G11A.13	WBGene00013220	II	Catalase	protein-coding	1.9665	5.59894	2.42847	2.37293	3.27992	3.58424
6239 (Caenorhabditis elegans)	266873	Y54G11A.14	CELE_Y54G11A.14	WBGene00013221	II	hypothetical protein	protein-coding	0.421194	9.32878	0.487201	0.594949	0.851789	0.688992
6239 (Caenorhabditis elegans)	176618	Y56A3A.6	CELE_Y56A3A.6	WBGene00013227	III	hypothetical protein	protein-coding	10.373	15.7256	13.7066	14.8905	11.7203	13.6139
6239 (Caenorhabditis elegans)	176619	tsen-2	CELE_Y56A3A.11	WBGene00013231	III	Trna (tRNA) Splicing ENdonuclease subunit related	protein-coding	5.3015	9.04036	7.76506	7.46672	8.55385	9.0136
6239 (Caenorhabditis elegans)	176627	Y56A3A.22	CELE_Y56A3A.22	WBGene00013239	III	hypothetical protein	protein-coding	20.2751	29.4668	16.5432	20.1163	20.4176	26.1126
6239 (Caenorhabditis elegans)	174863	Y57A10A.23	CELE_Y57A10A.23	WBGene00013263	II	hypothetical protein	protein-coding	41.8939	76.3592	58.3906	64.4303	88.6457	111.719
6239 (Caenorhabditis elegans)	174872	Y57A10A.31	CELE_Y57A10A.31	WBGene00013270	II	hypothetical protein	protein-coding	4.6344	7.50708	4.14088	6.37534	7.39256	7.77201
6239 (Caenorhabditis elegans)	176577	Y66A7A.2	CELE_Y66A7A.2	WBGene00013422	III	Ribonuclease P/MRP protein subunit POP5	protein-coding	15.504	24.9766	14.3363	19.514	17.1724	16.7649
6239 (Caenorhabditis elegans)	190579	usp-3	CELE_Y71A12B.9	WBGene00013506	I	Ubiquitinyl hydrolase 1	protein-coding	3.6311	6.1165	4.55091	5.18716	4.06817	5.04429
6239 (Caenorhabditis elegans)	178434	Y73F8A.27	CELE_Y73F8A.27	WBGene00013532	IV	Uncharacterized protein	protein-coding	34.4675	55.936	29.2851	32.2633	32.4428	37.7331
6239 (Caenorhabditis elegans)	190712	Y75B8A.28	CELE_Y75B8A.28	WBGene00013559	III	hypothetical protein	protein-coding	21.7414	33.6382	55.4388	35.0532	35.3926	41.7498
6239 (Caenorhabditis elegans)	190873	Y105C5A.8	CELE_Y105C5A.8	WBGene00013633	IV	Uncharacterized protein	protein-coding	123.276	169.786	102.898	89.7115	177.627	158.191
6239 (Caenorhabditis elegans)	190894	Y105C5B.14	CELE_Y105C5B.14	WBGene00013653	IV	Uncharacterized protein	protein-coding	6.31995	28.0315	1.92655	4.32132	2.29333	3.36401
6239 (Caenorhabditis elegans)	178448	Y105C5B.15	CELE_Y105C5B.15	WBGene00013654	IV	Purple acid phosphatase	protein-coding	391.296	561.41	106.24	111.247	249.585	310.015
6239 (Caenorhabditis elegans)	173317	rpom-1	CELE_Y105E8A.23	WBGene00013680	I	DNA-directed RNA polymerase	protein-coding	5.01234	7.53051	5.35448	7.07528	5.77167	7.32164
6239 (Caenorhabditis elegans)	172878	Y106G6D.7	CELE_Y106G6D.7	WBGene00013703	I	hypothetical protein	protein-coding	3.38595	5.42327	4.64913	6.17882	4.58791	6.30784
6239 (Caenorhabditis elegans)	3565020	Y111B2A.3	CELE_Y111B2A.3	WBGene00013729	III	hypothetical protein	protein-coding	4.10809	6.68727	9.36539	13.716	5.58046	8.44413
6239 (Caenorhabditis elegans)	181215	cbs-1	CELE_ZC373.1	WBGene00013866	X	Cystathionine Beta-Synthase	protein-coding	23.736	34.4355	49.1773	56.0538	32.7805	38.123
6239 (Caenorhabditis elegans)	177725	mppb-1	CELE_ZC410.2	WBGene00013880	IV	Mitochondrial Processing Peptidase Beta	protein-coding	14.4155	24.575	14.4112	17.869	15.9204	23.1068
6239 (Caenorhabditis elegans)	177728	msa-1	CELE_ZC410.5	WBGene00013882	IV	Microfilaria Surface-Associated protein	protein-coding	443.133	623.62	320.679	258.414	962.005	694.571
6239 (Caenorhabditis elegans)	172902	ZC434.4	CELE_ZC434.4	WBGene00013892	I	Ribosomal RNA-processing protein 7 homolog	protein-coding	7.70317	12.7308	9.57165	12.3045	9.28806	10.7371
6239 (Caenorhabditis elegans)	191171	ugt-16	CELE_ZC443.6	WBGene00013901	V	UDP-glucuronosyltransferase	protein-coding	1.844	7.95326	11.0663	14.9495	1.78685	3.63184
6239 (Caenorhabditis elegans)	191213	clec-96	CELE_ZK39.5	WBGene00013930	I	C-type LECtin	protein-coding	0	1.59018	0	0.217756	0	0.226484
6239 (Caenorhabditis elegans)	180201	ZK228.4	CELE_ZK228.4	WBGene00013947	V	hypothetical protein	protein-coding	75.2673	205.452	94.6247	153.811	34.4598	44.4886
6239 (Caenorhabditis elegans)	191321	ZK455.5	CELE_ZK455.5	WBGene00013975	X	hypothetical protein	protein-coding	3.55224	8.83435	2.25504	2.13172	7.50628	7.84748
6239 (Caenorhabditis elegans)	176290	ZK512.7	CELE_ZK512.7	WBGene00013986	III	hypothetical protein	protein-coding	271.996	377.82	347.643	344.25	364.528	428.185
6239 (Caenorhabditis elegans)	191349	ZK550.2	CELE_ZK550.2	WBGene00013996	IV	Uncharacterized protein	protein-coding	2.92414	5.32546	3.19871	10.7126	1.29892	1.31917
6239 (Caenorhabditis elegans)	178501	ZK550.3	CELE_ZK550.3	WBGene00013997	IV	Uncharacterized protein	protein-coding	20.4828	31.5949	19.7075	27.0274	23.872	30.2756
6239 (Caenorhabditis elegans)	176386	ZK632.2	CELE_ZK632.2	WBGene00014011	III	hypothetical protein	protein-coding	7.14064	10.384	8.42078	9.92536	10.5501	10.5135
6239 (Caenorhabditis elegans)	191387	ZK669.2	CELE_ZK669.2	WBGene00014052	II	hypothetical protein	protein-coding	8.42873	13.6233	15.5904	16.0595	17.0336	19.1347
6239 (Caenorhabditis elegans)	178130	gdh-1	CELE_ZK829.4	WBGene00014095	IV	Glutamate dehydrogenase	protein-coding	835.157	1171.15	763.11	895.373	702.883	812.43
6239 (Caenorhabditis elegans)	179421	hpo-40	CELE_ZK856.12	WBGene00014113	V	hypothetical protein	protein-coding	2.96942	4.64934	4.15395	7.13375	4.58292	5.86585
6239 (Caenorhabditis elegans)	191449	ZK896.1	CELE_ZK896.1	WBGene00014132	IV	Uncharacterized protein	protein-coding	2.61068	6.32237	9.08503	9.91315	20.9734	23.5231
6239 (Caenorhabditis elegans)	181689	ZK1073.1	CELE_ZK1073.1	WBGene00014213	X	hypothetical protein	protein-coding	128.943	187.031	106.19	97.1301	148.859	129.811
6239 (Caenorhabditis elegans)	177804	dcaf-1	CELE_ZK1251.9	WBGene00014243	IV	DDB1 and CUL4-Associated Factor (DCAF1/VprBP) homolog	protein-coding	7.95458	14.9423	9.95479	13.6695	8.58644	11.1705
6239 (Caenorhabditis elegans)		MTCE.7	CELE_MTCE.7	WBGene00014454	MtDNA	encodes a mitochondrial 18s ribosomal RNA	rRNA	78.6912	210.393	69.5096	133.575	97.0667	250.628
6239 (Caenorhabditis elegans)	13186853	C06A1.4	CELE_C06A1.4	WBGene00014667	II		pseudogene	1.69391	3.8516	3.63122	6.04085	2.404	4.14846
6239 (Caenorhabditis elegans)	13217634	Y102A5C.6	CELE_Y102A5C.6	WBGene00014955	V		pseudogene	4.02126	7.42083	6.86412	7.04298	7.66002	7.82632
6239 (Caenorhabditis elegans)	172979	B0205.6	CELE_B0205.6	WBGene00015021	I	hypothetical protein	protein-coding	18.1378	28.2422	19.1606	25.4246	18.868	23.2664
6239 (Caenorhabditis elegans)	181850	cyp-34A8	CELE_B0213.14	WBGene00015043	V	CYtochrome P450 family	protein-coding	30.4588	45.5762	54.02	53.9341	67.4479	77.5698
6239 (Caenorhabditis elegans)	178914	B0238.12	CELE_B0238.12	WBGene00015076	V	hypothetical protein	protein-coding	9.32588	22.7877	18.1158	15.8603	18.4135	25.6035
6239 (Caenorhabditis elegans)	175806	B0244.10	CELE_B0244.10	WBGene00015085	III	Putative G-protein coupled receptor B0244.10	protein-coding	2.12198	4.99968	3.08574	3.76082	2.96837	5.70215
6239 (Caenorhabditis elegans)	174133	B0252.1	CELE_B0252.1	WBGene00015087	II	hypothetical protein	protein-coding	0.735971	2.02676	0.771226	1.6536	0.461461	0.92772
6239 (Caenorhabditis elegans)	181888	B0252.5	CELE_B0252.5	WBGene00015089	II	hypothetical protein	protein-coding	1.0748	4.04403	0.972576	1.41693	2.52424	2.78749
6239 (Caenorhabditis elegans)	172169	B0261.7	CELE_B0261.7	WBGene00015095	I	hypothetical protein	protein-coding	9.78152	15.6019	14.2349	15.5672	12.3097	14.6278
6239 (Caenorhabditis elegans)	175991	cpg-2	CELE_B0280.5	WBGene00015102	III	Chondroitin proteoglycan-2	protein-coding	14.2458	22.9312	9.74968	12.4659	25.8603	31.6702
6239 (Caenorhabditis elegans)	181917	mrpl-11	CELE_B0303.15	WBGene00015133	III	Probable 39S ribosomal protein L11, mitochondrial	protein-coding	29.1648	48.64	25.0749	35.4809	29.2168	32.1405
6239 (Caenorhabditis elegans)	176033	B0361.9	CELE_B0361.9	WBGene00015163	III	hypothetical protein	protein-coding	28.5496	81.5362	25.5343	28.193	52.3718	68.3857
6239 (Caenorhabditis elegans)	181992	B0454.5	CELE_B0454.5	WBGene00015196	II	hypothetical protein	protein-coding	54.404	83.6713	79.6642	75.828	81.1442	75.3314
6239 (Caenorhabditis elegans)	179254	B0507.3	CELE_B0507.3	WBGene00015220	V	hypothetical protein	protein-coding	4.54583	9.51262	5.56447	6.03442	4.34433	4.90581
6239 (Caenorhabditis elegans)	175269	BE0003N10.1	CELE_BE0003N10.1	WBGene00015266	III	hypothetical protein	protein-coding	2.22531	3.96869	3.2168	4.87048	2.23058	3.91557
6239 (Caenorhabditis elegans)	173763	sco-1	CELE_C01F1.2	WBGene00015297	II	SCO (yeast Suppressor of Cytochrome Oxidase deficiency) homolog	protein-coding	17.6938	33.0094	16.8178	22.7491	22.1808	25.6667
6239 (Caenorhabditis elegans)	182107	slc-17.3	CELE_C02C2.4	WBGene00015333	III	Uncharacterized transporter slc-17.3	protein-coding	3.22977	6.3994	1.31035	2.32214	1.17893	2.45155
6239 (Caenorhabditis elegans)	179126	fbxa-105	CELE_C02H6.2	WBGene00015362	V	F-box A protein	protein-coding	4.34544	9.62536	9.02492	8.48538	2.14186	2.92546
6239 (Caenorhabditis elegans)	173430	clec-10	CELE_C03H5.1	WBGene00015403	II	C-type LECtin	protein-coding	8.13259	20.8231	67.5855	61.1551	29.2081	36.3722
6239 (Caenorhabditis elegans)	179117	hpo-9	CELE_C05C8.6	WBGene00015463	V	hypothetical protein	protein-coding	4.01425	6.56504	5.46263	6.52087	7.6077	7.74468
6239 (Caenorhabditis elegans)	179120	C05C8.7	CELE_C05C8.7	WBGene00015464	V	hypothetical protein	protein-coding	61.1758	97.0733	41.0735	48.4448	83.1885	113.513
6239 (Caenorhabditis elegans)	175858	attf-4	CELE_C05D10.1	WBGene00015477	III	AT hook-containing protein attf-4	protein-coding	7.88476	12.7182	7.89313	9.31064	8.4558	7.59993
6239 (Caenorhabditis elegans)	181133	C06E2.5	CELE_C06E2.5	WBGene00015529	X	hypothetical protein	protein-coding	2.58302	7.14534	6.19035	5.92398	6.00572	5.68598
6239 (Caenorhabditis elegans)	177470	C06G3.8	CELE_C06G3.8	WBGene00015554	IV	Uncharacterized protein	protein-coding	8.08035	13.736	8.04151	11.4511	9.64111	11.5145
6239 (Caenorhabditis elegans)	181724	mct-6	CELE_C10E2.6	WBGene00015676	X	MonoCarboxylate Transporter family	protein-coding	35.5761	48.4872	52.4103	62.5668	41.2275	53.6776
6239 (Caenorhabditis elegans)	178940	ugt-48	CELE_C18C4.3	WBGene00015965	V	Putative UDP-glucuronosyltransferase ugt-48	protein-coding	8.7197	18.6521	15.5258	21.5445	3.70169	6.26148
6239 (Caenorhabditis elegans)	174103	C18H9.3	CELE_C18H9.3	WBGene00016002	II	GYF domain-containing protein C18H9.3	protein-coding	10.1323	14.1519	12.1895	16.0991	11.9646	15.3344
6239 (Caenorhabditis elegans)	174104	C18H9.5	CELE_C18H9.5	WBGene00016003	II	hypothetical protein	protein-coding	1.77676	3.77323	1.91619	2.79903	1.48495	1.82088
6239 (Caenorhabditis elegans)	177287	C24D10.6	CELE_C24D10.6	WBGene00016057	IV	Uncharacterized protein	protein-coding	19.0827	31.0477	19.1276	26.7146	23.6781	30.6329
6239 (Caenorhabditis elegans)	175668	rpb-2	CELE_C26E6.4	WBGene00016140	III	DNA-directed RNA polymerase II subunit RPB2	protein-coding	8.31769	13.2613	12.7138	16.1622	11.4555	12.9258
6239 (Caenorhabditis elegans)	175666	mrps-18C	CELE_C26E6.6	WBGene00016142	III	Putative 39S ribosomal protein L3, mitochondrial	protein-coding	15.6811	23.0194	15.7205	19.6012	18.77	22.8571
6239 (Caenorhabditis elegans)	179155	C26F1.3	CELE_C26F1.3	WBGene00016148	V	hypothetical protein	protein-coding	6.29891	13.1177	9.91195	13.6611	10.795	13.6661
6239 (Caenorhabditis elegans)	183000	gsto-1	CELE_C29E4.7	WBGene00016204	III	Glutathione transferase omega-1	protein-coding	6.73674	19.8784	5.39081	4.66147	7.9862	17.1608
6239 (Caenorhabditis elegans)	3565025	pals-23	CELE_C29F9.3	WBGene00016218	III	Protein containing ALS2cr12 (ALS2CR12) domain	protein-coding	54.7616	83.8218	32.4332	29.2339	53.3485	48.0454
6239 (Caenorhabditis elegans)	183035	C29G2.6	CELE_C29G2.6	WBGene00016234	V	hypothetical protein	protein-coding	26.3487	46.0075	63.5485	67.1902	55.8389	51.4159
6239 (Caenorhabditis elegans)	176195	hsp-110	CELE_C30C11.4	WBGene00016250	III	Heat shock protein 110	protein-coding	80.1544	113.236	131.009	138.172	86.353	102.243
6239 (Caenorhabditis elegans)	172426	rege-1	CELE_C30F12.1	WBGene00016260	I	REGnasE-1 homolog	protein-coding	12.5457	24.8837	10.3797	12.0932	21.0335	23.0023
6239 (Caenorhabditis elegans)	183056	trhr-1	CELE_C30F12.6	WBGene00016265	I	Thyrotropin-Releasing Hormone Receptor	protein-coding	15.1387	28.4437	16.6525	13.5095	8.78163	12.5206
6239 (Caenorhabditis elegans)	183101	C31H2.4	CELE_C31H2.4	WBGene00016294	X	Putative protein C31H2.4	protein-coding	4.59405	12.6436	15.5387	17.1012	4.95142	9.9891
6239 (Caenorhabditis elegans)	172248	C32F10.4	CELE_C32F10.4	WBGene00016332	I	hypothetical protein	protein-coding	45.3503	72.0828	52.0406	42.0741	60.6367	62.3691
6239 (Caenorhabditis elegans)	172966	lonp-1	CELE_C34B2.6	WBGene00016391	I	Lon protease homolog, mitochondrial	protein-coding	13.7917	24.2557	14.1492	18.6579	15.7085	22.2596
6239 (Caenorhabditis elegans)	172968	sdha-2	CELE_C34B2.7	WBGene00016392	I	Succinate dehydrogenase [ubiquinone] flavoprotein subunit, mitochondrial	protein-coding	13.5772	20.5199	14.8052	21.5394	12.9065	19.0208
6239 (Caenorhabditis elegans)	183220	C34H4.2	CELE_C34H4.2	WBGene00016425	IV	Uncharacterized protein	protein-coding	50.6013	97.7628	76.458	71.4604	58.7077	60.6364
6239 (Caenorhabditis elegans)	177168	C35B1.5	CELE_C35B1.5	WBGene00016435	IV	Uncharacterized protein	protein-coding	790.074	1564.46	383.316	431.542	412.024	679.049
6239 (Caenorhabditis elegans)	175649	gipc-1	CELE_C35D10.2	WBGene00016440	III	GIPC (RGS-GAIP Interacting Protein C) homolog	protein-coding	7.42473	11.6242	0.390669	0.178776	28.3393	26.2737
6239 (Caenorhabditis elegans)	183238	C35D10.5	CELE_C35D10.5	WBGene00016442	III	hypothetical protein	protein-coding	10.7568	26.2661	8.6914	10.9683	11.7235	15.5357
6239 (Caenorhabditis elegans)	259504	C35D10.17	CELE_C35D10.17	WBGene00016452	III	COX assembly mitochondrial protein 2 homolog	protein-coding	30.7354	66.7268	26.0038	35.1631	37.8629	61.5457
6239 (Caenorhabditis elegans)	178874	C37H5.5	CELE_C37H5.5	WBGene00016508	V	Nucleolar complex protein 3 homolog	protein-coding	8.66531	14.9881	12.4042	16.9352	10.0269	12.5626
6239 (Caenorhabditis elegans)	173562	math-20	CELE_C40D2.2	WBGene00016555	II	MATH (meprin-associated Traf homology) domain containing	protein-coding	3.90623	6.47193	5.53524	5.8412	6.78691	4.50156
6239 (Caenorhabditis elegans)	172070	C44E4.4	CELE_C44E4.4	WBGene00016653	I	hypothetical protein	protein-coding	32.9557	49.0959	62.6359	89.7663	43.8809	56.3764
6239 (Caenorhabditis elegans)	183472	C45E5.4	CELE_C45E5.4	WBGene00016667	IV	Uncharacterized protein	protein-coding	3.9772	8.82498	9.23305	12.7214	8.97704	8.0879
6239 (Caenorhabditis elegans)	175686	C45G9.5	CELE_C45G9.5	WBGene00016676	III	hypothetical protein	protein-coding	13.661	20.0325	17.0522	18.8227	12.6568	15.0527
6239 (Caenorhabditis elegans)	178695	cyp-33C2	CELE_C45H4.17	WBGene00016697	V	CYtochrome P450 family	protein-coding	0.80538	6.26747	17.242	15.2695	2.89845	3.41083
6239 (Caenorhabditis elegans)	183497	C46A5.1	CELE_C46A5.1	WBGene00016698	IV	Uncharacterized protein	protein-coding	0.336076	2.37272	0.322559	0.371786	0.796541	0.81841
6239 (Caenorhabditis elegans)	183500	C46A5.6	CELE_C46A5.6	WBGene00016702	IV	Uncharacterized protein	protein-coding	9.2677	16.5179	13.0433	17.0957	14.5438	17.5581
6239 (Caenorhabditis elegans)	183515	math-24	CELE_C46F9.3	WBGene00016719	II	MATH (meprin-associated Traf homology) domain containing	protein-coding	5.02015	8.04893	7.56585	5.84246	3.60176	4.01975
6239 (Caenorhabditis elegans)	172133	fhod-1	CELE_C46H11.11	WBGene00016735	I	Formin HOmology Domain	protein-coding	8.04551	14.3507	13.4889	13.0824	11.6134	11.1898
6239 (Caenorhabditis elegans)	177512	pitr-1	CELE_C48A7.2	WBGene00016739	IV	Phosphate transporter	protein-coding	56.8021	76.8922	85.2862	89.3577	68.9274	76.4892
6239 (Caenorhabditis elegans)	177385	C49A9.3	CELE_C49A9.3	WBGene00016757	IV	Uncharacterized protein	protein-coding	1.91092	4.87685	2.3642	3.27193	1.78561	5.26776
6239 (Caenorhabditis elegans)	177382	C49A9.5	CELE_C49A9.5	WBGene00016759	IV	Uncharacterized protein	protein-coding	2.79234	5.12368	5.38408	7.56003	1.93296	3.52271
6239 (Caenorhabditis elegans)	177381	C49A9.6	CELE_C49A9.6	WBGene00016760	IV	Uncharacterized protein	protein-coding	10.9252	21.441	16.9025	15.0185	11.7068	11.883
6239 (Caenorhabditis elegans)	177383	C49A9.9	CELE_C49A9.9	WBGene00016763	IV	Uncharacterized protein	protein-coding	5.65915	10.2358	23.1426	21.8578	14.4731	12.198
6239 (Caenorhabditis elegans)	28661643	C49G7.7	CELE_C49G7.7	WBGene00016785	V	hypothetical protein	protein-coding	24.0894	56.0726	23.3641	40.497	16.3378	12.4593
6239 (Caenorhabditis elegans)	183624	C49G7.10	CELE_C49G7.10	WBGene00016788	V	hypothetical protein	protein-coding	117.482	163.942	152.856	199.319	81.8426	92.2324
6239 (Caenorhabditis elegans)	183625	djr-1.2	CELE_C49G7.11	WBGene00016789	V	Glutathione-independent glyoxalase DJR-1.2	protein-coding	1.38798	7.19857	4.06662	3.21317	1.8593	2.20673
6239 (Caenorhabditis elegans)	183630	C50A2.3	CELE_C50A2.3	WBGene00016797	IV	Uncharacterized protein	protein-coding	2.98181	8.78998	8.06712	13.9275	2.94086	3.21712
6239 (Caenorhabditis elegans)	259414	C50D2.9	CELE_C50D2.9	WBGene00016812	II	hypothetical protein	protein-coding	9.50753	17.2383	9.07519	11.2738	10.9518	14.2918
6239 (Caenorhabditis elegans)	178751	acs-21	CELE_C50H11.1	WBGene00016849	V	fatty Acid CoA Synthetase family	protein-coding	7.2148	13.0961	6.7355	6.20974	6.94073	8.13254
6239 (Caenorhabditis elegans)	178910	C52A10.2	CELE_C52A10.2	WBGene00016863	V	Carboxylic ester hydrolase	protein-coding	0.43557	1.63441	5.64433	4.03067	0.0308388	0.0345456
6239 (Caenorhabditis elegans)	174148	C52E12.1	CELE_C52E12.1	WBGene00016888	II	hypothetical protein	protein-coding	8.8674	13.3007	12.1978	15.7262	9.05766	11.5635
6239 (Caenorhabditis elegans)	171749	C53H9.2	CELE_C53H9.2	WBGene00016907	I	hypothetical protein	protein-coding	26.1407	37.8014	40.0712	54.2919	35.9629	48.4341
6239 (Caenorhabditis elegans)	179137	C54F6.5	CELE_C54F6.5	WBGene00016923	V	hypothetical protein	protein-coding	68.3672	146.25	135.982	88.4521	71.6194	88.6874
6239 (Caenorhabditis elegans)	183805	C54F6.6	CELE_C54F6.6	WBGene00016924	V	hypothetical protein	protein-coding	0.809247	8.84249	3.04092	2.85785	2.08511	5.20222
6239 (Caenorhabditis elegans)	174076	toe-2	CELE_C56E6.3	WBGene00016971	II	Target Of ERK kinase MPK-1	protein-coding	25.4459	37.6856	8.51638	12.5011	20.5574	20.8643
6239 (Caenorhabditis elegans)	175763	D1044.1	CELE_D1044.1	WBGene00017027	III	Uncharacterized kinase-like protein D1044.1	protein-coding	2.62201	5.289	5.31381	5.61055	3.82136	3.82541
6239 (Caenorhabditis elegans)	183940	mrpl-18	CELE_D2007.4	WBGene00017044	III	39S ribosomal protein L18, mitochondrial	protein-coding	12.1481	20.4374	14.5481	19.0556	16.4666	15.802
6239 (Caenorhabditis elegans)	183987	E02C12.6	CELE_E02C12.6	WBGene00017092	V	hypothetical protein	protein-coding	0.681668	9.17517	4.79416	4.64794	1.73699	2.18823
6239 (Caenorhabditis elegans)	175366	E02H9.3	CELE_E02H9.3	WBGene00017101	III	hypothetical protein	protein-coding	15.7116	22.4483	14.1028	17.7619	3.48649	6.61695
6239 (Caenorhabditis elegans)	177242	timm-17B.1	CELE_E04A4.5	WBGene00017119	IV	Probable mitochondrial import inner membrane translocase subunit Tim17	protein-coding	55.4557	108.406	48.2226	65.7229	49.9186	73.2338
6239 (Caenorhabditis elegans)	173923	EEED8.2	CELE_EEED8.2	WBGene00017133	II	hypothetical protein	protein-coding	2.92909	5.63293	21.5891	17.5796	1.1415	0.931867
6239 (Caenorhabditis elegans)	175818	ddx-23	CELE_F01F1.7	WBGene00017162	III	DEAD boX helicase homolog	protein-coding	12.3531	17.5936	14.9706	17.5674	16.0548	18.9884
6239 (Caenorhabditis elegans)	173564	F07E5.5	CELE_F07E5.5	WBGene00017210	II	hypothetical protein	protein-coding	12.8979	19.8851	22.1046	26.6521	19.1652	20.9667
6239 (Caenorhabditis elegans)	181019	apy-1	CELE_F08C6.6	WBGene00017244	X	Apyrase apy-1	protein-coding	188.617	302.714	142.8	158.162	156.736	155.258
6239 (Caenorhabditis elegans)	173621	F08D12.7	CELE_F08D12.7	WBGene00017250	II	hypothetical protein	protein-coding	11.144	18.8152	21.6997	20.6635	16.094	19.1654
6239 (Caenorhabditis elegans)	178924	F08F3.4	CELE_F08F3.4	WBGene00017262	V	hypothetical protein	protein-coding	15.1351	29.0174	34.3545	50.3419	17.4678	45.1396
6239 (Caenorhabditis elegans)	181766	F10D7.3	CELE_F10D7.3	WBGene00017340	X	Uncharacterized monothiol glutaredoxin F10D7.3	protein-coding	3.38346	10.6351	10.5186	8.90798	7.09902	5.39617
6239 (Caenorhabditis elegans)	174168	F10E7.5	CELE_F10E7.5	WBGene00017347	II	hypothetical protein	protein-coding	17.2427	27.6507	22.4831	28.8906	22.5261	27.7233
6239 (Caenorhabditis elegans)	184301	F10E7.6	CELE_F10E7.6	WBGene00017348	II	hypothetical protein	protein-coding	22.3362	33.4908	19.8944	22.4063	22.5923	26.8022
6239 (Caenorhabditis elegans)	184436	F13H8.1	CELE_F13H8.1	WBGene00017434	II	hypothetical protein	protein-coding	3.86542	8.66224	6.28191	6.19324	5.67641	6.05709
6239 (Caenorhabditis elegans)	174036	F13H8.11	CELE_F13H8.11	WBGene00017443	II	hypothetical protein	protein-coding	17.2701	24.4037	11.6613	7.99086	13.0645	11.103
6239 (Caenorhabditis elegans)	177196	set-9	CELE_F15E6.1	WBGene00017482	IV	SET (trithorax/polycomb) domain containing	protein-coding	3.47297	5.14998	4.73643	6.76824	3.77984	5.43422
6239 (Caenorhabditis elegans)	177193	F15E6.4	CELE_F15E6.4	WBGene00017485	IV	Uncharacterized protein	protein-coding	49.5674	111.728	15.7467	16.2882	121.152	129.291
6239 (Caenorhabditis elegans)	184560	nhr-178	CELE_F16B4.9	WBGene00017510	V	Nuclear Hormone Receptor family	protein-coding	1.05808	2.67286	4.37639	3.20944	2.3649	2.27322
6239 (Caenorhabditis elegans)	184790	slc-17.5	CELE_F21F8.11	WBGene00017681	V	SLC (SoLute Carrier) homolog	protein-coding	3.02208	8.50165	4.15338	7.67513	3.5218	6.01555
6239 (Caenorhabditis elegans)	176213	F22B7.9	CELE_F22B7.9	WBGene00017698	III	hypothetical protein	protein-coding	152.968	219.029	118.395	125.528	129.239	184.857
6239 (Caenorhabditis elegans)	174134	flcn-1	CELE_F22D3.2	WBGene00017699	II	FoLliCuliN	protein-coding	10.6997	20.0138	17.54	17.5422	22.3826	19.453
6239 (Caenorhabditis elegans)	184872	F22H10.2	CELE_F22H10.2	WBGene00017726	X	hypothetical protein	protein-coding	128.268	267.233	226.453	167.206	20.2301	58.0339
6239 (Caenorhabditis elegans)	178956	hmgs-1	CELE_F25B4.6	WBGene00017769	V	Hydroxymethylglutaryl-CoA synthase	protein-coding	16.3809	35.3972	15.8438	19.7517	16.2833	21.6641
6239 (Caenorhabditis elegans)	184977	pals-34	CELE_F26D11.6	WBGene00017823	V	Protein containing ALS2cr12 (ALS2CR12) domain	protein-coding	11.6702	21.2739	17.2102	15.9429	7.82815	7.87496
6239 (Caenorhabditis elegans)	172196	F27C1.2	CELE_F27C1.2	WBGene00017852	I	hypothetical protein	protein-coding	51.394	81.5739	77.3834	62.048	69.0428	63.9123
6239 (Caenorhabditis elegans)	181028	F27D9.2	CELE_F27D9.2	WBGene00017861	X	hypothetical protein	protein-coding	7.92461	21.7109	10.2409	10.8758	8.57505	12.619
6239 (Caenorhabditis elegans)	185065	igeg-1	CELE_F28E10.2	WBGene00017901	IV	IG (immunoglobulin), EGF and transmmembrane domain	protein-coding	7.95102	15.5432	10.7132	14.7423	6.84128	6.60064
6239 (Caenorhabditis elegans)	177185	F30B5.4	CELE_F30B5.4	WBGene00017934	IV	Uncharacterized protein	protein-coding	9.41306	14.8792	10.3142	12.3408	15.5346	16.0153
6239 (Caenorhabditis elegans)	185135	F31A3.3	CELE_F31A3.3	WBGene00017938	X	hypothetical protein	protein-coding	4.81262	13.0048	7.75945	6.18726	5.0685	9.20473
6239 (Caenorhabditis elegans)	178835	fipp-1	CELE_F32D1.9	WBGene00017988	V	Factor Interacting with Poly(A) Polymerase	protein-coding	10.7123	16.7877	16.7175	19.3725	14.9757	16.897
6239 (Caenorhabditis elegans)	177549	mrpl-1	CELE_F33D4.5	WBGene00017997	IV	Mitochondrial Ribosomal Protein, Large	protein-coding	14.7107	21.6972	14.4068	17.925	17.388	21.485
6239 (Caenorhabditis elegans)	173798	F35D11.3	CELE_F35D11.3	WBGene00018044	II	Uncharacterized membrane protein F35D11.3	protein-coding	19.4721	31.1856	19.6194	17.6615	20.9157	24.8403
6239 (Caenorhabditis elegans)	180935	F38B6.4	CELE_F38B6.4	WBGene00018174	X	Phosphoribosylglycinamide formyltransferase	protein-coding	29.5466	52.7185	29.6295	36.2565	41.3108	46.9668
6239 (Caenorhabditis elegans)	185500	ugt-61	CELE_F39G3.1	WBGene00018206	V	UDP-glucuronosyltransferase	protein-coding	17.3814	48.9049	23.0567	36.3508	15.9132	40.0642
6239 (Caenorhabditis elegans)	173821	F41C3.2	CELE_F41C3.2	WBGene00018268	II	hypothetical protein	protein-coding	16.2711	26.259	28.3417	22.7091	26.8184	37.491
6239 (Caenorhabditis elegans)	185653	cyp-33E2	CELE_F42A9.5	WBGene00018334	IV	CYtochrome P450 family	protein-coding	14.8306	52.1892	18.1666	27.2711	13.4325	19.5808
6239 (Caenorhabditis elegans)	179311	F44A2.3	CELE_F44A2.3	WBGene00018403	V	hypothetical protein	protein-coding	3.41538	8.51987	5.24761	7.53173	9.85481	11.1423
6239 (Caenorhabditis elegans)	178704	cyp-33C4	CELE_F44C8.1	WBGene00018413	V	CYtochrome P450 family	protein-coding	4.42022	8.30949	8.04282	8.59269	8.92605	9.53354
6239 (Caenorhabditis elegans)	176247	F44E2.9	CELE_F44E2.9	WBGene00018422	III	hypothetical protein	protein-coding	5.94986	12.8909	7.49684	11.7442	6.08302	8.88048
6239 (Caenorhabditis elegans)	178966	F44E7.4	CELE_F44E7.4	WBGene00018426	V	hypothetical protein	protein-coding	51.2659	77.522	43.2591	51.7494	60.0966	66.9456
6239 (Caenorhabditis elegans)	185803	mrpl-14	CELE_F45E12.5	WBGene00018475	II	Mitochondrial Ribosomal Protein, Large	protein-coding	41.8952	63.0398	42.7507	55.0998	53.379	57.5055
6239 (Caenorhabditis elegans)	186001	F48G7.13	CELE_F48G7.13	WBGene00018624	V	hypothetical protein	protein-coding	8.36554	14.1393	10.933	11.2538	4.60479	6.25458
6239 (Caenorhabditis elegans)	175732	F52C9.3	CELE_F52C9.3	WBGene00018674	III	hypothetical protein	protein-coding	12.5855	18.125	9.29167	14.052	13.5255	15.1897
6239 (Caenorhabditis elegans)	178643	oac-31	CELE_F52F10.3	WBGene00018707	V	O-ACyltransferase homolog	protein-coding	2.1758	4.10133	7.53755	6.90968	0.902936	2.11809
6239 (Caenorhabditis elegans)	186131	F52H2.3	CELE_F52H2.3	WBGene00018715	X	hypothetical protein	protein-coding	2.91926	10.5409	3.57263	5.21534	16.7369	21.7534
6239 (Caenorhabditis elegans)	186143	kreg-1	CELE_F53A9.2	WBGene00018725	X	Protein kreg-1	protein-coding	11.916	31.331	162.33	128.544	5.64393	4.75328
6239 (Caenorhabditis elegans)	186145	F53A9.6	CELE_F53A9.6	WBGene00018729	X	hypothetical protein	protein-coding	47.3783	80.0822	123.491	111.68	30.4897	39.682
6239 (Caenorhabditis elegans)	173733	bcmo-2	CELE_F53C3.12	WBGene00018755	II	Beta-Carotene 15,15'-MonoOxygenase	protein-coding	29.1988	50.0433	40.4547	40.0802	59.0613	64.7273
6239 (Caenorhabditis elegans)	178742	F54E2.1	CELE_F54E2.1	WBGene00018823	V	hypothetical protein	protein-coding	492.313	813.065	284.896	346.719	282.336	530.953
6239 (Caenorhabditis elegans)	176236	ztf-1	CELE_F54F2.5	WBGene00018833	III	Zinc finger transcription factor family protein 1	protein-coding	1.68803	3.19677	3.31601	3.7205	2.23499	2.74984
6239 (Caenorhabditis elegans)	172185	F55A12.2	CELE_F55A12.2	WBGene00018863	I	hypothetical protein	protein-coding	4.6832	9.32812	4.26867	8.74971	6.31813	8.63136
6239 (Caenorhabditis elegans)	172225	cir-1	CELE_F55F8.4	WBGene00018892	I	CIR (transcription factor CBF1 Interacting coRepressor) homolog	protein-coding	15.7805	51.4986	15.5	22.99	16.972	23.0313
6239 (Caenorhabditis elegans)	172226	wdr-12	CELE_F55F8.5	WBGene00018893	I	Ribosome biogenesis protein WDR12 homolog	protein-coding	9.36128	24.0419	10.699	16.7007	10.7361	11.5429
6239 (Caenorhabditis elegans)	3565409	mff-2	CELE_F55F8.6	WBGene00018894	I	Mitochondrial Fission Factor	protein-coding	15.5607	231.53	11.7352	25.1775	15.1415	28.8155
6239 (Caenorhabditis elegans)	176903	mrpl-2	CELE_F56B3.8	WBGene00018932	IV	Mitochondrial Ribosomal Protein, Large	protein-coding	10.7911	18.0438	11.0067	15.5557	11.6607	17.4957
6239 (Caenorhabditis elegans)	176035	F56C9.6	CELE_F56C9.6	WBGene00018950	III	hypothetical protein	protein-coding	6.55353	10.2258	7.25883	11.3483	9.9516	12.3437
6239 (Caenorhabditis elegans)	186440	F57B9.3	CELE_F57B9.3	WBGene00018997	III	hypothetical protein	protein-coding	3.83158	9.42749	3.34271	3.66377	1.84161	1.72442
6239 (Caenorhabditis elegans)	172376	ipgm-1	CELE_F57B10.3	WBGene00019001	I	2,3-bisphosphoglycerate-independent phosphoglycerate mutase	protein-coding	236.346	317.657	200.232	204.802	238.575	241.188
6239 (Caenorhabditis elegans)	3564957	F57F4.4	CELE_F57F4.4	WBGene00019017	V	hypothetical protein	protein-coding	111.883	153.114	101.715	105.415	99.2653	171.555
6239 (Caenorhabditis elegans)	186536	F58F9.4	CELE_F58F9.4	WBGene00019058	IV	Uncharacterized protein	protein-coding	2.05057	4.40244	5.8239	5.3473	3.98971	4.05
6239 (Caenorhabditis elegans)	172204	mrpl-24	CELE_F59A3.3	WBGene00019076	I	Probable 39S ribosomal protein L24, mitochondrial	protein-coding	9.1254	14.881	10.5402	13.234	11.1902	14.3064
6239 (Caenorhabditis elegans)	178784	F59B1.8	CELE_F59B1.8	WBGene00019100	V	hypothetical protein	protein-coding	20.0929	29.9387	28.963	33.3106	12.6308	19.9981
6239 (Caenorhabditis elegans)	178750	asp-8	CELE_F59D6.3	WBGene00019105	V	ASpartyl Protease	protein-coding	14.3766	113.262	36.8408	57.5536	14.1872	38.0391
6239 (Caenorhabditis elegans)	175414	H06I04.3	CELE_H06I04.3	WBGene00019168	III	Putative rRNA methyltransferase	protein-coding	16.0389	22.062	21.7264	32.3703	21.1863	25.1124
6239 (Caenorhabditis elegans)	177449	H20E11.1	CELE_H20E11.1	WBGene00019213	IV	Uncharacterized protein	protein-coding	10.5858	18.1089	17.1329	14.5192	5.48677	15.0756
6239 (Caenorhabditis elegans)	172411	syp-4	CELE_H27M09.3	WBGene00019247	I	hypothetical protein	protein-coding	4.71889	7.53712	3.89158	5.80374	7.65988	8.53275
6239 (Caenorhabditis elegans)	180791	H28G03.1	CELE_H28G03.1	WBGene00019249	X	hypothetical protein	protein-coding	105.231	166	78.7834	87.7573	87.8357	110.681
6239 (Caenorhabditis elegans)	174101	H43E16.1	CELE_H43E16.1	WBGene00019273	II	hypothetical protein	protein-coding	5.8567	11.8052	4.67067	5.72348	2.60356	3.87837
6239 (Caenorhabditis elegans)	187030	K05F1.10	CELE_K05F1.10	WBGene00019411	II	hypothetical protein	protein-coding	27.3488	56.5545	49.1244	48.6452	19.8631	23.0584
6239 (Caenorhabditis elegans)	24104726	K07E1.1	CELE_K07E1.1	WBGene00019489	II	1,2-dihydroxy-3-keto-5-methylthiopentene dioxygenase homolog 2	protein-coding	61.7108	92.9693	61.3869	62.8784	66.886	73.0962
6239 (Caenorhabditis elegans)	187129	ugt-19	CELE_K08B4.3	WBGene00019515	IV	UDP-GlucuronosylTransferase	protein-coding	30.3184	157.673	19.594	39.5381	8.68329	26.5369
6239 (Caenorhabditis elegans)	187208	K09D9.1	CELE_K09D9.1	WBGene00019564	V	hypothetical protein	protein-coding	63.8237	98.3478	78.1908	105.79	46.669	39.2535
6239 (Caenorhabditis elegans)	187224	oac-57	CELE_K09E10.1	WBGene00019579	IV	O-ACyltransferase homolog	protein-coding	77.3694	145.891	63.4112	61.6537	56.0617	45.5634
6239 (Caenorhabditis elegans)	178961	rga-3	CELE_K09H11.3	WBGene00019600	V	Rho GTPase Activating protein	protein-coding	2.06912	3.3645	1.91609	3.1527	3.45902	4.60471
6239 (Caenorhabditis elegans)	175707	cid-1	CELE_K10D2.3	WBGene00019629	III	Caffeine Induced Death (S. pombe Cid) homolog	protein-coding	9.05497	13.4815	9.93896	13.8386	7.56539	9.56899
6239 (Caenorhabditis elegans)	179059	K11G9.5	CELE_K11G9.5	WBGene00019655	V	hypothetical protein	protein-coding	2.35662	4.93953	6.99885	10.4925	5.92494	5.24251
6239 (Caenorhabditis elegans)	176892	K11H12.8	CELE_K11H12.8	WBGene00019664	IV	Uncharacterized protein	protein-coding	146.722	255.357	89.1919	83.9721	130.896	141.172
6239 (Caenorhabditis elegans)	187377	M01G5.1	CELE_M01G5.1	WBGene00019715	III	hypothetical protein	protein-coding	6.0611	8.81509	7.72325	12.5082	7.92475	10.2323
6239 (Caenorhabditis elegans)	177142	bris-1	CELE_M02B7.5	WBGene00019726	IV	BRag/Iqsec/Schizo related Arf GEF family member	protein-coding	18.7156	28.2432	20.5049	25.8513	25.8128	28.2038
6239 (Caenorhabditis elegans)	259718	M02D8.6	CELE_M02D8.6	WBGene00019732	X	hypothetical protein	protein-coding	15.6569	25.0086	28.438	24.6945	44.5655	31.5891
6239 (Caenorhabditis elegans)	180590	clec-265	CELE_M02F4.7	WBGene00019738	X	C-type LECtin	protein-coding	111.573	213.119	121.021	133.845	86.1724	133.201
6239 (Caenorhabditis elegans)	187465	M60.4	CELE_M60.4	WBGene00019780	X	hypothetical protein	protein-coding	468.912	746.714	385.201	337.962	623.268	669.5
6239 (Caenorhabditis elegans)	187502	mtss-1	CELE_PAR2.1	WBGene00019800	III	Single-stranded DNA-binding protein, mitochondrial	protein-coding	15.3256	28.1518	20.1371	29.4142	20.4567	25.1649
6239 (Caenorhabditis elegans)	187542	gpx-7	CELE_R03G5.5	WBGene00019846	X	Glutathione peroxidase	protein-coding	19.5874	29.8416	10.4302	8.55487	10.3077	12.4898
6239 (Caenorhabditis elegans)	187558	R03H10.6	CELE_R03H10.6	WBGene00019858	II	hypothetical protein	protein-coding	1.24412	2.58788	6.5332	5.35184	3.8381	3.5742
6239 (Caenorhabditis elegans)	178795	R08E5.3	CELE_R08E5.3	WBGene00019963	V	hypothetical protein	protein-coding	32.1223	91.6725	74.6833	62.6766	55.5714	53.8767
6239 (Caenorhabditis elegans)	187705	cyp-33C8	CELE_R08F11.3	WBGene00019967	V	CYtochrome P450 family	protein-coding	65.3152	371.897	133.47	126.392	66.716	124.761
6239 (Caenorhabditis elegans)	178797	R08F11.4	CELE_R08F11.4	WBGene00019968	V	hypothetical protein	protein-coding	1.31909	5.76402	12.2479	10.9018	1.25305	1.03902
6239 (Caenorhabditis elegans)	187830	nhr-210	CELE_R11G11.12	WBGene00020015	V	Nuclear Hormone Receptor family	protein-coding	5.47578	10.6815	4.8945	7.0435	3.72175	5.66132
6239 (Caenorhabditis elegans)	182256	R193.2	CELE_R193.2	WBGene00020128	X	hypothetical protein	protein-coding	18.7687	45.6308	8.29183	19.2547	10.5632	39.3531
6239 (Caenorhabditis elegans)	187928	aakg-4	CELE_T01B6.3	WBGene00020135	X	AMP-Activated protein Kinase Gamma subunit	protein-coding	30.7204	46.1718	24.9636	15.6017	40.7643	33.5568
6239 (Caenorhabditis elegans)	173403	T01D1.4	CELE_T01D1.4	WBGene00020149	II	1,2-dihydroxy-3-keto-5-methylthiopentene dioxygenase homolog 1	protein-coding	80.353	115.229	78.3592	72.4742	120.917	122.578
6239 (Caenorhabditis elegans)	180548	T07D1.2	CELE_T07D1.2	WBGene00020301	X	hypothetical protein	protein-coding	41.5312	60.0437	43.8279	40.8537	54.0411	50.808
6239 (Caenorhabditis elegans)	173469	T07D3.4	CELE_T07D3.4	WBGene00020307	II	hypothetical protein	protein-coding	6.46905	10.791	9.70529	12.5732	9.85812	10.1055
6239 (Caenorhabditis elegans)	172302	tin-44	CELE_T09B4.9	WBGene00020383	I	Probable mitochondrial import inner membrane translocase subunit tin-44	protein-coding	12.3072	26.2842	13.7951	16.868	12.3615	18.3084
6239 (Caenorhabditis elegans)	178669	knl-3	CELE_T10B5.6	WBGene00020392	V	Kinetochore NuLl	protein-coding	4.49076	7.68263	7.14159	9.87098	6.2489	9.80224
6239 (Caenorhabditis elegans)	188368	pcbd-1	CELE_T10B11.1	WBGene00020397	I	Putative pterin-4-alpha-carbinolamine dehydratase	protein-coding	105.337	146.619	67.3597	65.6895	116.721	129.878
6239 (Caenorhabditis elegans)	188381	T10D4.7	CELE_T10D4.7	WBGene00020409	II	hypothetical protein	protein-coding	0	1.38437	0.124645	0.133406	0	0
6239 (Caenorhabditis elegans)	188441	fbxa-54	CELE_T12B5.2	WBGene00020449	III	F-box A protein	protein-coding	4.65323	10.2718	10.0943	10.5671	12.3455	9.60636
6239 (Caenorhabditis elegans)	177338	cec-6	CELE_T12E12.2	WBGene00020463	IV	C.Elegans Chromodomain protein	protein-coding	3.46154	5.20046	3.75416	4.99936	4.29229	4.98703
6239 (Caenorhabditis elegans)	188585	best-17	CELE_T19C3.1	WBGene00020559	III	Bestrophin homolog 17	protein-coding	1.51337	4.3683	6.25059	7.21921	2.79613	4.57847
6239 (Caenorhabditis elegans)	174096	T19D12.4	CELE_T19D12.4	WBGene00020579	II	hypothetical protein	protein-coding	53.701	92.7842	158.176	121.912	86.94	142.784
6239 (Caenorhabditis elegans)	171980	egg-4	CELE_T21E3.1	WBGene00020652	I	EGG sterile (unfertilizable)	protein-coding	0.954258	1.95466	1.14493	1.52354	2.11681	2.67569
6239 (Caenorhabditis elegans)	188758	T22F7.4	CELE_T22F7.4	WBGene00020703	III	hypothetical protein	protein-coding	9.02679	15.6695	8.89822	7.48289	17.6935	25.9175
6239 (Caenorhabditis elegans)	179230	mrpl-4	CELE_T23B12.2	WBGene00020717	V	Mitochondrial Ribosomal Protein, Large	protein-coding	7.96645	13.8368	9.17978	13.2937	8.68038	13.3541
6239 (Caenorhabditis elegans)	181752	cnp-3	CELE_T23C6.3	WBGene00020725	X	Calcineurin-interacting protein 3	protein-coding	28.4255	39.3281	31.3408	33.0671	24.1548	23.4375
6239 (Caenorhabditis elegans)	188845	T24C4.4	CELE_T24C4.4	WBGene00020760	III	hypothetical protein	protein-coding	44.1042	91.2108	258.315	137.591	26.4535	33.8402
6239 (Caenorhabditis elegans)	175250	ztf-18	CELE_T24C4.7	WBGene00020763	III	Zinc finger putative Transcription Factor family	protein-coding	2.15724	3.53273	2.9971	4.24781	3.36206	3.41427
6239 (Caenorhabditis elegans)	173720	T24E12.5	CELE_T24E12.5	WBGene00020774	II	hypothetical protein	protein-coding	3.26209	5.56374	16.369	15.2435	3.98217	1.73617
6239 (Caenorhabditis elegans)	181144	nep-22	CELE_T25B6.2	WBGene00020788	X	NEPrilysin metallopeptidase family	protein-coding	29.2529	55.7941	54.5958	60.6429	41.267	109.617
6239 (Caenorhabditis elegans)	177643	T26A8.4	CELE_T26A8.4	WBGene00020827	IV	Uncharacterized protein	protein-coding	5.24154	8.01076	6.711	8.6692	6.40659	7.73717
6239 (Caenorhabditis elegans)	179017	T28C12.4	CELE_T28C12.4	WBGene00020891	V	Carboxylic ester hydrolase	protein-coding	64.4592	90.4854	39.1722	48.7515	76.4538	96.8221
6239 (Caenorhabditis elegans)	176877	pig-1	CELE_W03G1.6	WBGene00021012	IV	Maternal embryonic leucine zipper kinase	protein-coding	1.57911	3.04878	3.81521	4.99123	3.01325	3.59585
6239 (Caenorhabditis elegans)	178613	cpr-8	CELE_W07B8.1	WBGene00021070	V	Cysteine PRotease related	protein-coding	27.5373	87.4809	21.1322	31.4193	30.9068	90.5746
6239 (Caenorhabditis elegans)	173437	nol-1	CELE_W07E6.1	WBGene00021073	II	NucleOLar protein	protein-coding	11.5672	16.6207	19.3669	28.1627	14.1943	20.3194
6239 (Caenorhabditis elegans)	173436	tomm-22	CELE_W10D9.5	WBGene00021133	II	Mitochondrial import receptor subunit TOM22 homolog	protein-coding	51.4857	79.7213	57.2099	71.5059	53.9139	67.0712
6239 (Caenorhabditis elegans)	177261	Y9C9A.8	CELE_Y9C9A.8	WBGene00021178	IV	Uncharacterized protein	protein-coding	7.5747	14.2721	4.98461	6.24404	3.94581	6.02882
6239 (Caenorhabditis elegans)	175315	Y22D7AL.10	CELE_Y22D7AL.10	WBGene00021248	III	hypothetical protein	protein-coding	77.0876	170.679	89.6076	137.001	70.2603	108.976
6239 (Caenorhabditis elegans)	171811	Y23H5B.5	CELE_Y23H5B.5	WBGene00021276	I	hypothetical protein	protein-coding	3.63444	6.2324	6.69502	8.9916	7.18241	9.01545
6239 (Caenorhabditis elegans)	175741	Y32H12A.7	CELE_Y32H12A.7	WBGene00021315	III	hypothetical protein	protein-coding	12.1784	38.8329	9.71813	14.2651	14.6904	16.9487
6239 (Caenorhabditis elegans)	175742	Y32H12A.8	CELE_Y32H12A.8	WBGene00021316	III	hypothetical protein	protein-coding	5.88604	14.365	4.13741	5.37297	5.16458	6.26456
6239 (Caenorhabditis elegans)	171682	mrpl-38	CELE_Y34D9A.1	WBGene00021327	I	Mitochondrial Ribosomal Protein, Large	protein-coding	13.6219	25.1254	15.7179	21.4494	16.6686	20.8941
6239 (Caenorhabditis elegans)	259362	spp-23	CELE_Y34D9A.11	WBGene00021335	I	SaPosin-like Protein family	protein-coding	257.18	628.131	267.244	262.832	179.425	181.062
6239 (Caenorhabditis elegans)	177021	ppgn-1	CELE_Y38F2AR.7	WBGene00021425	IV	ParaPleGiN AAA protease family	protein-coding	13.1883	21.4164	11.8018	14.3547	12.8958	17.0811
6239 (Caenorhabditis elegans)	171791	tbca-1	CELE_Y39G10AR.20	WBGene00021475	I	TuBulin folding Cofactor A homolog	protein-coding	31.6155	47.9477	49.9811	60.6407	48.9675	48.8331
6239 (Caenorhabditis elegans)	189785	comt-3	CELE_Y40B10A.2	WBGene00021487	V	Catechol-O-MethylTransferase family	protein-coding	116.935	166.334	106.715	113.282	57.5292	73.0678
6239 (Caenorhabditis elegans)	3565515	Y41D4B.11	CELE_Y41D4B.11	WBGene00021514	IV	Uncharacterized protein	protein-coding	19.0729	27.447	20.7982	30.0101	24.6855	27.1803
6239 (Caenorhabditis elegans)	175863	mvk-1	CELE_Y42G9A.4	WBGene00021534	III	MeValonate Kinase	protein-coding	34.7822	48.4211	45.3052	49.4431	37.5254	46.4808
6239 (Caenorhabditis elegans)	178907	Y47A7.1	CELE_Y47A7.1	WBGene00021613	V	hypothetical protein	protein-coding	6.37349	9.66157	6.50063	8.37827	7.80633	9.57953
6239 (Caenorhabditis elegans)	171916	Y47G6A.9	CELE_Y47G6A.9	WBGene00021638	I	hypothetical protein	protein-coding	12.3726	19.9917	13.4051	18.0803	17.1602	19.0593
6239 (Caenorhabditis elegans)	190051	gcn-1	CELE_Y48G9A.3	WBGene00021697	III	GCN (yeast General Control Nondrepressible) homolog	protein-coding	9.13555	12.6427	12.9832	15.7928	10.5836	13.8047
6239 (Caenorhabditis elegans)	3565176	Y50D4B.4	CELE_Y50D4B.4	WBGene00021743	V	hypothetical protein	protein-coding	8.16935	12.6161	23.7595	30.8008	10.5554	16.9234
6239 (Caenorhabditis elegans)	175191	taco-1	CELE_Y50D7A.9	WBGene00021757	III	Translational Activator of Cytochrome c Oxidase	protein-coding	8.74009	14.0739	8.46071	12.1103	10.3423	12.9939
6239 (Caenorhabditis elegans)	190242	Y53G8AR.7	CELE_Y53G8AR.7	WBGene00021814	III	hypothetical protein	protein-coding	4.83912	8.84028	10.2934	11.1665	5.96353	11.0824
6239 (Caenorhabditis elegans)	190282	Y54G2A.21	CELE_Y54G2A.21	WBGene00021886	IV		pseudogene	0.614641	1.53148	1.9627	2.38646	1.12299	1.34651
6239 (Caenorhabditis elegans)	176926	mrps-25	CELE_Y55F3AM.1	WBGene00021920	IV	Probable 28S ribosomal protein S25, mitochondrial	protein-coding	25.3016	39.3325	27.8893	34.8464	29.5123	35.8112
6239 (Caenorhabditis elegans)	176930	Y55F3AR.1	CELE_Y55F3AR.1	WBGene00021932	IV	Uncharacterized protein	protein-coding	9.12012	15.1267	9.18399	13.2912	9.6758	14.1309
6239 (Caenorhabditis elegans)	178849	Y61A9LA.1	CELE_Y61A9LA.1	WBGene00022014	V	hypothetical protein	protein-coding	11.1144	16.921	15.3251	19.6795	21.7085	23.7843
6239 (Caenorhabditis elegans)	177051	Y69A2AR.1	CELE_Y69A2AR.1	WBGene00022074	IV	Uncharacterized protein	protein-coding	11.6755	17.5637	15.2862	16.7872	16.881	18.0367
6239 (Caenorhabditis elegans)	190544	Y69A2AR.23	CELE_Y69A2AR.23	WBGene00022094	IV	Uncharacterized protein	protein-coding	0	1.11199	0.142679	0.130851	2.10528	2.10333
6239 (Caenorhabditis elegans)	171869	supr-1	CELE_Y71F9AR.3	WBGene00022124	I	SUPpressor of Rpm-1	protein-coding	2.79681	4.52872	3.25367	4.07006	5.40348	5.41177
6239 (Caenorhabditis elegans)	177011	Y71G10AL.1	CELE_Y71G10AL.1	WBGene00022134	IV	Uncharacterized protein	protein-coding	12.2301	17.3947	16.7125	19.2393	14.9298	19.3294
6239 (Caenorhabditis elegans)	171738	Y71G12B.10	CELE_Y71G12B.10	WBGene00022150	I	hypothetical protein	protein-coding	37.099	53.4195	33.6871	39.3342	42.9999	50.473
6239 (Caenorhabditis elegans)	190610	pho-9	CELE_Y71H2AM.16	WBGene00022181	III	intestinal acid PHOsphatase	protein-coding	14.4543	28.4747	10.1721	23.8936	8.61224	10.3324
6239 (Caenorhabditis elegans)	175380	Y71H2B.5	CELE_Y71H2B.5	WBGene00022195	III	hypothetical protein	protein-coding	3.5243	5.5677	4.96496	5.61019	5.02164	5.77369
6239 (Caenorhabditis elegans)	180384	Y73B3A.1	CELE_Y73B3A.1	WBGene00022203	X	hypothetical protein	protein-coding	1.56165	3.26588	1.84688	3.34781	3.26739	3.76957
6239 (Caenorhabditis elegans)	190761	fbxa-80	CELE_Y82E9BL.14	WBGene00022330	III	F-box A protein	protein-coding	3.07576	6.15175	3.3507	5.1223	4.23596	4.95163
6239 (Caenorhabditis elegans)	190764	fbxa-27	CELE_Y82E9BL.17	WBGene00022333	III	F-box A protein	protein-coding	4.32336	9.2741	4.61088	3.67482	8.62468	7.66634
6239 (Caenorhabditis elegans)	190767	pals-16	CELE_Y82E9BR.4	WBGene00022337	III	Protein containing ALS2cr12 (ALS2CR12) domain	protein-coding	2.41257	6.0408	5.55364	4.86765	4.70565	4.30716
6239 (Caenorhabditis elegans)	190786	Y92H12BL.1	CELE_Y92H12BL.1	WBGene00022363	I	Threonylcarbamoyladenosine tRNA methylthiotransferase	protein-coding	5.89926	9.28641	8.78333	10.5984	9.04628	10.5845
6239 (Caenorhabditis elegans)	190787	Y92H12BL.4	CELE_Y92H12BL.4	WBGene00022365	I	hypothetical protein	protein-coding	4.18495	7.47345	5.43943	6.19639	6.41456	6.61109
6239 (Caenorhabditis elegans)	171705	set-29	CELE_Y92H12BR.6	WBGene00022371	I	SET (trithorax/polycomb) domain containing	protein-coding	4.72077	8.0734	5.4456	7.32486	6.37759	7.80419
6239 (Caenorhabditis elegans)	171710	mrpl-15	CELE_Y92H12BR.8	WBGene00022373	I	Mitochondrial Ribosomal Protein, Large	protein-coding	17.5857	25.542	23.189	30.5567	20.0729	28.3098
6239 (Caenorhabditis elegans)	180514	Y102A11A.3	CELE_Y102A11A.3	WBGene00022413	X	hypothetical protein	protein-coding	13.4074	19.8672	13.5069	16.4535	14.4192	18.6795
6239 (Caenorhabditis elegans)	190935	Y110A2AL.2	CELE_Y110A2AL.2	WBGene00022439	II	hypothetical protein	protein-coding	0.410361	3.93517	0.442365	0.251848	1.22575	2.27602
6239 (Caenorhabditis elegans)	173639	Y110A2AR.1	CELE_Y110A2AR.1	WBGene00022452	II	Receptor expression-enhancing protein	protein-coding	3.47884	7.05288	3.50878	4.96074	8.06726	8.81803
6239 (Caenorhabditis elegans)	191043	Y119D3B.14	CELE_Y119D3B.14	WBGene00022491	III	hypothetical protein	protein-coding	7.27852	11.8888	6.71027	7.6012	8.28042	10.8327
6239 (Caenorhabditis elegans)	191044	mrpl-45	CELE_Y119D3B.16	WBGene00022493	III	Probable 39S ribosomal protein L45, mitochondrial	protein-coding	9.94444	15.7128	12.477	13.9523	11.4039	11.9054
6239 (Caenorhabditis elegans)	179248	ZC190.4	CELE_ZC190.4	WBGene00022538	V	hypothetical protein	protein-coding	2.55047	5.62725	5.00849	6.48432	4.11934	3.88603
6239 (Caenorhabditis elegans)	191207	ZK6.6	CELE_ZK6.6	WBGene00022641	V	hypothetical protein	protein-coding	1.73218	3.98004	0.875093	2.35632	1.78456	1.91022
6239 (Caenorhabditis elegans)	178564	dod-19	CELE_ZK6.10	WBGene00022644	V	Downstream Of DAF-16 (regulated by DAF-16)	protein-coding	807.007	1155.35	310.526	439.41	365.278	840.553
6239 (Caenorhabditis elegans)	191238	ZK177.9	CELE_ZK177.9	WBGene00022674	II	hypothetical protein	protein-coding	0	11.0641	6.998	9.31107	1.96293	3.94469
6239 (Caenorhabditis elegans)	177220	ZK185.3	CELE_ZK185.3	WBGene00022683	IV	Uncharacterized protein	protein-coding	14.7941	23.9863	17.0775	25.7234	11.3849	19.3729
6239 (Caenorhabditis elegans)	173640	ZK355.2	CELE_ZK355.2	WBGene00022712	II	hypothetical protein	protein-coding	65.8898	93.095	37.2038	41.3414	48.4738	42.3394
6239 (Caenorhabditis elegans)	176228	ZK370.8	CELE_ZK370.8	WBGene00022722	III	TPR repeat-containing protein ZK370.8	protein-coding	16.7094	39.2271	14.988	22.0475	16.9213	24.1272
6239 (Caenorhabditis elegans)	191318	ZK418.7	CELE_ZK418.7	WBGene00022736	III	hypothetical protein	protein-coding	9.40431	20.2127	10.0093	12.6329	4.58313	7.00918
6239 (Caenorhabditis elegans)	176101	tomm-7	CELE_ZK652.2	WBGene00022783	III	Mitochondrial import receptor subunit TOM7 homolog	protein-coding	100.929	173.559	92.0674	100.392	111.159	128.806
6239 (Caenorhabditis elegans)	179308	slc-17.7	CELE_ZK682.2	WBGene00022788	V	SLC (SoLute Carrier) homolog	protein-coding	4.3615	9.41018	5.46991	8.09247	5.89334	6.93699
6239 (Caenorhabditis elegans)	172040	ZK973.1	CELE_ZK973.1	WBGene00022830	I	hypothetical protein	protein-coding	8.66418	12.7439	9.37079	11.1068	11.2468	12.5253
6239 (Caenorhabditis elegans)	174153	ZK1127.4	CELE_ZK1127.4	WBGene00022851	II	Protein BCCIP homolog	protein-coding	6.83663	11.5643	9.88691	14.352	9.56037	10.2218
6239 (Caenorhabditis elegans)	174155	cth-2	CELE_ZK1127.10	WBGene00022856	II	Putative cystathionine gamma-lyase 2	protein-coding	383.229	534.042	419.29	461.662	421.125	521.198
6239 (Caenorhabditis elegans)	186376	cex-1	CELE_F56D1.6	WBGene00023407	II	Calexcitin-1	protein-coding	38.6248	77.6044	92.6763	113.664	35.6004	62.6271
6239 (Caenorhabditis elegans)	3565999	mrpl-21	CELE_F43C1.6	WBGene00023422	III	Mitochondrial Ribosomal Protein, Large	protein-coding	10.3679	18.3866	12.3249	18.534	13.2523	16.7393
6239 (Caenorhabditis elegans)	3565104	F17C11.13	CELE_F17C11.13	WBGene00023503	V	hypothetical protein	protein-coding	17.6697	62.449	2.7284	8.95474	5.49914	10.9649
6239 (Caenorhabditis elegans)	259331	R144.12	CELE_R144.12	WBGene00043060	III	hypothetical protein	protein-coding	8.59626	17.1228	8.29748	11.0933	11.0389	11.5338
6239 (Caenorhabditis elegans)	3565451	C39D10.11	CELE_C39D10.11	WBGene00043983	X	hypothetical protein	protein-coding	6.64224	12.0793	9.00636	7.77378	6.34779	8.01496
6239 (Caenorhabditis elegans)	3565521	F58G6.9	CELE_F58G6.9	WBGene00044107	IV	Uncharacterized protein	protein-coding	115.187	351.182	39.7899	89.669	25.3105	50.3027
6239 (Caenorhabditis elegans)	3565380	C54F6.15	CELE_C54F6.15	WBGene00044113	V	hypothetical protein	protein-coding	0	13.1624	1.28876	0.45967	22.2791	21.7653
6239 (Caenorhabditis elegans)	3565355	H39E23.3	CELE_H39E23.3	WBGene00044201	V	hypothetical protein	protein-coding	130.575	419.798	21.4796	8.43113	1391.77	821.557
6239 (Caenorhabditis elegans)	3565843	C01B10.11	CELE_C01B10.11	WBGene00044294	IV	Uncharacterized protein	protein-coding	27.2945	40.6414	28.2857	35.7037	66.3797	61.1886
6239 (Caenorhabditis elegans)	3565191	H20J04.9	CELE_H20J04.9	WBGene00044310	II	hypothetical protein	protein-coding	3.55111	7.01273	5.06249	6.44402	4.88916	5.61536
6239 (Caenorhabditis elegans)	172957	mrps-30	CELE_B0511.8	WBGene00044321	I	Mitochondrial Ribosomal Protein, Small	protein-coding	13.9863	25.3538	14.1207	21.5061	17.2979	23.39
6239 (Caenorhabditis elegans)	3565110	mrpl-39	CELE_Y46H3A.7	WBGene00044344	V	Mitochondrial Ribosomal Protein, Large	protein-coding	7.04469	11.5753	6.60757	12.2268	9.06864	11.8383
6239 (Caenorhabditis elegans)	3896765	F56D6.9	CELE_F56D6.9	WBGene00044471	IV	Uncharacterized protein	protein-coding	754.484	1584.63	75.6264	26.2343	1470.74	1091.05
6239 (Caenorhabditis elegans)	3896830	H23N18.6	CELE_H23N18.6	WBGene00044534	V	hypothetical protein	protein-coding	1.61129	7.78303	1.7969	1.01633	0.793843	0.484434
6239 (Caenorhabditis elegans)	3896719	C36B1.14	CELE_C36B1.14	WBGene00044614	I	hypothetical protein	protein-coding	5.32609	12.4957	7.58323	7.93124	9.92524	9.04108
6239 (Caenorhabditis elegans)	4362999	B0205.13	CELE_B0205.13	WBGene00044644	I	hypothetical protein	protein-coding	57.6025	577.874	82.3141	164.139	33.6277	197.441
6239 (Caenorhabditis elegans)	4927022	Y43C5A.7	CELE_Y43C5A.7	WBGene00044922	IV	Uncharacterized protein	protein-coding	63.8933	115.84	44.7314	78.4763	105.299	110.647
6239 (Caenorhabditis elegans)	172666	mrt-1	CELE_F39H2.5	WBGene00045237	I	MoRTal germline	protein-coding	5.94831	11.0547	7.21124	8.84239	6.45057	8.39419
6239 (Caenorhabditis elegans)	6418818	ZC250.4	CELE_ZC250.4	WBGene00045305	V	hypothetical protein	protein-coding	62.0012	91.2623	71.7656	103.288	112.096	111.72
6239 (Caenorhabditis elegans)	6418795	Y37H2A.14	CELE_Y37H2A.14	WBGene00045416	V	hypothetical protein	protein-coding	132.879	343.828	199.582	223.14	752.79	928.112
6239 (Caenorhabditis elegans)	6418627	F33H12.7	CELE_F33H12.7	WBGene00045457	II	hypothetical protein	protein-coding	108.474	207.561	266.363	236.177	74.2338	62.6441
6239 (Caenorhabditis elegans)	6418584	F17B5.8	CELE_F17B5.8	WBGene00045458	I	hypothetical protein	protein-coding	8.67651	17.7419	12.8471	15.3883	15.1941	32.1552
6239 (Caenorhabditis elegans)	6418663	Y53G8AL.4	CELE_Y53G8AL.4	WBGene00050917	III	hypothetical protein	protein-coding	0	3.87497	2.53733	2.11766	8.24477	1.74531
6239 (Caenorhabditis elegans)	6418826	ZK856.16	CELE_ZK856.16	WBGene00050936	V	hypothetical protein	protein-coding	12.4579	26.323	15.6645	18.4601	20.681	29.4514
6239 (Caenorhabditis elegans)	6418750	F58E6.13	CELE_F58E6.13	WBGene00077697	V	hypothetical protein	protein-coding	0	1.17281	7.91936	5.38788	0.98619	0.175901
6239 (Caenorhabditis elegans)	7040157	C41G7.9	CELE_C41G7.9	WBGene00077771	I	hypothetical protein	protein-coding	174.269	327.013	105.182	110.631	196.767	195.839
6239 (Caenorhabditis elegans)	13218162	B0462.5	CELE_B0462.5	WBGene00194695	V	hypothetical protein	protein-coding	14.7427	24.5835	23.403	21.5592	7.02234	7.94058
6239 (Caenorhabditis elegans)	13216595	C53A5.17	CELE_C53A5.17	WBGene00194707	V	tRNA (guanine(37)-N1)-methyltransferase	protein-coding	3.88487	6.52354	3.75222	4.63581	4.83034	6.30586
6239 (Caenorhabditis elegans)	13198723	K08D8.12	CELE_K08D8.12	WBGene00194926	IV	Uncharacterized protein	protein-coding	8.15801	20.5762	9.39631	11.4296	1.44223	4.12054
6239 (Caenorhabditis elegans)	13224779	R106.5	CELE_R106.5	WBGene00206419	X	hypothetical protein	protein-coding	175.193	254.329	164.268	184.848	168.396	204.255
6239 (Caenorhabditis elegans)	13192605	C04C3.14	CELE_C04C3.14	WBGene00219410	IV	Uncharacterized protein	protein-coding	0	155.022	11.5486	23.2259	0.965521	20.6146
6239 (Caenorhabditis elegans)	24104219	C17G1.14	CELE_C17G1.14	WBGene00219544	X	hypothetical protein	protein-coding	0	4.94626	3.10416	0.675684	0	0.838983
6239 (Caenorhabditis elegans)	24104351	C54F6.18	CELE_C54F6.18	WBGene00235093	V	hypothetical protein	protein-coding	4.52128	48.1489	20.1403	9.80276	1.3876	2.61968
6239 (Caenorhabditis elegans)	24105193	Y67D8C.23	CELE_Y67D8C.23	WBGene00235353	IV		pseudogene	0	1.44024	1.28468	1.34469	1.73327	1.87281

## Sheet: Sheet2
	Genes dependent on hda-1 and up-regulated by atp-2 RNAi
								FPKM
Taxonomy ID (Species)	Gene ID	Gene symbol	Locus tag	WormBase ID	Chr	Gene description	Gene type	L4440 (RNAi)	L4440+atp-2 (RNAi)	hda-1 (RNAi)	hda-1+atp-2 (RNAi)	dve-1 (RNAi)	dve-1+atp-2 (RNAi)
6239 (Caenorhabditis elegans)	266826	abf-2	CELE_C50F2.10	WBGene00000013	I	Antibacterial factor-related peptide 2	protein-coding	141.461	255.374	66.2295	86.2073	413.792	418.851
6239 (Caenorhabditis elegans)	178559	abt-4	CELE_Y39D8C.1	WBGene00000022	V	ABC Transporter family	protein-coding	34.9608	56.363	33.691	27.9873	48.3603	67.8726
6239 (Caenorhabditis elegans)	176121	aco-2	CELE_F54H12.1	WBGene00000041	III	Probable aconitate hydratase, mitochondrial	protein-coding	417.594	575.283	314.102	325.805	420.437	451.271
6239 (Caenorhabditis elegans)	181475	acr-12	CELE_R01E6.4	WBGene00000051	X	AcetylCholine Receptor	protein-coding	1.40956	3.57632	1.76889	2.18051	1.32082	1.43996
6239 (Caenorhabditis elegans)	179647	add-2	CELE_F57F5.4	WBGene00000073	V	ADDucin	protein-coding	19.5404	30.2369	17.6242	17.5199	18.8183	20.0051
6239 (Caenorhabditis elegans)	176332	bre-3	CELE_B0464.4	WBGene00000268	III	Beta-1,4-mannosyltransferase bre-3	protein-coding	32.1084	46.4481	30.4774	35.1447	29.1546	36.8888
6239 (Caenorhabditis elegans)	175586	cpg-1	CELE_C07G2.1	WBGene00000465	III	Chondroitin proteoglycan 1	protein-coding	5.94765	10.1071	4.03517	5.79106	12.0099	17.119
6239 (Caenorhabditis elegans)	176341	clu-1	CELE_F55H2.6	WBGene00000550	III	Clustered mitochondria protein homolog	protein-coding	10.9096	27.4358	12.959	19.9935	12.6657	18.1439
6239 (Caenorhabditis elegans)	188514	col-142	CELE_T15B7.4	WBGene00000715	V	COLlagen	protein-coding	945.822	1336.46	883.559	1010.61	1329.75	1308.55
6239 (Caenorhabditis elegans)	172190	coq-1	CELE_C24A11.9	WBGene00000761	I	COenzyme Q (ubiquinone) biosynthesis	protein-coding	26.3806	72.2286	21.8208	33.3897	37.3806	53.2741
6239 (Caenorhabditis elegans)	175647	coq-8	CELE_C35D10.4	WBGene00000767	III	Atypical kinase coq-8, mitochondrial	protein-coding	18.3157	40.0961	13.2174	19.2923	16.4043	25.7493
6239 (Caenorhabditis elegans)	178612	cpr-5	CELE_W07B8.5	WBGene00000785	V	Cathepsin B-like cysteine proteinase 5	protein-coding	176.933	855.969	247.445	393.187	137.259	322.922
6239 (Caenorhabditis elegans)	267093	ctb-1	CELE_MTCE.21	WBGene00000829	MtDNA	Mitochondrially encoded cytochrome b	protein-coding	2304.7	3639.98	2137.09	2571.3	2214.89	3449.44
6239 (Caenorhabditis elegans)	176770	cua-1	CELE_Y76A2A.2	WBGene00000834	III	CU (copper) ATPase	protein-coding	25.3403	41.5738	23.3195	26.3331	23.9268	28.1545
6239 (Caenorhabditis elegans)	176102	cuc-1	CELE_ZK652.11	WBGene00000835	III	CU (copper) Chaperonin	protein-coding	161.726	487.509	134.803	194.439	160.372	241.395
6239 (Caenorhabditis elegans)	180889	daf-9	CELE_T13C5.1	WBGene00000905	X	Cytochrome P450 daf-9	protein-coding	1.49354	3.13464	1.17063	1.70421	3.64654	4.71487
6239 (Caenorhabditis elegans)	175331	ddp-1	CELE_Y39A3CR.4	WBGene00000941	III	Mitochondrial import inner membrane translocase subunit Tim8	protein-coding	95.371	183.976	109.056	138.534	93.5154	122.076
6239 (Caenorhabditis elegans)	176211	dnj-10	CELE_F22B7.5	WBGene00001028	III	DnaJ homolog dnj-10	protein-coding	15.6667	32.6058	14.109	18.7166	16.108	22.7198
6239 (Caenorhabditis elegans)	177336	drp-1	CELE_T12E12.4	WBGene00001093	IV	Dynamin-Related Protein	protein-coding	24.8204	62.1175	24.4255	27.0283	29.4791	39.3194
6239 (Caenorhabditis elegans)	3565124	dars-2	CELE_F10C2.6	WBGene00001095	V	aspartyl(D) Amino-acyl tRNA Synthetase	protein-coding	4.2734	7.0494	3.36472	4.93278	4.85523	5.79794
6239 (Caenorhabditis elegans)	177905	ech-8	CELE_F01G10.2	WBGene00001157	IV	Enoyl-CoA Hydratase	protein-coding	19.8631	28.1264	21.3276	20.4597	20.404	17.7397
6239 (Caenorhabditis elegans)	175710	emb-8	CELE_K10D2.6	WBGene00001262	III	NADPH--cytochrome P450 reductase	protein-coding	148.556	203.737	105.604	96.4888	100.842	105.162
6239 (Caenorhabditis elegans)	179785	far-3	CELE_F15B9.1	WBGene00001387	V	Fatty Acid/Retinol binding protein	protein-coding	1581.56	2568.93	573.594	355.302	5272.15	2609.8
6239 (Caenorhabditis elegans)	176215	fli-1	CELE_B0523.5	WBGene00001443	III	Protein flightless-1 homolog	protein-coding	18.598	25.2155	20.3228	16.0146	29.9533	27.8506
6239 (Caenorhabditis elegans)	172532	gld-1	CELE_T23G11.3	WBGene00001595	I	Female germline-specific tumor suppressor gld-1	protein-coding	16.5304	27.0998	11.5428	20.3134	27.1392	36.3941
6239 (Caenorhabditis elegans)	173842	gst-7	CELE_F11G11.2	WBGene00001755	II	Probable glutathione S-transferase 7	protein-coding	171.97	409.848	152.436	190.941	94.8068	126.777
6239 (Caenorhabditis elegans)	188915	gst-13	CELE_T26C5.1	WBGene00001761	II	Glutathione S-Transferase	protein-coding	310.3	418.562	174.61	253.107	46.523	112.148
6239 (Caenorhabditis elegans)	185410	gst-15	CELE_F37B1.4	WBGene00001763	II	Glutathione S-Transferase	protein-coding	9.93033	31.2302	15.4334	13.9402	23.3319	25.5714
6239 (Caenorhabditis elegans)	180056	haf-3	CELE_F57A10.3	WBGene00001813	V	HAlF transporter (PGP related)	protein-coding	13.3303	27.8377	14.8419	19.0151	12.8319	20.9897
6239 (Caenorhabditis elegans)	178873	hsp-6	CELE_C37H5.8	WBGene00002010	V	Heat shock 70 kDa protein F, mitochondrial	protein-coding	107.05	241.819	115.56	141.986	105.786	158.269
6239 (Caenorhabditis elegans)	176755	ife-1	CELE_F53A2.6	WBGene00002059	III	Eukaryotic translation initiation factor 4E-1	protein-coding	85.5268	156.84	95.8227	116.268	116.137	126.698
6239 (Caenorhabditis elegans)	179161	lbp-4	CELE_ZK742.5	WBGene00002256	V	Fatty acid-binding protein homolog 4	protein-coding	15.5651	32.5782	16.4655	21.7275	15.1007	24.8912
6239 (Caenorhabditis elegans)	174798	ldh-1	CELE_F13D12.2	WBGene00002262	II	L-lactate dehydrogenase	protein-coding	131.726	193.751	142.107	145.319	166.794	208.029
6239 (Caenorhabditis elegans)	3564838	lea-1	CELE_K08H10.1	WBGene00002263	V	plant Late Embryo Abundant (LEA) related	protein-coding	132.377	235.571	110.284	106.072	191.643	189.15
6239 (Caenorhabditis elegans)	172128	lfe-2	CELE_C46H11.4	WBGene00002979	I	Inositol-trisphosphate 3-kinase homolog	protein-coding	28.6291	41.268	23.3742	29.3701	35.1384	37.9671
6239 (Caenorhabditis elegans)	266825	lin-59	CELE_T12F5.4	WBGene00003040	I	Probable histone-lysine N-methyltransferase lin-59	protein-coding	18.9166	26.2679	15.8276	15.2142	28.7828	22.5346
6239 (Caenorhabditis elegans)	175538	lars-1	CELE_R74.1	WBGene00003073	III	Leucine--tRNA ligase	protein-coding	33.3119	68.2392	39.1167	47.7507	36.4743	48.5613
6239 (Caenorhabditis elegans)	178895	mlk-1	CELE_K11D12.10	WBGene00003374	V	Mitogen-activated protein kinase kinase kinase mlk-1	protein-coding	12.203	22.1939	13.979	16.4613	13.8078	15.5685
6239 (Caenorhabditis elegans)	173825	msp-3	CELE_F26G1.7	WBGene00003424	II	Major sperm protein 3	protein-coding	7.89966	16.0856	0	0	49.007	36.1559
6239 (Caenorhabditis elegans)	176370	ncx-7	CELE_C07A9.11	WBGene00003572	III	Putative sodium/calcium exchanger 7	protein-coding	6.00217	14.5224	4.1811	5.82163	3.14824	4.71366
6239 (Caenorhabditis elegans)	181783	nhr-1	CELE_R09G11.2	WBGene00003600	X	Nuclear Hormone Receptor family	protein-coding	16.7357	24.9278	17.6025	18.0224	21.1002	25.9737
6239 (Caenorhabditis elegans)	191719	nhr-17	CELE_C02B4.2	WBGene00003616	X	Nuclear Hormone Receptor family	protein-coding	39.5111	53.8528	25.8374	30.4312	35.2069	32.4788
6239 (Caenorhabditis elegans)	178813	nhr-57	CELE_T05B4.2	WBGene00003647	V	Nuclear hormone receptor family member nhr-57	protein-coding	22.2542	51.8791	41.7073	37.1738	35.7301	27.0435
6239 (Caenorhabditis elegans)	178708	nhr-115	CELE_T27B7.4	WBGene00003705	V	Nuclear Hormone Receptor family	protein-coding	4.47561	11.1077	3.09081	3.28671	4.19837	5.70127
6239 (Caenorhabditis elegans)	181473	pab-2	CELE_F18H3.3	WBGene00003903	X	Polyadenylate-binding protein	protein-coding	76.9403	134.4	87.9941	84.0413	92.9135	100.488
6239 (Caenorhabditis elegans)	179963	pes-9	CELE_R11H6.1	WBGene00003982	V	Patterned Expression Site	protein-coding	313.088	424.085	180.861	195.763	223.501	298.615
6239 (Caenorhabditis elegans)	178215	pgp-1	CELE_K08E7.9	WBGene00003995	IV	Multidrug resistance protein pgp-1	protein-coding	22.8871	46.6166	18.2389	21.932	30.8386	33.818
6239 (Caenorhabditis elegans)	180165	pgp-9	CELE_C47A10.1	WBGene00004003	V	P-GlycoProtein related	protein-coding	50.5255	152.371	47.6289	58.7521	54.4887	63.545
6239 (Caenorhabditis elegans)	171768	phb-1	CELE_Y37E3.9	WBGene00004014	I	Mitochondrial prohibitin complex protein 1	protein-coding	116.959	208.722	109.335	143.371	120.587	160.703
6239 (Caenorhabditis elegans)	174034	phb-2	CELE_T24H7.1	WBGene00004015	II	Mitochondrial prohibitin complex protein 2	protein-coding	54.1345	112.044	53.903	75.2849	62.7884	86.3322
6239 (Caenorhabditis elegans)	173896	pho-1	CELE_EGAP2.3	WBGene00004020	II	Intestinal acid phosphatase	protein-coding	39.5195	58.117	29.0198	35.2063	10.2637	16.5567
6239 (Caenorhabditis elegans)	266900	plk-3	CELE_F55G1.8	WBGene00004044	IV	Serine/threonine-protein kinase plk-3	protein-coding	5.69712	9.95288	4.255	7.08199	10.9112	12.3211
6239 (Caenorhabditis elegans)	174126	pmp-1	CELE_C44B7.8	WBGene00004058	II	Peroxisomal Membrane Protein related	protein-coding	15.0893	36.9962	18.3821	23.1017	31.8399	48.9942
6239 (Caenorhabditis elegans)	174705	pqm-1	CELE_F40F8.7	WBGene00004096	II	ParaQuat (Methylviologen) responsive	protein-coding	110.777	152.265	78.9275	77.3173	95.5426	84.995
6239 (Caenorhabditis elegans)	176471	sip-1	CELE_F43D9.4	WBGene00004798	III	Stress-induced protein 1	protein-coding	222.634	385.734	75.57	67.2865	362.552	399.453
6239 (Caenorhabditis elegans)	181748	sod-3	CELE_C08A9.1	WBGene00004932	X	Superoxide dismutase [Mn] 2, mitochondrial	protein-coding	103.153	287.952	36.1678	29.5111	146.672	195.411
6239 (Caenorhabditis elegans)	182569	srr-6	CELE_C13D9.1	WBGene00005657	V	Serpentine Receptor, class R	protein-coding	4.18836	24.1313	12.9855	15.6012	1.46973	1.80578
6239 (Caenorhabditis elegans)	172777	stl-1	CELE_F30A10.5	WBGene00006061	I	STomatin-Like	protein-coding	17.9585	130.967	17.6205	33.2213	20.2447	51.368
6239 (Caenorhabditis elegans)	175530	glod-4	CELE_C16C10.10	WBGene00006448	III	Glyoxalase 1	protein-coding	20.4617	32.3489	22.794	20.9458	29.9671	26.4756
6239 (Caenorhabditis elegans)	177475	tin-9.1	CELE_C06G3.11	WBGene00006572	IV	Mitochondrial import inner membrane translocase subunit Tim9	protein-coding	34.2306	58.9959	33.4228	40.1155	34.0418	34.8764
6239 (Caenorhabditis elegans)	176580	tin-10	CELE_Y66D12A.22	WBGene00006573	III	Mitochondrial import inner membrane translocase subunit Tim10	protein-coding	32.8775	58.2276	35.5752	41.0552	39.7476	49.4551
6239 (Caenorhabditis elegans)	174790	tars-1	CELE_C47D12.6	WBGene00006617	II	Threonine--tRNA ligase, cytoplasmic	protein-coding	63.3174	118.937	68.7521	84.4811	56.1607	77.5148
6239 (Caenorhabditis elegans)	181066	vem-1	CELE_K07E3.8	WBGene00006890	X	VEMA (mammalian ventral midline antigen) related	protein-coding	91.0063	125.732	82.8154	90.8175	105.487	106.774
6239 (Caenorhabditis elegans)	173904	vhp-1	CELE_F08B1.1	WBGene00006923	II	Tyrosine-protein phosphatase vhp-1	protein-coding	71.6978	101.148	68.2967	74.2061	62.3574	76.1337
6239 (Caenorhabditis elegans)	175398	tufm-1	CELE_Y71H2AM.23	WBGene00007000	III	TU elongation Factor (EF-Tu), Mitochondrial	protein-coding	46.6198	97.5678	44.5048	66.9806	51.4901	71.5596
6239 (Caenorhabditis elegans)	172024	tufm-2	CELE_C43E11.4	WBGene00007001	I	TU elongation Factor (EF-Tu), Mitochondrial	protein-coding	7.16433	14.467	7.35092	10.1553	9.99408	11.4248
6239 (Caenorhabditis elegans)	189112	ant-1.2	CELE_W02D3.6	WBGene00007057	I	Adenine Nucleotide Translocator	protein-coding	1.01076	4.22955	0.419272	0.190068	1.54493	1.65335
6239 (Caenorhabditis elegans)	179449	ugt-1	CELE_AC3.7	WBGene00007072	V	UDP-GlucuronosylTransferase	protein-coding	14.3566	22.038	16.5809	8.02907	8.98086	6.17495
6239 (Caenorhabditis elegans)	179434	trx-2	CELE_B0024.9	WBGene00007099	V	Probable thioredoxin-2	protein-coding	34.9955	60.7786	28.0681	32.4845	33.0504	38.0576
6239 (Caenorhabditis elegans)	178038	mttu-1	CELE_B0035.16	WBGene00007114	IV	Probable mitochondrial tRNA-specific 2-thiouridylase 1	protein-coding	2.41803	4.85378	2.0894	2.04923	2.25671	2.97982
6239 (Caenorhabditis elegans)	179544	folt-1	CELE_C06H2.4	WBGene00007388	V	Folate transporter 1	protein-coding	3.96854	10.1529	2.82033	4.68312	2.70154	3.86898
6239 (Caenorhabditis elegans)	182409	C08E8.4	CELE_C08E8.4	WBGene00007440	V	hypothetical protein	protein-coding	108.307	180.884	60.0047	48.5339	246.137	191.182
6239 (Caenorhabditis elegans)	179725	ril-2	CELE_C14C10.3	WBGene00007586	V	RNAi-Induced Longevity	protein-coding	28.8125	43.1028	25.0451	28.311	36.5409	39.7837
6239 (Caenorhabditis elegans)	182635	asp-10	CELE_C15C8.3	WBGene00007605	V	ASpartyl Protease	protein-coding	176.047	382.949	86.0734	96.1726	118.155	418.572
6239 (Caenorhabditis elegans)	175537	C16C10.1	CELE_C16C10.1	WBGene00007622	III	Uncharacterized mitochondrial carrier C16C10.1	protein-coding	6.01998	9.78389	4.58867	6.90342	5.07043	7.26692
6239 (Caenorhabditis elegans)	182818	C23H4.2	CELE_C23H4.2	WBGene00007691	X	Carboxylic ester hydrolase	protein-coding	6.62678	13.1453	8.05436	7.15107	3.85746	7.84078
6239 (Caenorhabditis elegans)	183133	C32H11.9	CELE_C32H11.9	WBGene00007872	IV	Uncharacterized protein	protein-coding	5.28568	42.6363	10.4887	29.1539	139.721	359.928
6239 (Caenorhabditis elegans)	175449	C34C12.8	CELE_C34C12.8	WBGene00007927	III	GrpE protein homolog, mitochondrial	protein-coding	15.754	44.4664	18.5732	29.5799	15.0047	26.1673
6239 (Caenorhabditis elegans)	178230	C36H8.1	CELE_C36H8.1	WBGene00007987	IV	Major sperm protein	protein-coding	1.90036	3.87929	0.978901	0.587404	8.0696	7.60381
6239 (Caenorhabditis elegans)	176312	ttr-5	CELE_C40H1.5	WBGene00008040	III	Transthyretin-like protein 5	protein-coding	64.4359	104.817	60.6132	47.247	180.874	139.837
6239 (Caenorhabditis elegans)	174722	C47G2.3	CELE_C47G2.3	WBGene00008164	II	Mitochondrial import inner membrane translocase subunit tim-22	protein-coding	22.6961	38.4176	22.9234	27.0611	30.9816	30.4658
6239 (Caenorhabditis elegans)	178519	C49C3.9	CELE_C49C3.9	WBGene00008199	IV	Uncharacterized protein	protein-coding	39.8504	70.9363	57.8973	49.9761	24.4778	52.7784
6239 (Caenorhabditis elegans)	3565404	C50B8.6	CELE_C50B8.6	WBGene00008228	V	hypothetical protein	protein-coding	10.5313	21.455	8.92657	12.8961	9.83971	9.36431
6239 (Caenorhabditis elegans)	179337	C50F4.16	CELE_C50F4.16	WBGene00008238	V	hypothetical protein	protein-coding	18.677	26.8803	15.6385	17.2167	21.9676	25.0903
6239 (Caenorhabditis elegans)	183779	cdr-2	CELE_C54D10.1	WBGene00008296	V	CaDmium Responsive	protein-coding	205.168	624.082	84.6214	149.07	234.973	384.068
6239 (Caenorhabditis elegans)	183780	cdr-3	CELE_C54D10.2	WBGene00008297	V	CaDmium Responsive	protein-coding	1.88658	7.07985	2.6051	2.71933	9.62684	8.87418
6239 (Caenorhabditis elegans)	174477	D2013.6	CELE_D2013.6	WBGene00008404	II	hypothetical protein	protein-coding	45.9044	67.7625	46.7907	44.0202	79.7246	82.4796
6239 (Caenorhabditis elegans)	179618	D2023.6	CELE_D2023.6	WBGene00008410	V	hypothetical protein	protein-coding	15.5675	34.0323	9.72173	12.1262	12.9604	14.7898
6239 (Caenorhabditis elegans)	174988	E01G4.3	CELE_E01G4.3	WBGene00008446	II	hypothetical protein	protein-coding	271.091	366.338	171.7	204.285	250.341	274.934
6239 (Caenorhabditis elegans)	184215	F08H9.4	CELE_F08H9.4	WBGene00008592	V	hypothetical protein	protein-coding	4.92494	52.9397	7.89679	6.23485	34.9174	35.7335
6239 (Caenorhabditis elegans)	179953	clec-56	CELE_F08H9.7	WBGene00008595	V	C-type LECtin	protein-coding	32.6733	51.3517	16.3589	19.7167	14.8836	25.5629
6239 (Caenorhabditis elegans)	181691	F09C8.1	CELE_F09C8.1	WBGene00008621	X	hypothetical protein	protein-coding	16.3358	39.8273	5.75454	5.35745	6.10005	27.5077
6239 (Caenorhabditis elegans)	178533	F11E6.3	CELE_F11E6.3	WBGene00008707	IV	Uncharacterized protein	protein-coding	1952.46	2631.62	1484.24	1741.36	2501.54	2428.54
6239 (Caenorhabditis elegans)	172751	hxk-1	CELE_F14B4.2	WBGene00008780	I	Phosphotransferase	protein-coding	36.1736	55.6465	25.5241	25.4132	49.2014	57.3087
6239 (Caenorhabditis elegans)	184473	cyp-13A12	CELE_F14F7.3	WBGene00008810	III	CYtochrome P450 family	protein-coding	2.88256	14.5069	11.9993	7.48573	5.70223	4.49941
6239 (Caenorhabditis elegans)	173041	timm-23	CELE_F15D3.7	WBGene00008857	I	Translocase, Inner Mitochondrial Membrane	protein-coding	82.1035	165.224	69.784	84.7959	81.3042	101.482
6239 (Caenorhabditis elegans)	174968	rmo-1	CELE_F15D4.3	WBGene00008860	II	hypothetical protein	protein-coding	96.4134	217.447	91.5829	124.948	98.6259	134.608
6239 (Caenorhabditis elegans)	184808	F22B3.7	CELE_F22B3.7	WBGene00009038	IV	Uncharacterized protein	protein-coding	0	19.2472	0	0.74367	0	0.3951
6239 (Caenorhabditis elegans)	184829	F22D6.9	CELE_F22D6.9	WBGene00009054	I	Serine/threonine-protein phosphatase	protein-coding	1.80383	14.853	1.53244	2.05359	2.94321	3.56179
6239 (Caenorhabditis elegans)	174956	gfm-1	CELE_F29C12.4	WBGene00009246	II	Elongation factor G, mitochondrial	protein-coding	15.6234	45.0213	16.2762	23.8229	18.5482	26.0148
6239 (Caenorhabditis elegans)	172778	sac-1	CELE_F30A10.6	WBGene00009264	I	SAC1 PIP phosphatase (yeast Suppressor of ACtin) homolog	protein-coding	29.1451	47.8282	21.5883	23.3967	33.936	37.6377
6239 (Caenorhabditis elegans)	172550	F30F8.9	CELE_F30F8.9	WBGene00009276	I	hypothetical protein	protein-coding	11.0489	17.3822	10.0296	12.5386	13.3124	15.6154
6239 (Caenorhabditis elegans)	181180	F34H10.3	CELE_F34H10.3	WBGene00009380	X	hypothetical protein	protein-coding	39.9095	65.2185	38.5187	37.7524	55.5819	49.8915
6239 (Caenorhabditis elegans)	173340	mtx-1	CELE_F39B2.11	WBGene00009559	I	Metaxin-1 homolog	protein-coding	22.6714	32.754	22.3163	24.5199	28.5551	31.2142
6239 (Caenorhabditis elegans)	176402	F40F12.7	CELE_F40F12.7	WBGene00009595	III	hypothetical protein	protein-coding	71.4254	108.141	69.7659	63.0674	104.395	99.3939
6239 (Caenorhabditis elegans)	181236	F41E7.1	CELE_F41E7.1	WBGene00009617	X	hypothetical protein	protein-coding	25.3172	35.0987	19.0599	12.9193	46.9877	41.7187
6239 (Caenorhabditis elegans)	174481	F42A8.1	CELE_F42A8.1	WBGene00009626	II	hypothetical protein	protein-coding	125.232	239.992	127.462	156.513	196.483	238.195
6239 (Caenorhabditis elegans)	185674	F42G4.5	CELE_F42G4.5	WBGene00009642	II	hypothetical protein	protein-coding	17.5003	29.1682	11.1827	20.1738	15.2721	20.0217
6239 (Caenorhabditis elegans)	176769	F45G2.8	CELE_F45G2.8	WBGene00009734	III	Mitochondrial import inner membrane translocase subunit tim-16	protein-coding	19.6076	42.1605	19.1288	22.9478	21.6085	27.1305
6239 (Caenorhabditis elegans)	185814	F45G2.10	CELE_F45G2.10	WBGene00009736	III	MIP18 family protein F45G2.10	protein-coding	17.5339	32.3816	14.7538	18.8624	19.2927	25.5874
6239 (Caenorhabditis elegans)	181619	F46F2.3	CELE_F46F2.3	WBGene00009787	X	hypothetical protein	protein-coding	1292.42	1982.67	975.604	1105.87	1721.1	1910.31
6239 (Caenorhabditis elegans)	185895	F47B8.2	CELE_F47B8.2	WBGene00009803	V	hypothetical protein	protein-coding	89.1321	131.825	136.917	98.4508	212.801	153.751
6239 (Caenorhabditis elegans)	186061	F49E12.10	CELE_F49E12.10	WBGene00009903	II	hypothetical protein	protein-coding	8.62175	16.3501	3.2138	2.73848	9.22511	18.1154
6239 (Caenorhabditis elegans)	172846	strl-1	CELE_F52F12.7	WBGene00009940	I	STeroidogenic acute Regulatory protein Like	protein-coding	119.865	215.637	92.6234	95.1597	202.985	200.535
6239 (Caenorhabditis elegans)	174591	F54B3.1	CELE_F54B3.1	WBGene00010013	II	hypothetical protein	protein-coding	8.3136	11.549	6.43807	8.13299	8.57005	11.0343
6239 (Caenorhabditis elegans)	179683	tsfm-1	CELE_F55C5.5	WBGene00010094	V	Elongation factor Ts, mitochondrial	protein-coding	22.9121	66.5074	17.3818	27.4411	19.9078	29.8275
6239 (Caenorhabditis elegans)	186344	F55H12.4	CELE_F55H12.4	WBGene00010135	I	hypothetical protein	protein-coding	616.059	851.647	605.583	585.348	1088.09	874.24
6239 (Caenorhabditis elegans)	180098	nhr-193	CELE_F57G8.6	WBGene00010215	V	Nuclear Hormone Receptor family	protein-coding	8.93297	14.1396	6.92004	7.3967	4.09515	6.0566
6239 (Caenorhabditis elegans)	179513	F58B4.5	CELE_F58B4.5	WBGene00010238	V	hypothetical protein	protein-coding	32.9879	197.136	57.7086	111.946	13.6337	48.4124
6239 (Caenorhabditis elegans)	186545	srm-3	CELE_F58G6.2	WBGene00010273	IV	Serpentine Receptor, class M	protein-coding	2.80483	7.97476	2.00746	2.27275	1.29734	2.68057
6239 (Caenorhabditis elegans)	179854	letm-1	CELE_F58G11.1	WBGene00010279	V	LETM1 (Leucine zipper, EF-hand, TransMembrane mitochondrial protein) homolog	protein-coding	33.2426	51.4888	28.8995	32.3048	32.6916	37.8652
6239 (Caenorhabditis elegans)	3565829	mpst-3	CELE_H12D21.7	WBGene00010383	V	MercaptoPyruvate SulfurTransferase homolog	protein-coding	35.6728	52.6162	26.9693	29.571	27.4753	31.1777
6239 (Caenorhabditis elegans)	181411	H36L18.2	CELE_H36L18.2	WBGene00010424	X	hypothetical protein	protein-coding	243.559	333.137	226.764	227.597	237.447	253.553
6239 (Caenorhabditis elegans)	176308	fozi-1	CELE_K01B6.1	WBGene00010453	III	Formin-homology and zinc finger domains protein 1	protein-coding	4.00347	8.03785	5.09269	4.61253	3.07093	2.1854
6239 (Caenorhabditis elegans)	259654	cdr-4	CELE_K01D12.11	WBGene00010470	V	CaDmium Responsive	protein-coding	156.649	951.113	209.338	274.569	466.63	623.54
6239 (Caenorhabditis elegans)	187183	cyp-14A1	CELE_K09A11.2	WBGene00010705	X	CYtochrome P450 family	protein-coding	5.59018	29.0366	6.08189	12.7435	2.78715	9.60801
6239 (Caenorhabditis elegans)	187267	K10D11.2	CELE_K10D11.2	WBGene00010746	IV	Uncharacterized protein	protein-coding	7.83677	20.6928	4.12001	5.99815	6.87489	16.7158
6239 (Caenorhabditis elegans)	187385	M01G12.9	CELE_M01G12.9	WBGene00010822	I	hypothetical protein	protein-coding	13.8125	23.63	16.6363	16.3021	7.80067	10.6033
6239 (Caenorhabditis elegans)	187417	M03B6.1	CELE_M03B6.1	WBGene00010833	X	hypothetical protein	protein-coding	15.292	26.1053	11.7977	16.8607	29.2193	35.6736
6239 (Caenorhabditis elegans)	176460	ymel-1	CELE_M03C11.5	WBGene00010842	III	ATP-dependent zinc metalloprotease YME1 homolog	protein-coding	21.4065	30.4349	18.4571	19.8316	23.1254	29.0414
6239 (Caenorhabditis elegans)	180274	M04C3.2	CELE_M04C3.2	WBGene00010851	V	hypothetical protein	protein-coding	4.40011	7.98294	2.37059	2.67993	2.10409	2.20347
6239 (Caenorhabditis elegans)	174644	lact-3	CELE_M28.6	WBGene00010897	II	beta-LACTamase domain containing	protein-coding	21.7488	39.8326	26.921	26.8702	31.2528	35.2073
6239 (Caenorhabditis elegans)	175591	ugt-62	CELE_M88.1	WBGene00010904	III	UDP-glucuronosyltransferase	protein-coding	359.288	1675.61	193.251	572.604	143.998	586.596
6239 (Caenorhabditis elegans)	2565705	nduo-4	CELE_MTCE.25	WBGene00010963	MtDNA	Mitochondrially encoded NADH:ubiquinone oxidoreductase core subunit 4	protein-coding	497.833	672.276	428.582	433.434	466.548	604.323
6239 (Caenorhabditis elegans)	181437	R03G8.3	CELE_R03G8.3	WBGene00010998	X	hypothetical protein	protein-coding	9.94234	14.6662	8.10446	8.65119	3.88893	6.85912
6239 (Caenorhabditis elegans)	187573	cyp-14A4	CELE_R04D3.1	WBGene00011009	X	CYtochrome P450 family	protein-coding	0.738855	62.516	4.30452	22.8291	1.23001	18.3194
6239 (Caenorhabditis elegans)	173075	fdps-1	CELE_R06C1.2	WBGene00011058	I	Farnesyl DiPhosphate Synthetase	protein-coding	19.6908	28.901	20.0846	21.6589	20.1026	22.1436
6239 (Caenorhabditis elegans)	175568	R07E5.4	CELE_R07E5.4	WBGene00011112	III	hypothetical protein	protein-coding	41.6099	73.0048	40.7037	51.3165	68.332	81.5337
6239 (Caenorhabditis elegans)	179625	R13H4.5	CELE_R13H4.5	WBGene00011263	V	hypothetical protein	protein-coding	11.9436	31.1929	13.5138	18.0786	13.023	18.227
6239 (Caenorhabditis elegans)	179780	R186.1	CELE_R186.1	WBGene00011305	V	hypothetical protein	protein-coding	3.85955	7.75021	4.06237	3.22172	2.83206	3.34086
6239 (Caenorhabditis elegans)	176788	aldo-1	CELE_T05D4.1	WBGene00011474	III	Fructose-bisphosphate aldolase 1	protein-coding	231.213	414.644	289.003	320.966	283.927	333.116
6239 (Caenorhabditis elegans)	172811	T05F1.11	CELE_T05F1.11	WBGene00011495	I	hypothetical protein	protein-coding	2.81898	7.68804	1.73859	1.34263	2.22161	3.23896
6239 (Caenorhabditis elegans)	174712	cox-15	CELE_T06D8.5	WBGene00011526	II	Cytochrome OXidase assembly protein	protein-coding	15.1818	35.3213	13.5504	20.7024	19.0067	24.1432
6239 (Caenorhabditis elegans)	174713	cchl-1	CELE_T06D8.6	WBGene00011527	II	Probable cytochrome c-type heme lyase	protein-coding	20.7257	50.5645	24.9397	35.5976	27.3197	39.6441
6239 (Caenorhabditis elegans)	181413	ugt-50	CELE_T07C5.1	WBGene00011564	X	Putative UDP-glucuronosyltransferase ugt-50	protein-coding	57.721	115.33	47.0882	52.5337	40.2164	63.6238
6239 (Caenorhabditis elegans)	179775	T16G1.5	CELE_T16G1.5	WBGene00011799	V	hypothetical protein	protein-coding	1.20123	5.37033	3.36323	2.52655	0.83943	1.40663
6239 (Caenorhabditis elegans)	174503	T19H5.4	CELE_T19H5.4	WBGene00011849	II	hypothetical protein	protein-coding	45.3876	98.7237	47.8782	68.1154	61.2631	60.8116
6239 (Caenorhabditis elegans)	179481	scpl-4	CELE_T21C9.12	WBGene00011897	V	Mitochondrial import inner membrane translocase subunit TIM50	protein-coding	16.3548	30.5499	17.5611	21.2572	18.27	22.6464
6239 (Caenorhabditis elegans)	3565839	T23F11.6	CELE_T23F11.6	WBGene00011957	III	hypothetical protein	protein-coding	5.415	16.4263	6.33252	10.2242	32.4321	21.0682
6239 (Caenorhabditis elegans)	180119	gyg-2	CELE_T25E12.5	WBGene00012020	V	GlYcoGenin like	protein-coding	2.3352	5.90999	2.65562	3.48826	5.527	6.69571
6239 (Caenorhabditis elegans)	189054	slc-17.4	CELE_T28F3.4	WBGene00012130	IV	SLC (SoLute Carrier) homolog	protein-coding	21.1104	42.454	13.7626	17.6737	16.281	15.7539
6239 (Caenorhabditis elegans)	259601	VZK822L.2	CELE_VZK822L.2	WBGene00012163	IV	Uncharacterized protein	protein-coding	6.11213	15.3688	7.4177	8.57634	6.67101	9.96339
6239 (Caenorhabditis elegans)	189089	W01C9.2	CELE_W01C9.2	WBGene00012176	II	hypothetical protein	protein-coding	1.20651	6.48914	0.0896571	0.203476	5.11233	7.02037
6239 (Caenorhabditis elegans)	174752	mfn-1	CELE_W02B12.9	WBGene00012204	II	Mitoferrin	protein-coding	35.2347	49.3561	31.6283	35.2697	36.5288	37.8324
6239 (Caenorhabditis elegans)	180354	ipla-3	CELE_W07A8.2	WBGene00012319	V	Intracelllar PhosphoLipase A family	protein-coding	19.4036	36.6015	16.9864	14.5941	19.149	19.2557
6239 (Caenorhabditis elegans)	181624	Y15E3A.5	CELE_Y15E3A.5	WBGene00012444	X	hypothetical protein	protein-coding	57.6757	88.707	99.8885	56.5012	55.8342	57.6321
6239 (Caenorhabditis elegans)	189457	arrd-8	CELE_Y17G7B.14	WBGene00012467	II	ARRestin Domain protein	protein-coding	0.918609	4.46545	3.04001	2.21714	0.316969	0.26652
6239 (Caenorhabditis elegans)	189614	Y37D8A.6	CELE_Y37D8A.6	WBGene00012548	III	hypothetical protein	protein-coding	56.2523	136.981	92.4537	87.1427	81.0052	95.7612
6239 (Caenorhabditis elegans)	189654	clec-4	CELE_Y38E10A.5	WBGene00012583	II	C-type LECtin	protein-coding	24.9534	88.4376	24.3244	40.1953	44.6659	77.9052
6239 (Caenorhabditis elegans)	189698	slc-36.3	CELE_Y38H6C.17	WBGene00012629	V	SLC (SoLute Carrier) homolog	protein-coding	1.85393	4.18604	2.29728	2.24597	2.20297	2.74505
6239 (Caenorhabditis elegans)	180262	Y39B6A.3	CELE_Y39B6A.3	WBGene00012666	V	hypothetical protein	protein-coding	37.783	56.8585	31.5567	37.8378	47.8213	40.1574
6239 (Caenorhabditis elegans)	174998	Y48E1B.2	CELE_Y48E1B.2	WBGene00013001	II	hypothetical protein	protein-coding	13.1404	19.9257	12.0812	14.5467	13.7252	17.1568
6239 (Caenorhabditis elegans)	175002	Y48E1B.8	CELE_Y48E1B.8	WBGene00013007	II	hypothetical protein	protein-coding	88.3504	130.625	0.707135	2.09576	128.072	178.156
6239 (Caenorhabditis elegans)	180210	ttr-25	CELE_Y51A2D.10	WBGene00013078	V	TransThyretin-Related family domain	protein-coding	193.965	420.891	217.38	186.639	354.464	374.043
6239 (Caenorhabditis elegans)	174489	Y51B9A.9	CELE_Y51B9A.9	WBGene00013091	II	hypothetical protein	protein-coding	3.60844	7.12852	3.13661	3.05052	5.90748	5.07345
6239 (Caenorhabditis elegans)	175087	ddl-3	CELE_Y54G11A.8	WBGene00013217	II	Daf-16-Dependent Longevity (WT but not daf-16 lifespan increased)	protein-coding	18.9566	29.5866	15.2147	19.9615	18.3258	21.6731
6239 (Caenorhabditis elegans)	175086	ctl-3	CELE_Y54G11A.13	WBGene00013220	II	Catalase	protein-coding	1.9665	5.59894	2.42847	2.37293	3.27992	3.58424
6239 (Caenorhabditis elegans)	266873	Y54G11A.14	CELE_Y54G11A.14	WBGene00013221	II	hypothetical protein	protein-coding	0.421194	9.32878	0.487201	0.594949	0.851789	0.688992
6239 (Caenorhabditis elegans)	176627	Y56A3A.22	CELE_Y56A3A.22	WBGene00013239	III	hypothetical protein	protein-coding	20.2751	29.4668	16.5432	20.1163	20.4176	26.1126
6239 (Caenorhabditis elegans)	178434	Y73F8A.27	CELE_Y73F8A.27	WBGene00013532	IV	Uncharacterized protein	protein-coding	34.4675	55.936	29.2851	32.2633	32.4428	37.7331
6239 (Caenorhabditis elegans)	190873	Y105C5A.8	CELE_Y105C5A.8	WBGene00013633	IV	Uncharacterized protein	protein-coding	123.276	169.786	102.898	89.7115	177.627	158.191
6239 (Caenorhabditis elegans)	190894	Y105C5B.14	CELE_Y105C5B.14	WBGene00013653	IV	Uncharacterized protein	protein-coding	6.31995	28.0315	1.92655	4.32132	2.29333	3.36401
6239 (Caenorhabditis elegans)	178448	Y105C5B.15	CELE_Y105C5B.15	WBGene00013654	IV	Purple acid phosphatase	protein-coding	391.296	561.41	106.24	111.247	249.585	310.015
6239 (Caenorhabditis elegans)	177725	mppb-1	CELE_ZC410.2	WBGene00013880	IV	Mitochondrial Processing Peptidase Beta	protein-coding	14.4155	24.575	14.4112	17.869	15.9204	23.1068
6239 (Caenorhabditis elegans)	177728	msa-1	CELE_ZC410.5	WBGene00013882	IV	Microfilaria Surface-Associated protein	protein-coding	443.133	623.62	320.679	258.414	962.005	694.571
6239 (Caenorhabditis elegans)	180201	ZK228.4	CELE_ZK228.4	WBGene00013947	V	hypothetical protein	protein-coding	75.2673	205.452	94.6247	153.811	34.4598	44.4886
6239 (Caenorhabditis elegans)	191321	ZK455.5	CELE_ZK455.5	WBGene00013975	X	hypothetical protein	protein-coding	3.55224	8.83435	2.25504	2.13172	7.50628	7.84748
6239 (Caenorhabditis elegans)	178130	gdh-1	CELE_ZK829.4	WBGene00014095	IV	Glutamate dehydrogenase	protein-coding	835.157	1171.15	763.11	895.373	702.883	812.43
6239 (Caenorhabditis elegans)	181689	ZK1073.1	CELE_ZK1073.1	WBGene00014213	X	hypothetical protein	protein-coding	128.943	187.031	106.19	97.1301	148.859	129.811
6239 (Caenorhabditis elegans)		MTCE.7	CELE_MTCE.7	WBGene00014454	MtDNA		rRNA	78.6912	210.393	69.5096	133.575	97.0667	250.628
6239 (Caenorhabditis elegans)	178914	B0238.12	CELE_B0238.12	WBGene00015076	V	hypothetical protein	protein-coding	9.32588	22.7877	18.1158	15.8603	18.4135	25.6035
6239 (Caenorhabditis elegans)	181888	B0252.5	CELE_B0252.5	WBGene00015089	II	hypothetical protein	protein-coding	1.0748	4.04403	0.972576	1.41693	2.52424	2.78749
6239 (Caenorhabditis elegans)	175991	cpg-2	CELE_B0280.5	WBGene00015102	III	Chondroitin proteoglycan-2	protein-coding	14.2458	22.9312	9.74968	12.4659	25.8603	31.6702
6239 (Caenorhabditis elegans)	181917	mrpl-11	CELE_B0303.15	WBGene00015133	III	Probable 39S ribosomal protein L11, mitochondrial	protein-coding	29.1648	48.64	25.0749	35.4809	29.2168	32.1405
6239 (Caenorhabditis elegans)	176033	B0361.9	CELE_B0361.9	WBGene00015163	III	hypothetical protein	protein-coding	28.5496	81.5362	25.5343	28.193	52.3718	68.3857
6239 (Caenorhabditis elegans)	179254	B0507.3	CELE_B0507.3	WBGene00015220	V	hypothetical protein	protein-coding	4.54583	9.51262	5.56447	6.03442	4.34433	4.90581
6239 (Caenorhabditis elegans)	173763	sco-1	CELE_C01F1.2	WBGene00015297	II	SCO (yeast Suppressor of Cytochrome Oxidase deficiency) homolog	protein-coding	17.6938	33.0094	16.8178	22.7491	22.1808	25.6667
6239 (Caenorhabditis elegans)	182107	slc-17.3	CELE_C02C2.4	WBGene00015333	III	Uncharacterized transporter slc-17.3	protein-coding	3.22977	6.3994	1.31035	2.32214	1.17893	2.45155
6239 (Caenorhabditis elegans)	179120	C05C8.7	CELE_C05C8.7	WBGene00015464	V	hypothetical protein	protein-coding	61.1758	97.0733	41.0735	48.4448	83.1885	113.513
6239 (Caenorhabditis elegans)	183000	gsto-1	CELE_C29E4.7	WBGene00016204	III	Glutathione transferase omega-1	protein-coding	6.73674	19.8784	5.39081	4.66147	7.9862	17.1608
6239 (Caenorhabditis elegans)	3565025	pals-23	CELE_C29F9.3	WBGene00016218	III	Protein containing ALS2cr12 (ALS2CR12) domain	protein-coding	54.7616	83.8218	32.4332	29.2339	53.3485	48.0454
6239 (Caenorhabditis elegans)	172426	rege-1	CELE_C30F12.1	WBGene00016260	I	REGnasE-1 homolog	protein-coding	12.5457	24.8837	10.3797	12.0932	21.0335	23.0023
6239 (Caenorhabditis elegans)	183056	trhr-1	CELE_C30F12.6	WBGene00016265	I	Thyrotropin-Releasing Hormone Receptor	protein-coding	15.1387	28.4437	16.6525	13.5095	8.78163	12.5206
6239 (Caenorhabditis elegans)	172248	C32F10.4	CELE_C32F10.4	WBGene00016332	I	hypothetical protein	protein-coding	45.3503	72.0828	52.0406	42.0741	60.6367	62.3691
6239 (Caenorhabditis elegans)	177168	C35B1.5	CELE_C35B1.5	WBGene00016435	IV	Uncharacterized protein	protein-coding	790.074	1564.46	383.316	431.542	412.024	679.049
6239 (Caenorhabditis elegans)	183238	C35D10.5	CELE_C35D10.5	WBGene00016442	III	hypothetical protein	protein-coding	10.7568	26.2661	8.6914	10.9683	11.7235	15.5357
6239 (Caenorhabditis elegans)	259504	C35D10.17	CELE_C35D10.17	WBGene00016452	III	COX assembly mitochondrial protein 2 homolog	protein-coding	30.7354	66.7268	26.0038	35.1631	37.8629	61.5457
6239 (Caenorhabditis elegans)	183497	C46A5.1	CELE_C46A5.1	WBGene00016698	IV	Uncharacterized protein	protein-coding	0.336076	2.37272	0.322559	0.371786	0.796541	0.81841
6239 (Caenorhabditis elegans)	177381	C49A9.6	CELE_C49A9.6	WBGene00016760	IV	Uncharacterized protein	protein-coding	10.9252	21.441	16.9025	15.0185	11.7068	11.883
6239 (Caenorhabditis elegans)	28661643	C49G7.7	CELE_C49G7.7	WBGene00016785	V	hypothetical protein	protein-coding	24.0894	56.0726	23.3641	40.497	16.3378	12.4593
6239 (Caenorhabditis elegans)	183625	djr-1.2	CELE_C49G7.11	WBGene00016789	V	Glutathione-independent glyoxalase DJR-1.2	protein-coding	1.38798	7.19857	4.06662	3.21317	1.8593	2.20673
6239 (Caenorhabditis elegans)	259414	C50D2.9	CELE_C50D2.9	WBGene00016812	II	hypothetical protein	protein-coding	9.50753	17.2383	9.07519	11.2738	10.9518	14.2918
6239 (Caenorhabditis elegans)	178751	acs-21	CELE_C50H11.1	WBGene00016849	V	fatty Acid CoA Synthetase family	protein-coding	7.2148	13.0961	6.7355	6.20974	6.94073	8.13254
6239 (Caenorhabditis elegans)	179137	C54F6.5	CELE_C54F6.5	WBGene00016923	V	hypothetical protein	protein-coding	68.3672	146.25	135.982	88.4521	71.6194	88.6874
6239 (Caenorhabditis elegans)	183805	C54F6.6	CELE_C54F6.6	WBGene00016924	V	hypothetical protein	protein-coding	0.809247	8.84249	3.04092	2.85785	2.08511	5.20222
6239 (Caenorhabditis elegans)	174076	toe-2	CELE_C56E6.3	WBGene00016971	II	Target Of ERK kinase MPK-1	protein-coding	25.4459	37.6856	8.51638	12.5011	20.5574	20.8643
6239 (Caenorhabditis elegans)	183987	E02C12.6	CELE_E02C12.6	WBGene00017092	V	hypothetical protein	protein-coding	0.681668	9.17517	4.79416	4.64794	1.73699	2.18823
6239 (Caenorhabditis elegans)	177242	timm-17B.1	CELE_E04A4.5	WBGene00017119	IV	Probable mitochondrial import inner membrane translocase subunit Tim17	protein-coding	55.4557	108.406	48.2226	65.7229	49.9186	73.2338
6239 (Caenorhabditis elegans)	181019	apy-1	CELE_F08C6.6	WBGene00017244	X	Apyrase apy-1	protein-coding	188.617	302.714	142.8	158.162	156.736	155.258
6239 (Caenorhabditis elegans)	184301	F10E7.6	CELE_F10E7.6	WBGene00017348	II	hypothetical protein	protein-coding	22.3362	33.4908	19.8944	22.4063	22.5923	26.8022
6239 (Caenorhabditis elegans)	174036	F13H8.11	CELE_F13H8.11	WBGene00017443	II	hypothetical protein	protein-coding	17.2701	24.4037	11.6613	7.99086	13.0645	11.103
6239 (Caenorhabditis elegans)	177193	F15E6.4	CELE_F15E6.4	WBGene00017485	IV	Uncharacterized protein	protein-coding	49.5674	111.728	15.7467	16.2882	121.152	129.291
6239 (Caenorhabditis elegans)	176213	F22B7.9	CELE_F22B7.9	WBGene00017698	III	hypothetical protein	protein-coding	152.968	219.029	118.395	125.528	129.239	184.857
6239 (Caenorhabditis elegans)	184872	F22H10.2	CELE_F22H10.2	WBGene00017726	X	hypothetical protein	protein-coding	128.268	267.233	226.453	167.206	20.2301	58.0339
6239 (Caenorhabditis elegans)	178956	hmgs-1	CELE_F25B4.6	WBGene00017769	V	Hydroxymethylglutaryl-CoA synthase	protein-coding	16.3809	35.3972	15.8438	19.7517	16.2833	21.6641
6239 (Caenorhabditis elegans)	172196	F27C1.2	CELE_F27C1.2	WBGene00017852	I	hypothetical protein	protein-coding	51.394	81.5739	77.3834	62.048	69.0428	63.9123
6239 (Caenorhabditis elegans)	181028	F27D9.2	CELE_F27D9.2	WBGene00017861	X	hypothetical protein	protein-coding	7.92461	21.7109	10.2409	10.8758	8.57505	12.619
6239 (Caenorhabditis elegans)	185135	F31A3.3	CELE_F31A3.3	WBGene00017938	X	hypothetical protein	protein-coding	4.81262	13.0048	7.75945	6.18726	5.0685	9.20473
6239 (Caenorhabditis elegans)	173798	F35D11.3	CELE_F35D11.3	WBGene00018044	II	Uncharacterized membrane protein F35D11.3	protein-coding	19.4721	31.1856	19.6194	17.6615	20.9157	24.8403
6239 (Caenorhabditis elegans)	180935	F38B6.4	CELE_F38B6.4	WBGene00018174	X	Phosphoribosylglycinamide formyltransferase	protein-coding	29.5466	52.7185	29.6295	36.2565	41.3108	46.9668
6239 (Caenorhabditis elegans)	185500	ugt-61	CELE_F39G3.1	WBGene00018206	V	UDP-glucuronosyltransferase	protein-coding	17.3814	48.9049	23.0567	36.3508	15.9132	40.0642
6239 (Caenorhabditis elegans)	185653	cyp-33E2	CELE_F42A9.5	WBGene00018334	IV	CYtochrome P450 family	protein-coding	14.8306	52.1892	18.1666	27.2711	13.4325	19.5808
6239 (Caenorhabditis elegans)	178966	F44E7.4	CELE_F44E7.4	WBGene00018426	V	hypothetical protein	protein-coding	51.2659	77.522	43.2591	51.7494	60.0966	66.9456
6239 (Caenorhabditis elegans)	186131	F52H2.3	CELE_F52H2.3	WBGene00018715	X	hypothetical protein	protein-coding	2.91926	10.5409	3.57263	5.21534	16.7369	21.7534
6239 (Caenorhabditis elegans)	178742	F54E2.1	CELE_F54E2.1	WBGene00018823	V	hypothetical protein	protein-coding	492.313	813.065	284.896	346.719	282.336	530.953
6239 (Caenorhabditis elegans)	172225	cir-1	CELE_F55F8.4	WBGene00018892	I	CIR (transcription factor CBF1 Interacting coRepressor) homolog	protein-coding	15.7805	51.4986	15.5	22.99	16.972	23.0313
6239 (Caenorhabditis elegans)	3565409	mff-2	CELE_F55F8.6	WBGene00018894	I	Mitochondrial Fission Factor	protein-coding	15.5607	231.53	11.7352	25.1775	15.1415	28.8155
6239 (Caenorhabditis elegans)	186440	F57B9.3	CELE_F57B9.3	WBGene00018997	III	hypothetical protein	protein-coding	3.83158	9.42749	3.34271	3.66377	1.84161	1.72442
6239 (Caenorhabditis elegans)	172376	ipgm-1	CELE_F57B10.3	WBGene00019001	I	2,3-bisphosphoglycerate-independent phosphoglycerate mutase	protein-coding	236.346	317.657	200.232	204.802	238.575	241.188
6239 (Caenorhabditis elegans)	3564957	F57F4.4	CELE_F57F4.4	WBGene00019017	V	hypothetical protein	protein-coding	111.883	153.114	101.715	105.415	99.2653	171.555
6239 (Caenorhabditis elegans)	178750	asp-8	CELE_F59D6.3	WBGene00019105	V	ASpartyl Protease	protein-coding	14.3766	113.262	36.8408	57.5536	14.1872	38.0391
6239 (Caenorhabditis elegans)	180791	H28G03.1	CELE_H28G03.1	WBGene00019249	X	hypothetical protein	protein-coding	105.231	166	78.7834	87.7573	87.8357	110.681
6239 (Caenorhabditis elegans)	174101	H43E16.1	CELE_H43E16.1	WBGene00019273	II	hypothetical protein	protein-coding	5.8567	11.8052	4.67067	5.72348	2.60356	3.87837
6239 (Caenorhabditis elegans)	24104726	K07E1.1	CELE_K07E1.1	WBGene00019489	II	1,2-dihydroxy-3-keto-5-methylthiopentene dioxygenase homolog 2	protein-coding	61.7108	92.9693	61.3869	62.8784	66.886	73.0962
6239 (Caenorhabditis elegans)	187129	ugt-19	CELE_K08B4.3	WBGene00019515	IV	UDP-GlucuronosylTransferase	protein-coding	30.3184	157.673	19.594	39.5381	8.68329	26.5369
6239 (Caenorhabditis elegans)	187224	oac-57	CELE_K09E10.1	WBGene00019579	IV	O-ACyltransferase homolog	protein-coding	77.3694	145.891	63.4112	61.6537	56.0617	45.5634
6239 (Caenorhabditis elegans)	176892	K11H12.8	CELE_K11H12.8	WBGene00019664	IV	Uncharacterized protein	protein-coding	146.722	255.357	89.1919	83.9721	130.896	141.172
6239 (Caenorhabditis elegans)	180590	clec-265	CELE_M02F4.7	WBGene00019738	X	C-type LECtin	protein-coding	111.573	213.119	121.021	133.845	86.1724	133.201
6239 (Caenorhabditis elegans)	187465	M60.4	CELE_M60.4	WBGene00019780	X	hypothetical protein	protein-coding	468.912	746.714	385.201	337.962	623.268	669.5
6239 (Caenorhabditis elegans)	187542	gpx-7	CELE_R03G5.5	WBGene00019846	X	Glutathione peroxidase	protein-coding	19.5874	29.8416	10.4302	8.55487	10.3077	12.4898
6239 (Caenorhabditis elegans)	178795	R08E5.3	CELE_R08E5.3	WBGene00019963	V	hypothetical protein	protein-coding	32.1223	91.6725	74.6833	62.6766	55.5714	53.8767
6239 (Caenorhabditis elegans)	187705	cyp-33C8	CELE_R08F11.3	WBGene00019967	V	CYtochrome P450 family	protein-coding	65.3152	371.897	133.47	126.392	66.716	124.761
6239 (Caenorhabditis elegans)	187830	nhr-210	CELE_R11G11.12	WBGene00020015	V	Nuclear Hormone Receptor family	protein-coding	5.47578	10.6815	4.8945	7.0435	3.72175	5.66132
6239 (Caenorhabditis elegans)	182256	R193.2	CELE_R193.2	WBGene00020128	X	hypothetical protein	protein-coding	18.7687	45.6308	8.29183	19.2547	10.5632	39.3531
6239 (Caenorhabditis elegans)	187928	aakg-4	CELE_T01B6.3	WBGene00020135	X	AMP-Activated protein Kinase Gamma subunit	protein-coding	30.7204	46.1718	24.9636	15.6017	40.7643	33.5568
6239 (Caenorhabditis elegans)	173403	T01D1.4	CELE_T01D1.4	WBGene00020149	II	1,2-dihydroxy-3-keto-5-methylthiopentene dioxygenase homolog 1	protein-coding	80.353	115.229	78.3592	72.4742	120.917	122.578
6239 (Caenorhabditis elegans)	180548	T07D1.2	CELE_T07D1.2	WBGene00020301	X	hypothetical protein	protein-coding	41.5312	60.0437	43.8279	40.8537	54.0411	50.808
6239 (Caenorhabditis elegans)	172302	tin-44	CELE_T09B4.9	WBGene00020383	I	Probable mitochondrial import inner membrane translocase subunit tin-44	protein-coding	12.3072	26.2842	13.7951	16.868	12.3615	18.3084
6239 (Caenorhabditis elegans)	188368	pcbd-1	CELE_T10B11.1	WBGene00020397	I	Putative pterin-4-alpha-carbinolamine dehydratase	protein-coding	105.337	146.619	67.3597	65.6895	116.721	129.878
6239 (Caenorhabditis elegans)	188758	T22F7.4	CELE_T22F7.4	WBGene00020703	III	hypothetical protein	protein-coding	9.02679	15.6695	8.89822	7.48289	17.6935	25.9175
6239 (Caenorhabditis elegans)	179017	T28C12.4	CELE_T28C12.4	WBGene00020891	V	Carboxylic ester hydrolase	protein-coding	64.4592	90.4854	39.1722	48.7515	76.4538	96.8221
6239 (Caenorhabditis elegans)	178613	cpr-8	CELE_W07B8.1	WBGene00021070	V	Cysteine PRotease related	protein-coding	27.5373	87.4809	21.1322	31.4193	30.9068	90.5746
6239 (Caenorhabditis elegans)	177261	Y9C9A.8	CELE_Y9C9A.8	WBGene00021178	IV	Uncharacterized protein	protein-coding	7.5747	14.2721	4.98461	6.24404	3.94581	6.02882
6239 (Caenorhabditis elegans)	175741	Y32H12A.7	CELE_Y32H12A.7	WBGene00021315	III	hypothetical protein	protein-coding	12.1784	38.8329	9.71813	14.2651	14.6904	16.9487
6239 (Caenorhabditis elegans)	175742	Y32H12A.8	CELE_Y32H12A.8	WBGene00021316	III	hypothetical protein	protein-coding	5.88604	14.365	4.13741	5.37297	5.16458	6.26456
6239 (Caenorhabditis elegans)	259362	spp-23	CELE_Y34D9A.11	WBGene00021335	I	SaPosin-like Protein family	protein-coding	257.18	628.131	267.244	262.832	179.425	181.062
6239 (Caenorhabditis elegans)	177021	ppgn-1	CELE_Y38F2AR.7	WBGene00021425	IV	ParaPleGiN AAA protease family	protein-coding	13.1883	21.4164	11.8018	14.3547	12.8958	17.0811
6239 (Caenorhabditis elegans)	189785	comt-3	CELE_Y40B10A.2	WBGene00021487	V	Catechol-O-MethylTransferase family	protein-coding	116.935	166.334	106.715	113.282	57.5292	73.0678
6239 (Caenorhabditis elegans)	171738	Y71G12B.10	CELE_Y71G12B.10	WBGene00022150	I	hypothetical protein	protein-coding	37.099	53.4195	33.6871	39.3342	42.9999	50.473
6239 (Caenorhabditis elegans)	190764	fbxa-27	CELE_Y82E9BL.17	WBGene00022333	III	F-box A protein	protein-coding	4.32336	9.2741	4.61088	3.67482	8.62468	7.66634
6239 (Caenorhabditis elegans)	190935	Y110A2AL.2	CELE_Y110A2AL.2	WBGene00022439	II	hypothetical protein	protein-coding	0.410361	3.93517	0.442365	0.251848	1.22575	2.27602
6239 (Caenorhabditis elegans)	191043	Y119D3B.14	CELE_Y119D3B.14	WBGene00022491	III	hypothetical protein	protein-coding	7.27852	11.8888	6.71027	7.6012	8.28042	10.8327
6239 (Caenorhabditis elegans)	191207	ZK6.6	CELE_ZK6.6	WBGene00022641	V	hypothetical protein	protein-coding	1.73218	3.98004	0.875093	2.35632	1.78456	1.91022
6239 (Caenorhabditis elegans)	178564	dod-19	CELE_ZK6.10	WBGene00022644	V	Downstream Of DAF-16 (regulated by DAF-16)	protein-coding	807.007	1155.35	310.526	439.41	365.278	840.553
6239 (Caenorhabditis elegans)	173640	ZK355.2	CELE_ZK355.2	WBGene00022712	II	hypothetical protein	protein-coding	65.8898	93.095	37.2038	41.3414	48.4738	42.3394
6239 (Caenorhabditis elegans)	176228	ZK370.8	CELE_ZK370.8	WBGene00022722	III	TPR repeat-containing protein ZK370.8	protein-coding	16.7094	39.2271	14.988	22.0475	16.9213	24.1272
6239 (Caenorhabditis elegans)	191318	ZK418.7	CELE_ZK418.7	WBGene00022736	III	hypothetical protein	protein-coding	9.40431	20.2127	10.0093	12.6329	4.58313	7.00918
6239 (Caenorhabditis elegans)	176101	tomm-7	CELE_ZK652.2	WBGene00022783	III	Mitochondrial import receptor subunit TOM7 homolog	protein-coding	100.929	173.559	92.0674	100.392	111.159	128.806
6239 (Caenorhabditis elegans)	3565104	F17C11.13	CELE_F17C11.13	WBGene00023503	V	hypothetical protein	protein-coding	17.6697	62.449	2.7284	8.95474	5.49914	10.9649
6239 (Caenorhabditis elegans)	259331	R144.12	CELE_R144.12	WBGene00043060	III	hypothetical protein	protein-coding	8.59626	17.1228	8.29748	11.0933	11.0389	11.5338
6239 (Caenorhabditis elegans)	3565451	C39D10.11	CELE_C39D10.11	WBGene00043983	X	hypothetical protein	protein-coding	6.64224	12.0793	9.00636	7.77378	6.34779	8.01496
6239 (Caenorhabditis elegans)	3565521	F58G6.9	CELE_F58G6.9	WBGene00044107	IV	Uncharacterized protein	protein-coding	115.187	351.182	39.7899	89.669	25.3105	50.3027
6239 (Caenorhabditis elegans)	3565355	H39E23.3	CELE_H39E23.3	WBGene00044201	V	hypothetical protein	protein-coding	130.575	419.798	21.4796	8.43113	1391.77	821.557
6239 (Caenorhabditis elegans)	3896765	F56D6.9	CELE_F56D6.9	WBGene00044471	IV	Uncharacterized protein	protein-coding	754.484	1584.63	75.6264	26.2343	1470.74	1091.05
6239 (Caenorhabditis elegans)	3896830	H23N18.6	CELE_H23N18.6	WBGene00044534	V	hypothetical protein	protein-coding	1.61129	7.78303	1.7969	1.01633	0.793843	0.484434
6239 (Caenorhabditis elegans)	4362999	B0205.13	CELE_B0205.13	WBGene00044644	I	hypothetical protein	protein-coding	57.6025	577.874	82.3141	164.139	33.6277	197.441
6239 (Caenorhabditis elegans)	4927022	Y43C5A.7	CELE_Y43C5A.7	WBGene00044922	IV	Uncharacterized protein	protein-coding	63.8933	115.84	44.7314	78.4763	105.299	110.647
6239 (Caenorhabditis elegans)	6418795	Y37H2A.14	CELE_Y37H2A.14	WBGene00045416	V	hypothetical protein	protein-coding	132.879	343.828	199.582	223.14	752.79	928.112
6239 (Caenorhabditis elegans)	7040157	C41G7.9	CELE_C41G7.9	WBGene00077771	I	hypothetical protein	protein-coding	174.269	327.013	105.182	110.631	196.767	195.839
6239 (Caenorhabditis elegans)	13198723	K08D8.12	CELE_K08D8.12	WBGene00194926	IV	Uncharacterized protein	protein-coding	8.15801	20.5762	9.39631	11.4296	1.44223	4.12054
6239 (Caenorhabditis elegans)	13224779	R106.5	CELE_R106.5	WBGene00206419	X	hypothetical protein	protein-coding	175.193	254.329	164.268	184.848	168.396	204.255
6239 (Caenorhabditis elegans)	13192605	C04C3.14	CELE_C04C3.14	WBGene00219410	IV	Uncharacterized protein	protein-coding	0	155.022	11.5486	23.2259	0.965521	20.6146
6239 (Caenorhabditis elegans)	24104351	C54F6.18	CELE_C54F6.18	WBGene00235093	V	hypothetical protein	protein-coding	4.52128	48.1489	20.1403	9.80276	1.3876	2.61968

## Sheet: Sheet3
	Genes dependent on dve-1 and up-regulated by atp-2 RNAi
								FPKM
Taxonomy ID (Species)	Gene ID	Gene symbol	Locus tag	WormBase ID	Chr	Gene description	Gene type	L4440 (RNAi)	L4440+atp-2 (RNAi)	hda-1 (RNAi)	hda-1+atp-2 (RNAi)	dve-1 (RNAi)	dve-1+atp-2 (RNAi)
6239 (Caenorhabditis elegans)	188421	aat-6	CELE_T11F9.4	WBGene00000007	V	Amino Acid Transporter	protein-coding	2.90202	5.24132	4.28174	8.18129	0.699473	2.96463
6239 (Caenorhabditis elegans)	181475	acr-12	CELE_R01E6.4	WBGene00000051	X	AcetylCholine Receptor	protein-coding	1.40956	3.57632	1.76889	2.18051	1.32082	1.43996
6239 (Caenorhabditis elegans)	179647	add-2	CELE_F57F5.4	WBGene00000073	V	ADDucin	protein-coding	19.5404	30.2369	17.6242	17.5199	18.8183	20.0051
6239 (Caenorhabditis elegans)	187001	alh-2	CELE_K04F1.15	WBGene00000108	V	ALdehyde deHydrogenase	protein-coding	0.665169	4.58025	0.153418	0.0880987	0.924676	1.682
6239 (Caenorhabditis elegans)	3565793	atm-1	CELE_Y48G1BL.2	WBGene00000227	I	Serine/threonine-protein kinase ATM	protein-coding	2.92866	5.17817	3.17231	4.08737	2.5287	3.07552
6239 (Caenorhabditis elegans)	176341	clu-1	CELE_F55H2.6	WBGene00000550	III	Clustered mitochondria protein homolog	protein-coding	10.9096	27.4358	12.959	19.9935	12.6657	18.1439
6239 (Caenorhabditis elegans)	24104282	col-175	CELE_C35B8.1	WBGene00000748	X	COLlagen	protein-coding	0	1.34467	2.1261	1.05036	0.657206	0
6239 (Caenorhabditis elegans)	175647	coq-8	CELE_C35D10.4	WBGene00000767	III	Atypical kinase coq-8, mitochondrial	protein-coding	18.3157	40.0961	13.2174	19.2923	16.4043	25.7493
6239 (Caenorhabditis elegans)	178612	cpr-5	CELE_W07B8.5	WBGene00000785	V	Cathepsin B-like cysteine proteinase 5	protein-coding	176.933	855.969	247.445	393.187	137.259	322.922
6239 (Caenorhabditis elegans)	176770	cua-1	CELE_Y76A2A.2	WBGene00000834	III	CU (copper) ATPase	protein-coding	25.3403	41.5738	23.3195	26.3331	23.9268	28.1545
6239 (Caenorhabditis elegans)	176102	cuc-1	CELE_ZK652.11	WBGene00000835	III	CU (copper) Chaperonin	protein-coding	161.726	487.509	134.803	194.439	160.372	241.395
6239 (Caenorhabditis elegans)	175331	ddp-1	CELE_Y39A3CR.4	WBGene00000941	III	Mitochondrial import inner membrane translocase subunit Tim8	protein-coding	95.371	183.976	109.056	138.534	93.5154	122.076
6239 (Caenorhabditis elegans)	176211	dnj-10	CELE_F22B7.5	WBGene00001028	III	DnaJ homolog dnj-10	protein-coding	15.6667	32.6058	14.109	18.7166	16.108	22.7198
6239 (Caenorhabditis elegans)	177336	drp-1	CELE_T12E12.4	WBGene00001093	IV	Dynamin-Related Protein	protein-coding	24.8204	62.1175	24.4255	27.0283	29.4791	39.3194
6239 (Caenorhabditis elegans)	177905	ech-8	CELE_F01G10.2	WBGene00001157	IV	Enoyl-CoA Hydratase	protein-coding	19.8631	28.1264	21.3276	20.4597	20.404	17.7397
6239 (Caenorhabditis elegans)	175710	emb-8	CELE_K10D2.6	WBGene00001262	III	NADPH--cytochrome P450 reductase	protein-coding	148.556	203.737	105.604	96.4888	100.842	105.162
6239 (Caenorhabditis elegans)	173159	fkb-8	CELE_Y18D10A.25	WBGene00001433	I	Peptidylprolyl isomerase	protein-coding	3.46542	7.92864	11.8253	10.5199	2.89213	4.18316
6239 (Caenorhabditis elegans)	178108	gem-4	CELE_T12A7.1	WBGene00001577	IV	Gon-2 Extragenic Modifier	protein-coding	12.6128	28.8651	28.1508	24.6974	14.5177	12.9821
6239 (Caenorhabditis elegans)	173841	gst-6	CELE_F11G11.3	WBGene00001754	II	Probable glutathione S-transferase 6	protein-coding	46.1931	111.085	91.87	92.4892	32.3335	42.8095
6239 (Caenorhabditis elegans)	173842	gst-7	CELE_F11G11.2	WBGene00001755	II	Probable glutathione S-transferase 7	protein-coding	171.97	409.848	152.436	190.941	94.8068	126.777
6239 (Caenorhabditis elegans)	188915	gst-13	CELE_T26C5.1	WBGene00001761	II	Glutathione S-Transferase	protein-coding	310.3	418.562	174.61	253.107	46.523	112.148
6239 (Caenorhabditis elegans)	175010	gst-19	CELE_F37B1.8	WBGene00001767	II	Glutathione S-Transferase	protein-coding	3.53516	7.98347	21.1002	15.4494	4.2639	2.47734
6239 (Caenorhabditis elegans)	178873	hsp-6	CELE_C37H5.8	WBGene00002010	V	Heat shock 70 kDa protein F, mitochondrial	protein-coding	107.05	241.819	115.56	141.986	105.786	158.269
6239 (Caenorhabditis elegans)	178659	hsp-16.2	CELE_Y46H3A.3	WBGene00002016	V	Heat Shock Protein	protein-coding	18.2598	47.3256	113.79	140.43	18.8752	30.1972
6239 (Caenorhabditis elegans)	175316	hsp-60	CELE_Y22D7AL.5	WBGene00002025	III	Chaperonin homolog Hsp-60, mitochondrial	protein-coding	17.9174	49.3171	28.5306	47.0345	19.0848	35.0384
6239 (Caenorhabditis elegans)	180430	ifd-2	CELE_F25E2.4	WBGene00002058	X	Intermediate filament protein ifd-2	protein-coding	11.5925	19.2218	40.6574	37.9524	7.80613	12.5281
6239 (Caenorhabditis elegans)	191688	ins-7	CELE_ZK1251.2	WBGene00002090	IV	INSulin related	protein-coding	13.603	33.4325	61.4158	66.5188	17.2782	12.6037
6239 (Caenorhabditis elegans)	175909	let-756	CELE_C05D11.4	WBGene00002881	III	Protein let-756	protein-coding	1.80466	4.10796	6.26593	10.0121	1.51053	1.19947
6239 (Caenorhabditis elegans)	172597	lin-10	CELE_C09H6.2	WBGene00002999	I	Protein lin-10	protein-coding	14.2413	22.0225	16.9613	23.947	13.885	14.5379
6239 (Caenorhabditis elegans)	175538	lars-1	CELE_R74.1	WBGene00003073	III	Leucine--tRNA ligase	protein-coding	33.3119	68.2392	39.1167	47.7507	36.4743	48.5613
6239 (Caenorhabditis elegans)	178895	mlk-1	CELE_K11D12.10	WBGene00003374	V	Mitogen-activated protein kinase kinase kinase mlk-1	protein-coding	12.203	22.1939	13.979	16.4613	13.8078	15.5685
6239 (Caenorhabditis elegans)	176370	ncx-7	CELE_C07A9.11	WBGene00003572	III	Putative sodium/calcium exchanger 7	protein-coding	6.00217	14.5224	4.1811	5.82163	3.14824	4.71366
6239 (Caenorhabditis elegans)	175462	nhr-6	CELE_C48D5.1	WBGene00003605	III	Nuclear Hormone Receptor family	protein-coding	0.915539	7.06075	6.02417	8.75885	2.91299	2.71192
6239 (Caenorhabditis elegans)	191719	nhr-17	CELE_C02B4.2	WBGene00003616	X	Nuclear Hormone Receptor family	protein-coding	39.5111	53.8528	25.8374	30.4312	35.2069	32.4788
6239 (Caenorhabditis elegans)	178813	nhr-57	CELE_T05B4.2	WBGene00003647	V	Nuclear hormone receptor family member nhr-57	protein-coding	22.2542	51.8791	41.7073	37.1738	35.7301	27.0435
6239 (Caenorhabditis elegans)	178708	nhr-115	CELE_T27B7.4	WBGene00003705	V	Nuclear Hormone Receptor family	protein-coding	4.47561	11.1077	3.09081	3.28671	4.19837	5.70127
6239 (Caenorhabditis elegans)	174775	pcs-1	CELE_F54D5.1	WBGene00003960	II	PhytoChelatin Synthase	protein-coding	12.4943	22.9271	29.4624	21.4675	10.055	13.8768
6239 (Caenorhabditis elegans)	179963	pes-9	CELE_R11H6.1	WBGene00003982	V	Patterned Expression Site	protein-coding	313.088	424.085	180.861	195.763	223.501	298.615
6239 (Caenorhabditis elegans)	178215	pgp-1	CELE_K08E7.9	WBGene00003995	IV	Multidrug resistance protein pgp-1	protein-coding	22.8871	46.6166	18.2389	21.932	30.8386	33.818
6239 (Caenorhabditis elegans)	180165	pgp-9	CELE_C47A10.1	WBGene00004003	V	P-GlycoProtein related	protein-coding	50.5255	152.371	47.6289	58.7521	54.4887	63.545
6239 (Caenorhabditis elegans)	180357	pha-4	CELE_F38A6.1	WBGene00004013	V	Defective pharyngeal development protein 4	protein-coding	5.34909	8.16134	7.70074	9.74228	4.82724	4.41975
6239 (Caenorhabditis elegans)	173896	pho-1	CELE_EGAP2.3	WBGene00004020	II	Intestinal acid phosphatase	protein-coding	39.5195	58.117	29.0198	35.2063	10.2637	16.5567
6239 (Caenorhabditis elegans)	174705	pqm-1	CELE_F40F8.7	WBGene00004096	II	ParaQuat (Methylviologen) responsive	protein-coding	110.777	152.265	78.9275	77.3173	95.5426	84.995
6239 (Caenorhabditis elegans)	180645	rgs-7	CELE_F56B6.2	WBGene00004350	X	Regulator of G protein Signaling	protein-coding	5.42192	9.33213	9.59243	13.5682	4.39625	5.03352
6239 (Caenorhabditis elegans)	13183156	rrn-3.1	CELE_F31C3.9	WBGene00004622	I	26S ribosomal RNA	rRNA	744.183	1027.87	966.462	1049.55	1381.32	538.797
6239 (Caenorhabditis elegans)	13183151	rrn-3.56	CELE_F31C3.10	WBGene00004677	I	26s rRNA gene fragment pseudogene	pseudogene	205.367	285.282	281.182	286.785	368.792	145.242
6239 (Caenorhabditis elegans)	181748	sod-3	CELE_C08A9.1	WBGene00004932	X	Superoxide dismutase [Mn] 2, mitochondrial	protein-coding	103.153	287.952	36.1678	29.5111	146.672	195.411
6239 (Caenorhabditis elegans)	182569	srr-6	CELE_C13D9.1	WBGene00005657	V	Serpentine Receptor, class R	protein-coding	4.18836	24.1313	12.9855	15.6012	1.46973	1.80578
6239 (Caenorhabditis elegans)	172777	stl-1	CELE_F30A10.5	WBGene00006061	I	STomatin-Like	protein-coding	17.9585	130.967	17.6205	33.2213	20.2447	51.368
6239 (Caenorhabditis elegans)	177475	tin-9.1	CELE_C06G3.11	WBGene00006572	IV	Mitochondrial import inner membrane translocase subunit Tim9	protein-coding	34.2306	58.9959	33.4228	40.1155	34.0418	34.8764
6239 (Caenorhabditis elegans)	174790	tars-1	CELE_C47D12.6	WBGene00006617	II	Threonine--tRNA ligase, cytoplasmic	protein-coding	63.3174	118.937	68.7521	84.4811	56.1607	77.5148
6239 (Caenorhabditis elegans)	173224	glp-4	CELE_Y87G2A.5	WBGene00006936	I	Valine--tRNA ligase	protein-coding	26.6713	41.2324	38.0855	44.5668	22.3509	28.5636
6239 (Caenorhabditis elegans)	175398	tufm-1	CELE_Y71H2AM.23	WBGene00007000	III	TU elongation Factor (EF-Tu), Mitochondrial	protein-coding	46.6198	97.5678	44.5048	66.9806	51.4901	71.5596
6239 (Caenorhabditis elegans)	189112	ant-1.2	CELE_W02D3.6	WBGene00007057	I	Adenine Nucleotide Translocator	protein-coding	1.01076	4.22955	0.419272	0.190068	1.54493	1.65335
6239 (Caenorhabditis elegans)	179449	ugt-1	CELE_AC3.7	WBGene00007072	V	UDP-GlucuronosylTransferase	protein-coding	14.3566	22.038	16.5809	8.02907	8.98086	6.17495
6239 (Caenorhabditis elegans)	179450	ugt-2	CELE_AC3.8	WBGene00007073	V	UDP-GlucuronosylTransferase	protein-coding	21.0009	45.0095	31.9745	41.14	15.1288	16.8554
6239 (Caenorhabditis elegans)	179434	trx-2	CELE_B0024.9	WBGene00007099	V	Probable thioredoxin-2	protein-coding	34.9955	60.7786	28.0681	32.4845	33.0504	38.0576
6239 (Caenorhabditis elegans)	182092	C01H6.4	CELE_C01H6.4	WBGene00007254	I	Flavin-containing monooxygenase	protein-coding	15.2114	23.5745	14.7775	18.1864	13.9474	16.5075
6239 (Caenorhabditis elegans)	179544	folt-1	CELE_C06H2.4	WBGene00007388	V	Folate transporter 1	protein-coding	3.96854	10.1529	2.82033	4.68312	2.70154	3.86898
6239 (Caenorhabditis elegans)	182818	C23H4.2	CELE_C23H4.2	WBGene00007691	X	Carboxylic ester hydrolase	protein-coding	6.62678	13.1453	8.05436	7.15107	3.85746	7.84078
6239 (Caenorhabditis elegans)	181384	C23H4.6	CELE_C23H4.6	WBGene00007694	X	hypothetical protein	protein-coding	5.07956	7.73795	8.08897	9.00635	4.34137	4.37024
6239 (Caenorhabditis elegans)	175449	C34C12.8	CELE_C34C12.8	WBGene00007927	III	GrpE protein homolog, mitochondrial	protein-coding	15.754	44.4664	18.5732	29.5799	15.0047	26.1673
6239 (Caenorhabditis elegans)	183460	C44F1.1	CELE_C44F1.1	WBGene00008091	III	hypothetical protein	protein-coding	2.09041	3.96997	4.20596	6.54355	1.12779	1.88527
6239 (Caenorhabditis elegans)	3565404	C50B8.6	CELE_C50B8.6	WBGene00008228	V	hypothetical protein	protein-coding	10.5313	21.455	8.92657	12.8961	9.83971	9.36431
6239 (Caenorhabditis elegans)	177714	C53B4.3	CELE_C53B4.3	WBGene00008273	IV	Uncharacterized protein	protein-coding	23.3653	45.9157	27.9045	38.8618	20.5709	25.4019
6239 (Caenorhabditis elegans)	183779	cdr-2	CELE_C54D10.1	WBGene00008296	V	CaDmium Responsive	protein-coding	205.168	624.082	84.6214	149.07	234.973	384.068
6239 (Caenorhabditis elegans)	183914	D1054.5	CELE_D1054.5	WBGene00008372	V	hypothetical protein	protein-coding	16.1475	28.3613	22.3514	22.053	7.9996	11.8924
6239 (Caenorhabditis elegans)	179618	D2023.6	CELE_D2023.6	WBGene00008410	V	hypothetical protein	protein-coding	15.5675	34.0323	9.72173	12.1262	12.9604	14.7898
6239 (Caenorhabditis elegans)	173111	clec-17	CELE_E03H4.10	WBGene00008477	I	C-type LECtin	protein-coding	0.734049	8.00656	7.32962	10.6234	0.393605	2.61685
6239 (Caenorhabditis elegans)	184201	F08G2.5	CELE_F08G2.5	WBGene00008577	II	hypothetical protein	protein-coding	23.283	41.5117	57.9576	47.8022	24.1897	21.4171
6239 (Caenorhabditis elegans)	184214	F08H9.3	CELE_F08H9.3	WBGene00008591	V	hypothetical protein	protein-coding	7.70614	17.7462	24.1677	12.0242	4.67802	3.76074
6239 (Caenorhabditis elegans)	179953	clec-56	CELE_F08H9.7	WBGene00008595	V	C-type LECtin	protein-coding	32.6733	51.3517	16.3589	19.7167	14.8836	25.5629
6239 (Caenorhabditis elegans)	181691	F09C8.1	CELE_F09C8.1	WBGene00008621	X	hypothetical protein	protein-coding	16.3358	39.8273	5.75454	5.35745	6.10005	27.5077
6239 (Caenorhabditis elegans)	184473	cyp-13A12	CELE_F14F7.3	WBGene00008810	III	CYtochrome P450 family	protein-coding	2.88256	14.5069	11.9993	7.48573	5.70223	4.49941
6239 (Caenorhabditis elegans)	173041	timm-23	CELE_F15D3.7	WBGene00008857	I	Translocase, Inner Mitochondrial Membrane	protein-coding	82.1035	165.224	69.784	84.7959	81.3042	101.482
6239 (Caenorhabditis elegans)	174968	rmo-1	CELE_F15D4.3	WBGene00008860	II	hypothetical protein	protein-coding	96.4134	217.447	91.5829	124.948	98.6259	134.608
6239 (Caenorhabditis elegans)	184808	F22B3.7	CELE_F22B3.7	WBGene00009038	IV	Uncharacterized protein	protein-coding	0	19.2472	0	0.74367	0	0.3951
6239 (Caenorhabditis elegans)	184829	F22D6.9	CELE_F22D6.9	WBGene00009054	I	Serine/threonine-protein phosphatase	protein-coding	1.80383	14.853	1.53244	2.05359	2.94321	3.56179
6239 (Caenorhabditis elegans)	174956	gfm-1	CELE_F29C12.4	WBGene00009246	II	Elongation factor G, mitochondrial	protein-coding	15.6234	45.0213	16.2762	23.8229	18.5482	26.0148
6239 (Caenorhabditis elegans)	185674	F42G4.5	CELE_F42G4.5	WBGene00009642	II	hypothetical protein	protein-coding	17.5003	29.1682	11.1827	20.1738	15.2721	20.0217
6239 (Caenorhabditis elegans)	176769	F45G2.8	CELE_F45G2.8	WBGene00009734	III	Mitochondrial import inner membrane translocase subunit tim-16	protein-coding	19.6076	42.1605	19.1288	22.9478	21.6085	27.1305
6239 (Caenorhabditis elegans)	185903	F47B10.4	CELE_F47B10.4	WBGene00009815	X	hypothetical protein	protein-coding	0	3.74299	2.71739	8.44452	0	0
6239 (Caenorhabditis elegans)	174590	atad-3	CELE_F54B3.3	WBGene00010015	II	ATPase family AAA domain-containing protein 3	protein-coding	8.91459	22.2816	10.9082	18.3186	9.78114	13.9185
6239 (Caenorhabditis elegans)	179683	tsfm-1	CELE_F55C5.5	WBGene00010094	V	Elongation factor Ts, mitochondrial	protein-coding	22.9121	66.5074	17.3818	27.4411	19.9078	29.8275
6239 (Caenorhabditis elegans)	180098	nhr-193	CELE_F57G8.6	WBGene00010215	V	Nuclear Hormone Receptor family	protein-coding	8.93297	14.1396	6.92004	7.3967	4.09515	6.0566
6239 (Caenorhabditis elegans)	179513	F58B4.5	CELE_F58B4.5	WBGene00010238	V	hypothetical protein	protein-coding	32.9879	197.136	57.7086	111.946	13.6337	48.4124
6239 (Caenorhabditis elegans)	186545	srm-3	CELE_F58G6.2	WBGene00010273	IV	Serpentine Receptor, class M	protein-coding	2.80483	7.97476	2.00746	2.27275	1.29734	2.68057
6239 (Caenorhabditis elegans)	179854	letm-1	CELE_F58G11.1	WBGene00010279	V	LETM1 (Leucine zipper, EF-hand, TransMembrane mitochondrial protein) homolog	protein-coding	33.2426	51.4888	28.8995	32.3048	32.6916	37.8652
6239 (Caenorhabditis elegans)	3565829	mpst-3	CELE_H12D21.7	WBGene00010383	V	MercaptoPyruvate SulfurTransferase homolog	protein-coding	35.6728	52.6162	26.9693	29.571	27.4753	31.1777
6239 (Caenorhabditis elegans)	176308	fozi-1	CELE_K01B6.1	WBGene00010453	III	Formin-homology and zinc finger domains protein 1	protein-coding	4.00347	8.03785	5.09269	4.61253	3.07093	2.1854
6239 (Caenorhabditis elegans)	259654	cdr-4	CELE_K01D12.11	WBGene00010470	V	CaDmium Responsive	protein-coding	156.649	951.113	209.338	274.569	466.63	623.54
6239 (Caenorhabditis elegans)	187183	cyp-14A1	CELE_K09A11.2	WBGene00010705	X	CYtochrome P450 family	protein-coding	5.59018	29.0366	6.08189	12.7435	2.78715	9.60801
6239 (Caenorhabditis elegans)	187278	K10G4.3	CELE_K10G4.3	WBGene00010752	V	hypothetical protein	protein-coding	4.28678	8.82352	7.31366	9.55119	3.68977	3.63444
6239 (Caenorhabditis elegans)	187385	M01G12.9	CELE_M01G12.9	WBGene00010822	I	hypothetical protein	protein-coding	13.8125	23.63	16.6363	16.3021	7.80067	10.6033
6239 (Caenorhabditis elegans)	180274	M04C3.2	CELE_M04C3.2	WBGene00010851	V	hypothetical protein	protein-coding	4.40011	7.98294	2.37059	2.67993	2.10409	2.20347
6239 (Caenorhabditis elegans)	175591	ugt-62	CELE_M88.1	WBGene00010904	III	UDP-glucuronosyltransferase	protein-coding	359.288	1675.61	193.251	572.604	143.998	586.596
6239 (Caenorhabditis elegans)	181437	R03G8.3	CELE_R03G8.3	WBGene00010998	X	hypothetical protein	protein-coding	9.94234	14.6662	8.10446	8.65119	3.88893	6.85912
6239 (Caenorhabditis elegans)	187573	cyp-14A4	CELE_R04D3.1	WBGene00011009	X	CYtochrome P450 family	protein-coding	0.738855	62.516	4.30452	22.8291	1.23001	18.3194
6239 (Caenorhabditis elegans)	179625	R13H4.5	CELE_R13H4.5	WBGene00011263	V	hypothetical protein	protein-coding	11.9436	31.1929	13.5138	18.0786	13.023	18.227
6239 (Caenorhabditis elegans)	179780	R186.1	CELE_R186.1	WBGene00011305	V	hypothetical protein	protein-coding	3.85955	7.75021	4.06237	3.22172	2.83206	3.34086
6239 (Caenorhabditis elegans)	174589	nrde-2	CELE_T01E8.5	WBGene00011333	II	Nuclear RNAi defective-2 protein	protein-coding	21.8799	33.0585	22.5319	31.9411	16.2505	19.6828
6239 (Caenorhabditis elegans)	174588	mrps-14	CELE_T01E8.6	WBGene00011334	II	Probable 40S ribosomal protein S14, mitochondrial	protein-coding	32.2478	67.5252	32.5226	54.907	29.5822	41.2384
6239 (Caenorhabditis elegans)	172811	T05F1.11	CELE_T05F1.11	WBGene00011495	I	hypothetical protein	protein-coding	2.81898	7.68804	1.73859	1.34263	2.22161	3.23896
6239 (Caenorhabditis elegans)	174712	cox-15	CELE_T06D8.5	WBGene00011526	II	Cytochrome OXidase assembly protein	protein-coding	15.1818	35.3213	13.5504	20.7024	19.0067	24.1432
6239 (Caenorhabditis elegans)	181413	ugt-50	CELE_T07C5.1	WBGene00011564	X	Putative UDP-glucuronosyltransferase ugt-50	protein-coding	57.721	115.33	47.0882	52.5337	40.2164	63.6238
6239 (Caenorhabditis elegans)	188357	cyp-13A6	CELE_T10B9.3	WBGene00011673	II	Putative cytochrome P450 CYP13A6	protein-coding	0.193948	3.89632	2.41852	3.54678	0.546014	1.05249
6239 (Caenorhabditis elegans)	188365	T10B10.8	CELE_T10B10.8	WBGene00011684	X	hypothetical protein	protein-coding	7.53242	11.5625	10.8313	10.8358	5.33774	5.78141
6239 (Caenorhabditis elegans)	188553	T16G1.3	CELE_T16G1.3	WBGene00011797	V	hypothetical protein	protein-coding	0.600378	2.5149	0.534224	0.043462	0.0837696	0
6239 (Caenorhabditis elegans)	179776	T16G1.4	CELE_T16G1.4	WBGene00011798	V	hypothetical protein	protein-coding	2.10854	9.83676	15.851	14.8301	2.87016	4.40803
6239 (Caenorhabditis elegans)	179775	T16G1.5	CELE_T16G1.5	WBGene00011799	V	hypothetical protein	protein-coding	1.20123	5.37033	3.36323	2.52655	0.83943	1.40663
6239 (Caenorhabditis elegans)	188554	T16G1.6	CELE_T16G1.6	WBGene00011800	V	hypothetical protein	protein-coding	1.42404	14.6347	32.3406	67.0417	2.37615	9.27608
6239 (Caenorhabditis elegans)	179774	T16G1.7	CELE_T16G1.7	WBGene00011801	V	hypothetical protein	protein-coding	0.784469	9.63054	29.8548	22.125	8.79512	5.3605
6239 (Caenorhabditis elegans)	174503	T19H5.4	CELE_T19H5.4	WBGene00011849	II	hypothetical protein	protein-coding	45.3876	98.7237	47.8782	68.1154	61.2631	60.8116
6239 (Caenorhabditis elegans)	179884	sptl-3	CELE_T22G5.5	WBGene00011932	V	Serine palmitoyltransferase 3	protein-coding	46.0035	67.5917	41.9145	60.5459	37.5297	44.3225
6239 (Caenorhabditis elegans)	189054	slc-17.4	CELE_T28F3.4	WBGene00012130	IV	SLC (SoLute Carrier) homolog	protein-coding	21.1104	42.454	13.7626	17.6737	16.281	15.7539
6239 (Caenorhabditis elegans)	175140	osta-3	CELE_W01D2.5	WBGene00012182	II	Organic Solute Transporter Alpha-like protein	protein-coding	9.12848	21.106	20.8325	24.589	7.71932	6.54374
6239 (Caenorhabditis elegans)	180354	ipla-3	CELE_W07A8.2	WBGene00012319	V	Intracelllar PhosphoLipase A family	protein-coding	19.4036	36.6015	16.9864	14.5941	19.149	19.2557
6239 (Caenorhabditis elegans)	181624	Y15E3A.5	CELE_Y15E3A.5	WBGene00012444	X	hypothetical protein	protein-coding	57.6757	88.707	99.8885	56.5012	55.8342	57.6321
6239 (Caenorhabditis elegans)	181572	Y16B4A.2	CELE_Y16B4A.2	WBGene00012445	X	Carboxypeptidase	protein-coding	26.4786	41.1037	27.7094	36.175	8.92494	19.1489
6239 (Caenorhabditis elegans)	189457	arrd-8	CELE_Y17G7B.14	WBGene00012467	II	ARRestin Domain protein	protein-coding	0.918609	4.46545	3.04001	2.21714	0.316969	0.26652
6239 (Caenorhabditis elegans)	189614	Y37D8A.6	CELE_Y37D8A.6	WBGene00012548	III	hypothetical protein	protein-coding	56.2523	136.981	92.4537	87.1427	81.0052	95.7612
6239 (Caenorhabditis elegans)	266873	Y54G11A.14	CELE_Y54G11A.14	WBGene00013221	II	hypothetical protein	protein-coding	0.421194	9.32878	0.487201	0.594949	0.851789	0.688992
6239 (Caenorhabditis elegans)	190894	Y105C5B.14	CELE_Y105C5B.14	WBGene00013653	IV	Uncharacterized protein	protein-coding	6.31995	28.0315	1.92655	4.32132	2.29333	3.36401
6239 (Caenorhabditis elegans)	178448	Y105C5B.15	CELE_Y105C5B.15	WBGene00013654	IV	Purple acid phosphatase	protein-coding	391.296	561.41	106.24	111.247	249.585	310.015
6239 (Caenorhabditis elegans)	191171	ugt-16	CELE_ZC443.6	WBGene00013901	V	UDP-glucuronosyltransferase	protein-coding	1.844	7.95326	11.0663	14.9495	1.78685	3.63184
6239 (Caenorhabditis elegans)	180201	ZK228.4	CELE_ZK228.4	WBGene00013947	V	hypothetical protein	protein-coding	75.2673	205.452	94.6247	153.811	34.4598	44.4886
6239 (Caenorhabditis elegans)	191349	ZK550.2	CELE_ZK550.2	WBGene00013996	IV	Uncharacterized protein	protein-coding	2.92414	5.32546	3.19871	10.7126	1.29892	1.31917
6239 (Caenorhabditis elegans)	178130	gdh-1	CELE_ZK829.4	WBGene00014095	IV	Glutamate dehydrogenase	protein-coding	835.157	1171.15	763.11	895.373	702.883	812.43
6239 (Caenorhabditis elegans)	181689	ZK1073.1	CELE_ZK1073.1	WBGene00014213	X	hypothetical protein	protein-coding	128.943	187.031	106.19	97.1301	148.859	129.811
6239 (Caenorhabditis elegans)	174133	B0252.1	CELE_B0252.1	WBGene00015087	II	hypothetical protein	protein-coding	0.735971	2.02676	0.771226	1.6536	0.461461	0.92772
6239 (Caenorhabditis elegans)	181917	mrpl-11	CELE_B0303.15	WBGene00015133	III	Probable 39S ribosomal protein L11, mitochondrial	protein-coding	29.1648	48.64	25.0749	35.4809	29.2168	32.1405
6239 (Caenorhabditis elegans)	179254	B0507.3	CELE_B0507.3	WBGene00015220	V	hypothetical protein	protein-coding	4.54583	9.51262	5.56447	6.03442	4.34433	4.90581
6239 (Caenorhabditis elegans)	182107	slc-17.3	CELE_C02C2.4	WBGene00015333	III	Uncharacterized transporter slc-17.3	protein-coding	3.22977	6.3994	1.31035	2.32214	1.17893	2.45155
6239 (Caenorhabditis elegans)	179126	fbxa-105	CELE_C02H6.2	WBGene00015362	V	F-box A protein	protein-coding	4.34544	9.62536	9.02492	8.48538	2.14186	2.92546
6239 (Caenorhabditis elegans)	175858	attf-4	CELE_C05D10.1	WBGene00015477	III	AT hook-containing protein attf-4	protein-coding	7.88476	12.7182	7.89313	9.31064	8.4558	7.59993
6239 (Caenorhabditis elegans)	178940	ugt-48	CELE_C18C4.3	WBGene00015965	V	Putative UDP-glucuronosyltransferase ugt-48	protein-coding	8.7197	18.6521	15.5258	21.5445	3.70169	6.26148
6239 (Caenorhabditis elegans)	174104	C18H9.5	CELE_C18H9.5	WBGene00016003	II	hypothetical protein	protein-coding	1.77676	3.77323	1.91619	2.79903	1.48495	1.82088
6239 (Caenorhabditis elegans)	3565025	pals-23	CELE_C29F9.3	WBGene00016218	III	Protein containing ALS2cr12 (ALS2CR12) domain	protein-coding	54.7616	83.8218	32.4332	29.2339	53.3485	48.0454
6239 (Caenorhabditis elegans)	183056	trhr-1	CELE_C30F12.6	WBGene00016265	I	Thyrotropin-Releasing Hormone Receptor	protein-coding	15.1387	28.4437	16.6525	13.5095	8.78163	12.5206
6239 (Caenorhabditis elegans)	177168	C35B1.5	CELE_C35B1.5	WBGene00016435	IV	Uncharacterized protein	protein-coding	790.074	1564.46	383.316	431.542	412.024	679.049
6239 (Caenorhabditis elegans)	183238	C35D10.5	CELE_C35D10.5	WBGene00016442	III	hypothetical protein	protein-coding	10.7568	26.2661	8.6914	10.9683	11.7235	15.5357
6239 (Caenorhabditis elegans)	178695	cyp-33C2	CELE_C45H4.17	WBGene00016697	V	CYtochrome P450 family	protein-coding	0.80538	6.26747	17.242	15.2695	2.89845	3.41083
6239 (Caenorhabditis elegans)	183497	C46A5.1	CELE_C46A5.1	WBGene00016698	IV	Uncharacterized protein	protein-coding	0.336076	2.37272	0.322559	0.371786	0.796541	0.81841
6239 (Caenorhabditis elegans)	183515	math-24	CELE_C46F9.3	WBGene00016719	II	MATH (meprin-associated Traf homology) domain containing	protein-coding	5.02015	8.04893	7.56585	5.84246	3.60176	4.01975
6239 (Caenorhabditis elegans)	177381	C49A9.6	CELE_C49A9.6	WBGene00016760	IV	Uncharacterized protein	protein-coding	10.9252	21.441	16.9025	15.0185	11.7068	11.883
6239 (Caenorhabditis elegans)	28661643	C49G7.7	CELE_C49G7.7	WBGene00016785	V	hypothetical protein	protein-coding	24.0894	56.0726	23.3641	40.497	16.3378	12.4593
6239 (Caenorhabditis elegans)	183624	C49G7.10	CELE_C49G7.10	WBGene00016788	V	hypothetical protein	protein-coding	117.482	163.942	152.856	199.319	81.8426	92.2324
6239 (Caenorhabditis elegans)	183625	djr-1.2	CELE_C49G7.11	WBGene00016789	V	Glutathione-independent glyoxalase DJR-1.2	protein-coding	1.38798	7.19857	4.06662	3.21317	1.8593	2.20673
6239 (Caenorhabditis elegans)	183630	C50A2.3	CELE_C50A2.3	WBGene00016797	IV	Uncharacterized protein	protein-coding	2.98181	8.78998	8.06712	13.9275	2.94086	3.21712
6239 (Caenorhabditis elegans)	178751	acs-21	CELE_C50H11.1	WBGene00016849	V	fatty Acid CoA Synthetase family	protein-coding	7.2148	13.0961	6.7355	6.20974	6.94073	8.13254
6239 (Caenorhabditis elegans)	179137	C54F6.5	CELE_C54F6.5	WBGene00016923	V	hypothetical protein	protein-coding	68.3672	146.25	135.982	88.4521	71.6194	88.6874
6239 (Caenorhabditis elegans)	174076	toe-2	CELE_C56E6.3	WBGene00016971	II	Target Of ERK kinase MPK-1	protein-coding	25.4459	37.6856	8.51638	12.5011	20.5574	20.8643
6239 (Caenorhabditis elegans)	183987	E02C12.6	CELE_E02C12.6	WBGene00017092	V	hypothetical protein	protein-coding	0.681668	9.17517	4.79416	4.64794	1.73699	2.18823
6239 (Caenorhabditis elegans)	175366	E02H9.3	CELE_E02H9.3	WBGene00017101	III	hypothetical protein	protein-coding	15.7116	22.4483	14.1028	17.7619	3.48649	6.61695
6239 (Caenorhabditis elegans)	177242	timm-17B.1	CELE_E04A4.5	WBGene00017119	IV	Probable mitochondrial import inner membrane translocase subunit Tim17	protein-coding	55.4557	108.406	48.2226	65.7229	49.9186	73.2338
6239 (Caenorhabditis elegans)	173923	EEED8.2	CELE_EEED8.2	WBGene00017133	II	hypothetical protein	protein-coding	2.92909	5.63293	21.5891	17.5796	1.1415	0.931867
6239 (Caenorhabditis elegans)	181019	apy-1	CELE_F08C6.6	WBGene00017244	X	Apyrase apy-1	protein-coding	188.617	302.714	142.8	158.162	156.736	155.258
6239 (Caenorhabditis elegans)	181766	F10D7.3	CELE_F10D7.3	WBGene00017340	X	Uncharacterized monothiol glutaredoxin F10D7.3	protein-coding	3.38346	10.6351	10.5186	8.90798	7.09902	5.39617
6239 (Caenorhabditis elegans)	174036	F13H8.11	CELE_F13H8.11	WBGene00017443	II	hypothetical protein	protein-coding	17.2701	24.4037	11.6613	7.99086	13.0645	11.103
6239 (Caenorhabditis elegans)	184872	F22H10.2	CELE_F22H10.2	WBGene00017726	X	hypothetical protein	protein-coding	128.268	267.233	226.453	167.206	20.2301	58.0339
6239 (Caenorhabditis elegans)	178956	hmgs-1	CELE_F25B4.6	WBGene00017769	V	Hydroxymethylglutaryl-CoA synthase	protein-coding	16.3809	35.3972	15.8438	19.7517	16.2833	21.6641
6239 (Caenorhabditis elegans)	184977	pals-34	CELE_F26D11.6	WBGene00017823	V	Protein containing ALS2cr12 (ALS2CR12) domain	protein-coding	11.6702	21.2739	17.2102	15.9429	7.82815	7.87496
6239 (Caenorhabditis elegans)	181028	F27D9.2	CELE_F27D9.2	WBGene00017861	X	hypothetical protein	protein-coding	7.92461	21.7109	10.2409	10.8758	8.57505	12.619
6239 (Caenorhabditis elegans)	185065	igeg-1	CELE_F28E10.2	WBGene00017901	IV	IG (immunoglobulin), EGF and transmmembrane domain	protein-coding	7.95102	15.5432	10.7132	14.7423	6.84128	6.60064
6239 (Caenorhabditis elegans)	185653	cyp-33E2	CELE_F42A9.5	WBGene00018334	IV	CYtochrome P450 family	protein-coding	14.8306	52.1892	18.1666	27.2711	13.4325	19.5808
6239 (Caenorhabditis elegans)	186001	F48G7.13	CELE_F48G7.13	WBGene00018624	V	hypothetical protein	protein-coding	8.36554	14.1393	10.933	11.2538	4.60479	6.25458
6239 (Caenorhabditis elegans)	178643	oac-31	CELE_F52F10.3	WBGene00018707	V	O-ACyltransferase homolog	protein-coding	2.1758	4.10133	7.53755	6.90968	0.902936	2.11809
6239 (Caenorhabditis elegans)	186143	kreg-1	CELE_F53A9.2	WBGene00018725	X	Protein kreg-1	protein-coding	11.916	31.331	162.33	128.544	5.64393	4.75328
6239 (Caenorhabditis elegans)	186145	F53A9.6	CELE_F53A9.6	WBGene00018729	X	hypothetical protein	protein-coding	47.3783	80.0822	123.491	111.68	30.4897	39.682
6239 (Caenorhabditis elegans)	178742	F54E2.1	CELE_F54E2.1	WBGene00018823	V	hypothetical protein	protein-coding	492.313	813.065	284.896	346.719	282.336	530.953
6239 (Caenorhabditis elegans)	172225	cir-1	CELE_F55F8.4	WBGene00018892	I	CIR (transcription factor CBF1 Interacting coRepressor) homolog	protein-coding	15.7805	51.4986	15.5	22.99	16.972	23.0313
6239 (Caenorhabditis elegans)	172226	wdr-12	CELE_F55F8.5	WBGene00018893	I	Ribosome biogenesis protein WDR12 homolog	protein-coding	9.36128	24.0419	10.699	16.7007	10.7361	11.5429
6239 (Caenorhabditis elegans)	3565409	mff-2	CELE_F55F8.6	WBGene00018894	I	Mitochondrial Fission Factor	protein-coding	15.5607	231.53	11.7352	25.1775	15.1415	28.8155
6239 (Caenorhabditis elegans)	186440	F57B9.3	CELE_F57B9.3	WBGene00018997	III	hypothetical protein	protein-coding	3.83158	9.42749	3.34271	3.66377	1.84161	1.72442
6239 (Caenorhabditis elegans)	178784	F59B1.8	CELE_F59B1.8	WBGene00019100	V	hypothetical protein	protein-coding	20.0929	29.9387	28.963	33.3106	12.6308	19.9981
6239 (Caenorhabditis elegans)	178750	asp-8	CELE_F59D6.3	WBGene00019105	V	ASpartyl Protease	protein-coding	14.3766	113.262	36.8408	57.5536	14.1872	38.0391
6239 (Caenorhabditis elegans)	180791	H28G03.1	CELE_H28G03.1	WBGene00019249	X	hypothetical protein	protein-coding	105.231	166	78.7834	87.7573	87.8357	110.681
6239 (Caenorhabditis elegans)	174101	H43E16.1	CELE_H43E16.1	WBGene00019273	II	hypothetical protein	protein-coding	5.8567	11.8052	4.67067	5.72348	2.60356	3.87837
6239 (Caenorhabditis elegans)	187030	K05F1.10	CELE_K05F1.10	WBGene00019411	II	hypothetical protein	protein-coding	27.3488	56.5545	49.1244	48.6452	19.8631	23.0584
6239 (Caenorhabditis elegans)	187129	ugt-19	CELE_K08B4.3	WBGene00019515	IV	UDP-GlucuronosylTransferase	protein-coding	30.3184	157.673	19.594	39.5381	8.68329	26.5369
6239 (Caenorhabditis elegans)	187208	K09D9.1	CELE_K09D9.1	WBGene00019564	V	hypothetical protein	protein-coding	63.8237	98.3478	78.1908	105.79	46.669	39.2535
6239 (Caenorhabditis elegans)	187224	oac-57	CELE_K09E10.1	WBGene00019579	IV	O-ACyltransferase homolog	protein-coding	77.3694	145.891	63.4112	61.6537	56.0617	45.5634
6239 (Caenorhabditis elegans)	175707	cid-1	CELE_K10D2.3	WBGene00019629	III	Caffeine Induced Death (S. pombe Cid) homolog	protein-coding	9.05497	13.4815	9.93896	13.8386	7.56539	9.56899
6239 (Caenorhabditis elegans)	176892	K11H12.8	CELE_K11H12.8	WBGene00019664	IV	Uncharacterized protein	protein-coding	146.722	255.357	89.1919	83.9721	130.896	141.172
6239 (Caenorhabditis elegans)	180590	clec-265	CELE_M02F4.7	WBGene00019738	X	C-type LECtin	protein-coding	111.573	213.119	121.021	133.845	86.1724	133.201
6239 (Caenorhabditis elegans)	187542	gpx-7	CELE_R03G5.5	WBGene00019846	X	Glutathione peroxidase	protein-coding	19.5874	29.8416	10.4302	8.55487	10.3077	12.4898
6239 (Caenorhabditis elegans)	178795	R08E5.3	CELE_R08E5.3	WBGene00019963	V	hypothetical protein	protein-coding	32.1223	91.6725	74.6833	62.6766	55.5714	53.8767
6239 (Caenorhabditis elegans)	187705	cyp-33C8	CELE_R08F11.3	WBGene00019967	V	CYtochrome P450 family	protein-coding	65.3152	371.897	133.47	126.392	66.716	124.761
6239 (Caenorhabditis elegans)	178797	R08F11.4	CELE_R08F11.4	WBGene00019968	V	hypothetical protein	protein-coding	1.31909	5.76402	12.2479	10.9018	1.25305	1.03902
6239 (Caenorhabditis elegans)	187830	nhr-210	CELE_R11G11.12	WBGene00020015	V	Nuclear Hormone Receptor family	protein-coding	5.47578	10.6815	4.8945	7.0435	3.72175	5.66132
6239 (Caenorhabditis elegans)	172302	tin-44	CELE_T09B4.9	WBGene00020383	I	Probable mitochondrial import inner membrane translocase subunit tin-44	protein-coding	12.3072	26.2842	13.7951	16.868	12.3615	18.3084
6239 (Caenorhabditis elegans)	188381	T10D4.7	CELE_T10D4.7	WBGene00020409	II	hypothetical protein	protein-coding	0	1.38437	0.124645	0.133406	0	0
6239 (Caenorhabditis elegans)	181752	cnp-3	CELE_T23C6.3	WBGene00020725	X	Calcineurin-interacting protein 3	protein-coding	28.4255	39.3281	31.3408	33.0671	24.1548	23.4375
6239 (Caenorhabditis elegans)	188845	T24C4.4	CELE_T24C4.4	WBGene00020760	III	hypothetical protein	protein-coding	44.1042	91.2108	258.315	137.591	26.4535	33.8402
6239 (Caenorhabditis elegans)	173720	T24E12.5	CELE_T24E12.5	WBGene00020774	II	hypothetical protein	protein-coding	3.26209	5.56374	16.369	15.2435	3.98217	1.73617
6239 (Caenorhabditis elegans)	177261	Y9C9A.8	CELE_Y9C9A.8	WBGene00021178	IV	Uncharacterized protein	protein-coding	7.5747	14.2721	4.98461	6.24404	3.94581	6.02882
6239 (Caenorhabditis elegans)	175315	Y22D7AL.10	CELE_Y22D7AL.10	WBGene00021248	III	hypothetical protein	protein-coding	77.0876	170.679	89.6076	137.001	70.2603	108.976
6239 (Caenorhabditis elegans)	175741	Y32H12A.7	CELE_Y32H12A.7	WBGene00021315	III	hypothetical protein	protein-coding	12.1784	38.8329	9.71813	14.2651	14.6904	16.9487
6239 (Caenorhabditis elegans)	175742	Y32H12A.8	CELE_Y32H12A.8	WBGene00021316	III	hypothetical protein	protein-coding	5.88604	14.365	4.13741	5.37297	5.16458	6.26456
6239 (Caenorhabditis elegans)	259362	spp-23	CELE_Y34D9A.11	WBGene00021335	I	SaPosin-like Protein family	protein-coding	257.18	628.131	267.244	262.832	179.425	181.062
6239 (Caenorhabditis elegans)	189785	comt-3	CELE_Y40B10A.2	WBGene00021487	V	Catechol-O-MethylTransferase family	protein-coding	116.935	166.334	106.715	113.282	57.5292	73.0678
6239 (Caenorhabditis elegans)	190610	pho-9	CELE_Y71H2AM.16	WBGene00022181	III	intestinal acid PHOsphatase	protein-coding	14.4543	28.4747	10.1721	23.8936	8.61224	10.3324
6239 (Caenorhabditis elegans)	191207	ZK6.6	CELE_ZK6.6	WBGene00022641	V	hypothetical protein	protein-coding	1.73218	3.98004	0.875093	2.35632	1.78456	1.91022
6239 (Caenorhabditis elegans)	178564	dod-19	CELE_ZK6.10	WBGene00022644	V	Downstream Of DAF-16 (regulated by DAF-16)	protein-coding	807.007	1155.35	310.526	439.41	365.278	840.553
6239 (Caenorhabditis elegans)	191238	ZK177.9	CELE_ZK177.9	WBGene00022674	II	hypothetical protein	protein-coding	0	11.0641	6.998	9.31107	1.96293	3.94469
6239 (Caenorhabditis elegans)	173640	ZK355.2	CELE_ZK355.2	WBGene00022712	II	hypothetical protein	protein-coding	65.8898	93.095	37.2038	41.3414	48.4738	42.3394
6239 (Caenorhabditis elegans)	191318	ZK418.7	CELE_ZK418.7	WBGene00022736	III	hypothetical protein	protein-coding	9.40431	20.2127	10.0093	12.6329	4.58313	7.00918
6239 (Caenorhabditis elegans)	3565104	F17C11.13	CELE_F17C11.13	WBGene00023503	V	hypothetical protein	protein-coding	17.6697	62.449	2.7284	8.95474	5.49914	10.9649
6239 (Caenorhabditis elegans)	3565451	C39D10.11	CELE_C39D10.11	WBGene00043983	X	hypothetical protein	protein-coding	6.64224	12.0793	9.00636	7.77378	6.34779	8.01496
6239 (Caenorhabditis elegans)	3565521	F58G6.9	CELE_F58G6.9	WBGene00044107	IV	Uncharacterized protein	protein-coding	115.187	351.182	39.7899	89.669	25.3105	50.3027
6239 (Caenorhabditis elegans)	3896765	F56D6.9	CELE_F56D6.9	WBGene00044471	IV	Uncharacterized protein	protein-coding	754.484	1584.63	75.6264	26.2343	1470.74	1091.05
6239 (Caenorhabditis elegans)	4362999	B0205.13	CELE_B0205.13	WBGene00044644	I	hypothetical protein	protein-coding	57.6025	577.874	82.3141	164.139	33.6277	197.441
6239 (Caenorhabditis elegans)	6418627	F33H12.7	CELE_F33H12.7	WBGene00045457	II	hypothetical protein	protein-coding	108.474	207.561	266.363	236.177	74.2338	62.6441
6239 (Caenorhabditis elegans)	7040157	C41G7.9	CELE_C41G7.9	WBGene00077771	I	hypothetical protein	protein-coding	174.269	327.013	105.182	110.631	196.767	195.839
6239 (Caenorhabditis elegans)	13218162	B0462.5	CELE_B0462.5	WBGene00194695	V	hypothetical protein	protein-coding	14.7427	24.5835	23.403	21.5592	7.02234	7.94058
6239 (Caenorhabditis elegans)	13198723	K08D8.12	CELE_K08D8.12	WBGene00194926	IV	Uncharacterized protein	protein-coding	8.15801	20.5762	9.39631	11.4296	1.44223	4.12054
6239 (Caenorhabditis elegans)	13192605	C04C3.14	CELE_C04C3.14	WBGene00219410	IV	Uncharacterized protein	protein-coding	0	155.022	11.5486	23.2259	0.965521	20.6146
6239 (Caenorhabditis elegans)	24104351	C54F6.18	CELE_C54F6.18	WBGene00235093	V	hypothetical protein	protein-coding	4.52128	48.1489	20.1403	9.80276	1.3876	2.61968

## Sheet: Sheet4
	Genes dependent on both hda-1 and dve-1 and up-regulated by atp-2 RNAi
								FPKM
Taxonomy ID (Species)	Gene ID	Gene symbol	Locus tag	WormBase ID	Chr	Gene description	Gene type	L4440 (RNAi)	L4440+atp-2 (RNAi)	hda-1 (RNAi)	hda-1+atp-2 (RNAi)	dve-1 (RNAi)	dve-1+atp-2 (RNAi)
6239 (Caenorhabditis elegans)	181475	acr-12	CELE_R01E6.4	WBGene00000051	X	AcetylCholine Receptor	protein-coding	1.40956	3.57632	1.76889	2.18051	1.32082	1.43996
6239 (Caenorhabditis elegans)	179647	add-2	CELE_F57F5.4	WBGene00000073	V	ADDucin	protein-coding	19.5404	30.2369	17.6242	17.5199	18.8183	20.0051
6239 (Caenorhabditis elegans)	176341	clu-1	CELE_F55H2.6	WBGene00000550	III	Clustered mitochondria protein homolog	protein-coding	10.9096	27.4358	12.959	19.9935	12.6657	18.1439
6239 (Caenorhabditis elegans)	175647	coq-8	CELE_C35D10.4	WBGene00000767	III	Atypical kinase coq-8, mitochondrial	protein-coding	18.3157	40.0961	13.2174	19.2923	16.4043	25.7493
6239 (Caenorhabditis elegans)	178612	cpr-5	CELE_W07B8.5	WBGene00000785	V	Cathepsin B-like cysteine proteinase 5	protein-coding	176.933	855.969	247.445	393.187	137.259	322.922
6239 (Caenorhabditis elegans)	176770	cua-1	CELE_Y76A2A.2	WBGene00000834	III	CU (copper) ATPase	protein-coding	25.3403	41.5738	23.3195	26.3331	23.9268	28.1545
6239 (Caenorhabditis elegans)	176102	cuc-1	CELE_ZK652.11	WBGene00000835	III	CU (copper) Chaperonin	protein-coding	161.726	487.509	134.803	194.439	160.372	241.395
6239 (Caenorhabditis elegans)	175331	ddp-1	CELE_Y39A3CR.4	WBGene00000941	III	Mitochondrial import inner membrane translocase subunit Tim8	protein-coding	95.371	183.976	109.056	138.534	93.5154	122.076
6239 (Caenorhabditis elegans)	176211	dnj-10	CELE_F22B7.5	WBGene00001028	III	DnaJ homolog dnj-10	protein-coding	15.6667	32.6058	14.109	18.7166	16.108	22.7198
6239 (Caenorhabditis elegans)	177336	drp-1	CELE_T12E12.4	WBGene00001093	IV	Dynamin-Related Protein	protein-coding	24.8204	62.1175	24.4255	27.0283	29.4791	39.3194
6239 (Caenorhabditis elegans)	177905	ech-8	CELE_F01G10.2	WBGene00001157	IV	Enoyl-CoA Hydratase	protein-coding	19.8631	28.1264	21.3276	20.4597	20.404	17.7397
6239 (Caenorhabditis elegans)	175710	emb-8	CELE_K10D2.6	WBGene00001262	III	NADPH--cytochrome P450 reductase	protein-coding	148.556	203.737	105.604	96.4888	100.842	105.162
6239 (Caenorhabditis elegans)	173842	gst-7	CELE_F11G11.2	WBGene00001755	II	Probable glutathione S-transferase 7	protein-coding	171.97	409.848	152.436	190.941	94.8068	126.777
6239 (Caenorhabditis elegans)	188915	gst-13	CELE_T26C5.1	WBGene00001761	II	Glutathione S-Transferase	protein-coding	310.3	418.562	174.61	253.107	46.523	112.148
6239 (Caenorhabditis elegans)	178873	hsp-6	CELE_C37H5.8	WBGene00002010	V	Heat shock 70 kDa protein F, mitochondrial	protein-coding	107.05	241.819	115.56	141.986	105.786	158.269
6239 (Caenorhabditis elegans)	175538	lars-1	CELE_R74.1	WBGene00003073	III	Leucine--tRNA ligase	protein-coding	33.3119	68.2392	39.1167	47.7507	36.4743	48.5613
6239 (Caenorhabditis elegans)	178895	mlk-1	CELE_K11D12.10	WBGene00003374	V	Mitogen-activated protein kinase kinase kinase mlk-1	protein-coding	12.203	22.1939	13.979	16.4613	13.8078	15.5685
6239 (Caenorhabditis elegans)	176370	ncx-7	CELE_C07A9.11	WBGene00003572	III	Putative sodium/calcium exchanger 7	protein-coding	6.00217	14.5224	4.1811	5.82163	3.14824	4.71366
6239 (Caenorhabditis elegans)	191719	nhr-17	CELE_C02B4.2	WBGene00003616	X	Nuclear Hormone Receptor family	protein-coding	39.5111	53.8528	25.8374	30.4312	35.2069	32.4788
6239 (Caenorhabditis elegans)	178813	nhr-57	CELE_T05B4.2	WBGene00003647	V	Nuclear hormone receptor family member nhr-57	protein-coding	22.2542	51.8791	41.7073	37.1738	35.7301	27.0435
6239 (Caenorhabditis elegans)	178708	nhr-115	CELE_T27B7.4	WBGene00003705	V	Nuclear Hormone Receptor family	protein-coding	4.47561	11.1077	3.09081	3.28671	4.19837	5.70127
6239 (Caenorhabditis elegans)	179963	pes-9	CELE_R11H6.1	WBGene00003982	V	Patterned Expression Site	protein-coding	313.088	424.085	180.861	195.763	223.501	298.615
6239 (Caenorhabditis elegans)	178215	pgp-1	CELE_K08E7.9	WBGene00003995	IV	Multidrug resistance protein pgp-1	protein-coding	22.8871	46.6166	18.2389	21.932	30.8386	33.818
6239 (Caenorhabditis elegans)	180165	pgp-9	CELE_C47A10.1	WBGene00004003	V	P-GlycoProtein related	protein-coding	50.5255	152.371	47.6289	58.7521	54.4887	63.545
6239 (Caenorhabditis elegans)	173896	pho-1	CELE_EGAP2.3	WBGene00004020	II	Intestinal acid phosphatase	protein-coding	39.5195	58.117	29.0198	35.2063	10.2637	16.5567
6239 (Caenorhabditis elegans)	174705	pqm-1	CELE_F40F8.7	WBGene00004096	II	ParaQuat (Methylviologen) responsive	protein-coding	110.777	152.265	78.9275	77.3173	95.5426	84.995
6239 (Caenorhabditis elegans)	181748	sod-3	CELE_C08A9.1	WBGene00004932	X	Superoxide dismutase [Mn] 2, mitochondrial	protein-coding	103.153	287.952	36.1678	29.5111	146.672	195.411
6239 (Caenorhabditis elegans)	182569	srr-6	CELE_C13D9.1	WBGene00005657	V	Serpentine Receptor, class R	protein-coding	4.18836	24.1313	12.9855	15.6012	1.46973	1.80578
6239 (Caenorhabditis elegans)	172777	stl-1	CELE_F30A10.5	WBGene00006061	I	STomatin-Like	protein-coding	17.9585	130.967	17.6205	33.2213	20.2447	51.368
6239 (Caenorhabditis elegans)	177475	tin-9.1	CELE_C06G3.11	WBGene00006572	IV	Mitochondrial import inner membrane translocase subunit Tim9	protein-coding	34.2306	58.9959	33.4228	40.1155	34.0418	34.8764
6239 (Caenorhabditis elegans)	174790	tars-1	CELE_C47D12.6	WBGene00006617	II	Threonine--tRNA ligase, cytoplasmic	protein-coding	63.3174	118.937	68.7521	84.4811	56.1607	77.5148
6239 (Caenorhabditis elegans)	175398	tufm-1	CELE_Y71H2AM.23	WBGene00007000	III	TU elongation Factor (EF-Tu), Mitochondrial	protein-coding	46.6198	97.5678	44.5048	66.9806	51.4901	71.5596
6239 (Caenorhabditis elegans)	189112	ant-1.2	CELE_W02D3.6	WBGene00007057	I	Adenine Nucleotide Translocator	protein-coding	1.01076	4.22955	0.419272	0.190068	1.54493	1.65335
6239 (Caenorhabditis elegans)	179449	ugt-1	CELE_AC3.7	WBGene00007072	V	UDP-GlucuronosylTransferase	protein-coding	14.3566	22.038	16.5809	8.02907	8.98086	6.17495
6239 (Caenorhabditis elegans)	179434	trx-2	CELE_B0024.9	WBGene00007099	V	Probable thioredoxin-2	protein-coding	34.9955	60.7786	28.0681	32.4845	33.0504	38.0576
6239 (Caenorhabditis elegans)	179544	folt-1	CELE_C06H2.4	WBGene00007388	V	Folate transporter 1	protein-coding	3.96854	10.1529	2.82033	4.68312	2.70154	3.86898
6239 (Caenorhabditis elegans)	182818	C23H4.2	CELE_C23H4.2	WBGene00007691	X	Carboxylic ester hydrolase	protein-coding	6.62678	13.1453	8.05436	7.15107	3.85746	7.84078
6239 (Caenorhabditis elegans)	175449	C34C12.8	CELE_C34C12.8	WBGene00007927	III	GrpE protein homolog, mitochondrial	protein-coding	15.754	44.4664	18.5732	29.5799	15.0047	26.1673
6239 (Caenorhabditis elegans)	3565404	C50B8.6	CELE_C50B8.6	WBGene00008228	V	hypothetical protein	protein-coding	10.5313	21.455	8.92657	12.8961	9.83971	9.36431
6239 (Caenorhabditis elegans)	183779	cdr-2	CELE_C54D10.1	WBGene00008296	V	CaDmium Responsive	protein-coding	205.168	624.082	84.6214	149.07	234.973	384.068
6239 (Caenorhabditis elegans)	179618	D2023.6	CELE_D2023.6	WBGene00008410	V	hypothetical protein	protein-coding	15.5675	34.0323	9.72173	12.1262	12.9604	14.7898
6239 (Caenorhabditis elegans)	179953	clec-56	CELE_F08H9.7	WBGene00008595	V	C-type LECtin	protein-coding	32.6733	51.3517	16.3589	19.7167	14.8836	25.5629
6239 (Caenorhabditis elegans)	181691	F09C8.1	CELE_F09C8.1	WBGene00008621	X	hypothetical protein	protein-coding	16.3358	39.8273	5.75454	5.35745	6.10005	27.5077
6239 (Caenorhabditis elegans)	184473	cyp-13A12	CELE_F14F7.3	WBGene00008810	III	CYtochrome P450 family	protein-coding	2.88256	14.5069	11.9993	7.48573	5.70223	4.49941
6239 (Caenorhabditis elegans)	173041	timm-23	CELE_F15D3.7	WBGene00008857	I	Translocase, Inner Mitochondrial Membrane	protein-coding	82.1035	165.224	69.784	84.7959	81.3042	101.482
6239 (Caenorhabditis elegans)	174968	rmo-1	CELE_F15D4.3	WBGene00008860	II	hypothetical protein	protein-coding	96.4134	217.447	91.5829	124.948	98.6259	134.608
6239 (Caenorhabditis elegans)	184808	F22B3.7	CELE_F22B3.7	WBGene00009038	IV	Uncharacterized protein	protein-coding	0	19.2472	0	0.74367	0	0.3951
6239 (Caenorhabditis elegans)	184829	F22D6.9	CELE_F22D6.9	WBGene00009054	I	Serine/threonine-protein phosphatase	protein-coding	1.80383	14.853	1.53244	2.05359	2.94321	3.56179
6239 (Caenorhabditis elegans)	174956	gfm-1	CELE_F29C12.4	WBGene00009246	II	Elongation factor G, mitochondrial	protein-coding	15.6234	45.0213	16.2762	23.8229	18.5482	26.0148
6239 (Caenorhabditis elegans)	185674	F42G4.5	CELE_F42G4.5	WBGene00009642	II	hypothetical protein	protein-coding	17.5003	29.1682	11.1827	20.1738	15.2721	20.0217
6239 (Caenorhabditis elegans)	176769	F45G2.8	CELE_F45G2.8	WBGene00009734	III	Mitochondrial import inner membrane translocase subunit tim-16	protein-coding	19.6076	42.1605	19.1288	22.9478	21.6085	27.1305
6239 (Caenorhabditis elegans)	179683	tsfm-1	CELE_F55C5.5	WBGene00010094	V	Elongation factor Ts, mitochondrial	protein-coding	22.9121	66.5074	17.3818	27.4411	19.9078	29.8275
6239 (Caenorhabditis elegans)	180098	nhr-193	CELE_F57G8.6	WBGene00010215	V	Nuclear Hormone Receptor family	protein-coding	8.93297	14.1396	6.92004	7.3967	4.09515	6.0566
6239 (Caenorhabditis elegans)	179513	F58B4.5	CELE_F58B4.5	WBGene00010238	V	hypothetical protein	protein-coding	32.9879	197.136	57.7086	111.946	13.6337	48.4124
6239 (Caenorhabditis elegans)	186545	srm-3	CELE_F58G6.2	WBGene00010273	IV	Serpentine Receptor, class M	protein-coding	2.80483	7.97476	2.00746	2.27275	1.29734	2.68057
6239 (Caenorhabditis elegans)	179854	letm-1	CELE_F58G11.1	WBGene00010279	V	LETM1 (Leucine zipper, EF-hand, TransMembrane mitochondrial protein) homolog	protein-coding	33.2426	51.4888	28.8995	32.3048	32.6916	37.8652
6239 (Caenorhabditis elegans)	3565829	mpst-3	CELE_H12D21.7	WBGene00010383	V	MercaptoPyruvate SulfurTransferase homolog	protein-coding	35.6728	52.6162	26.9693	29.571	27.4753	31.1777
6239 (Caenorhabditis elegans)	176308	fozi-1	CELE_K01B6.1	WBGene00010453	III	Formin-homology and zinc finger domains protein 1	protein-coding	4.00347	8.03785	5.09269	4.61253	3.07093	2.1854
6239 (Caenorhabditis elegans)	259654	cdr-4	CELE_K01D12.11	WBGene00010470	V	CaDmium Responsive	protein-coding	156.649	951.113	209.338	274.569	466.63	623.54
6239 (Caenorhabditis elegans)	187183	cyp-14A1	CELE_K09A11.2	WBGene00010705	X	CYtochrome P450 family	protein-coding	5.59018	29.0366	6.08189	12.7435	2.78715	9.60801
6239 (Caenorhabditis elegans)	187385	M01G12.9	CELE_M01G12.9	WBGene00010822	I	hypothetical protein	protein-coding	13.8125	23.63	16.6363	16.3021	7.80067	10.6033
6239 (Caenorhabditis elegans)	180274	M04C3.2	CELE_M04C3.2	WBGene00010851	V	hypothetical protein	protein-coding	4.40011	7.98294	2.37059	2.67993	2.10409	2.20347
6239 (Caenorhabditis elegans)	175591	ugt-62	CELE_M88.1	WBGene00010904	III	UDP-glucuronosyltransferase	protein-coding	359.288	1675.61	193.251	572.604	143.998	586.596
6239 (Caenorhabditis elegans)	181437	R03G8.3	CELE_R03G8.3	WBGene00010998	X	hypothetical protein	protein-coding	9.94234	14.6662	8.10446	8.65119	3.88893	6.85912
6239 (Caenorhabditis elegans)	187573	cyp-14A4	CELE_R04D3.1	WBGene00011009	X	CYtochrome P450 family	protein-coding	0.738855	62.516	4.30452	22.8291	1.23001	18.3194
6239 (Caenorhabditis elegans)	179625	R13H4.5	CELE_R13H4.5	WBGene00011263	V	hypothetical protein	protein-coding	11.9436	31.1929	13.5138	18.0786	13.023	18.227
6239 (Caenorhabditis elegans)	179780	R186.1	CELE_R186.1	WBGene00011305	V	hypothetical protein	protein-coding	3.85955	7.75021	4.06237	3.22172	2.83206	3.34086
6239 (Caenorhabditis elegans)	172811	T05F1.11	CELE_T05F1.11	WBGene00011495	I	hypothetical protein	protein-coding	2.81898	7.68804	1.73859	1.34263	2.22161	3.23896
6239 (Caenorhabditis elegans)	174712	cox-15	CELE_T06D8.5	WBGene00011526	II	Cytochrome OXidase assembly protein	protein-coding	15.1818	35.3213	13.5504	20.7024	19.0067	24.1432
6239 (Caenorhabditis elegans)	181413	ugt-50	CELE_T07C5.1	WBGene00011564	X	Putative UDP-glucuronosyltransferase ugt-50	protein-coding	57.721	115.33	47.0882	52.5337	40.2164	63.6238
6239 (Caenorhabditis elegans)	179775	T16G1.5	CELE_T16G1.5	WBGene00011799	V	hypothetical protein	protein-coding	1.20123	5.37033	3.36323	2.52655	0.83943	1.40663
6239 (Caenorhabditis elegans)	174503	T19H5.4	CELE_T19H5.4	WBGene00011849	II	hypothetical protein	protein-coding	45.3876	98.7237	47.8782	68.1154	61.2631	60.8116
6239 (Caenorhabditis elegans)	189054	slc-17.4	CELE_T28F3.4	WBGene00012130	IV	SLC (SoLute Carrier) homolog	protein-coding	21.1104	42.454	13.7626	17.6737	16.281	15.7539
6239 (Caenorhabditis elegans)	180354	ipla-3	CELE_W07A8.2	WBGene00012319	V	Intracelllar PhosphoLipase A family	protein-coding	19.4036	36.6015	16.9864	14.5941	19.149	19.2557
6239 (Caenorhabditis elegans)	181624	Y15E3A.5	CELE_Y15E3A.5	WBGene00012444	X	hypothetical protein	protein-coding	57.6757	88.707	99.8885	56.5012	55.8342	57.6321
6239 (Caenorhabditis elegans)	189457	arrd-8	CELE_Y17G7B.14	WBGene00012467	II	ARRestin Domain protein	protein-coding	0.918609	4.46545	3.04001	2.21714	0.316969	0.26652
6239 (Caenorhabditis elegans)	189614	Y37D8A.6	CELE_Y37D8A.6	WBGene00012548	III	hypothetical protein	protein-coding	56.2523	136.981	92.4537	87.1427	81.0052	95.7612
6239 (Caenorhabditis elegans)	266873	Y54G11A.14	CELE_Y54G11A.14	WBGene00013221	II	hypothetical protein	protein-coding	0.421194	9.32878	0.487201	0.594949	0.851789	0.688992
6239 (Caenorhabditis elegans)	190894	Y105C5B.14	CELE_Y105C5B.14	WBGene00013653	IV	Uncharacterized protein	protein-coding	6.31995	28.0315	1.92655	4.32132	2.29333	3.36401
6239 (Caenorhabditis elegans)	178448	Y105C5B.15	CELE_Y105C5B.15	WBGene00013654	IV	Purple acid phosphatase	protein-coding	391.296	561.41	106.24	111.247	249.585	310.015
6239 (Caenorhabditis elegans)	180201	ZK228.4	CELE_ZK228.4	WBGene00013947	V	hypothetical protein	protein-coding	75.2673	205.452	94.6247	153.811	34.4598	44.4886
6239 (Caenorhabditis elegans)	178130	gdh-1	CELE_ZK829.4	WBGene00014095	IV	Glutamate dehydrogenase	protein-coding	835.157	1171.15	763.11	895.373	702.883	812.43
6239 (Caenorhabditis elegans)	181689	ZK1073.1	CELE_ZK1073.1	WBGene00014213	X	hypothetical protein	protein-coding	128.943	187.031	106.19	97.1301	148.859	129.811
6239 (Caenorhabditis elegans)	181917	mrpl-11	CELE_B0303.15	WBGene00015133	III	Probable 39S ribosomal protein L11, mitochondrial	protein-coding	29.1648	48.64	25.0749	35.4809	29.2168	32.1405
6239 (Caenorhabditis elegans)	179254	B0507.3	CELE_B0507.3	WBGene00015220	V	hypothetical protein	protein-coding	4.54583	9.51262	5.56447	6.03442	4.34433	4.90581
6239 (Caenorhabditis elegans)	182107	slc-17.3	CELE_C02C2.4	WBGene00015333	III	Uncharacterized transporter slc-17.3	protein-coding	3.22977	6.3994	1.31035	2.32214	1.17893	2.45155
6239 (Caenorhabditis elegans)	3565025	pals-23	CELE_C29F9.3	WBGene00016218	III	Protein containing ALS2cr12 (ALS2CR12) domain	protein-coding	54.7616	83.8218	32.4332	29.2339	53.3485	48.0454
6239 (Caenorhabditis elegans)	183056	trhr-1	CELE_C30F12.6	WBGene00016265	I	Thyrotropin-Releasing Hormone Receptor	protein-coding	15.1387	28.4437	16.6525	13.5095	8.78163	12.5206
6239 (Caenorhabditis elegans)	177168	C35B1.5	CELE_C35B1.5	WBGene00016435	IV	Uncharacterized protein	protein-coding	790.074	1564.46	383.316	431.542	412.024	679.049
6239 (Caenorhabditis elegans)	183238	C35D10.5	CELE_C35D10.5	WBGene00016442	III	hypothetical protein	protein-coding	10.7568	26.2661	8.6914	10.9683	11.7235	15.5357
6239 (Caenorhabditis elegans)	183497	C46A5.1	CELE_C46A5.1	WBGene00016698	IV	Uncharacterized protein	protein-coding	0.336076	2.37272	0.322559	0.371786	0.796541	0.81841
6239 (Caenorhabditis elegans)	177381	C49A9.6	CELE_C49A9.6	WBGene00016760	IV	Uncharacterized protein	protein-coding	10.9252	21.441	16.9025	15.0185	11.7068	11.883
6239 (Caenorhabditis elegans)	28661643	C49G7.7	CELE_C49G7.7	WBGene00016785	V	hypothetical protein	protein-coding	24.0894	56.0726	23.3641	40.497	16.3378	12.4593
6239 (Caenorhabditis elegans)	183625	djr-1.2	CELE_C49G7.11	WBGene00016789	V	Glutathione-independent glyoxalase DJR-1.2	protein-coding	1.38798	7.19857	4.06662	3.21317	1.8593	2.20673
6239 (Caenorhabditis elegans)	178751	acs-21	CELE_C50H11.1	WBGene00016849	V	fatty Acid CoA Synthetase family	protein-coding	7.2148	13.0961	6.7355	6.20974	6.94073	8.13254
6239 (Caenorhabditis elegans)	179137	C54F6.5	CELE_C54F6.5	WBGene00016923	V	hypothetical protein	protein-coding	68.3672	146.25	135.982	88.4521	71.6194	88.6874
6239 (Caenorhabditis elegans)	174076	toe-2	CELE_C56E6.3	WBGene00016971	II	Target Of ERK kinase MPK-1	protein-coding	25.4459	37.6856	8.51638	12.5011	20.5574	20.8643
6239 (Caenorhabditis elegans)	183987	E02C12.6	CELE_E02C12.6	WBGene00017092	V	hypothetical protein	protein-coding	0.681668	9.17517	4.79416	4.64794	1.73699	2.18823
6239 (Caenorhabditis elegans)	177242	timm-17B.1	CELE_E04A4.5	WBGene00017119	IV	Probable mitochondrial import inner membrane translocase subunit Tim17	protein-coding	55.4557	108.406	48.2226	65.7229	49.9186	73.2338
6239 (Caenorhabditis elegans)	181019	apy-1	CELE_F08C6.6	WBGene00017244	X	Apyrase apy-1	protein-coding	188.617	302.714	142.8	158.162	156.736	155.258
6239 (Caenorhabditis elegans)	174036	F13H8.11	CELE_F13H8.11	WBGene00017443	II	hypothetical protein	protein-coding	17.2701	24.4037	11.6613	7.99086	13.0645	11.103
6239 (Caenorhabditis elegans)	184872	F22H10.2	CELE_F22H10.2	WBGene00017726	X	hypothetical protein	protein-coding	128.268	267.233	226.453	167.206	20.2301	58.0339
6239 (Caenorhabditis elegans)	178956	hmgs-1	CELE_F25B4.6	WBGene00017769	V	Hydroxymethylglutaryl-CoA synthase	protein-coding	16.3809	35.3972	15.8438	19.7517	16.2833	21.6641
6239 (Caenorhabditis elegans)	181028	F27D9.2	CELE_F27D9.2	WBGene00017861	X	hypothetical protein	protein-coding	7.92461	21.7109	10.2409	10.8758	8.57505	12.619
6239 (Caenorhabditis elegans)	185653	cyp-33E2	CELE_F42A9.5	WBGene00018334	IV	CYtochrome P450 family	protein-coding	14.8306	52.1892	18.1666	27.2711	13.4325	19.5808
6239 (Caenorhabditis elegans)	178742	F54E2.1	CELE_F54E2.1	WBGene00018823	V	hypothetical protein	protein-coding	492.313	813.065	284.896	346.719	282.336	530.953
6239 (Caenorhabditis elegans)	172225	cir-1	CELE_F55F8.4	WBGene00018892	I	CIR (transcription factor CBF1 Interacting coRepressor) homolog	protein-coding	15.7805	51.4986	15.5	22.99	16.972	23.0313
6239 (Caenorhabditis elegans)	3565409	mff-2	CELE_F55F8.6	WBGene00018894	I	Mitochondrial Fission Factor	protein-coding	15.5607	231.53	11.7352	25.1775	15.1415	28.8155
6239 (Caenorhabditis elegans)	186440	F57B9.3	CELE_F57B9.3	WBGene00018997	III	hypothetical protein	protein-coding	3.83158	9.42749	3.34271	3.66377	1.84161	1.72442
6239 (Caenorhabditis elegans)	178750	asp-8	CELE_F59D6.3	WBGene00019105	V	ASpartyl Protease	protein-coding	14.3766	113.262	36.8408	57.5536	14.1872	38.0391
6239 (Caenorhabditis elegans)	180791	H28G03.1	CELE_H28G03.1	WBGene00019249	X	hypothetical protein	protein-coding	105.231	166	78.7834	87.7573	87.8357	110.681
6239 (Caenorhabditis elegans)	174101	H43E16.1	CELE_H43E16.1	WBGene00019273	II	hypothetical protein	protein-coding	5.8567	11.8052	4.67067	5.72348	2.60356	3.87837
6239 (Caenorhabditis elegans)	187129	ugt-19	CELE_K08B4.3	WBGene00019515	IV	UDP-GlucuronosylTransferase	protein-coding	30.3184	157.673	19.594	39.5381	8.68329	26.5369
6239 (Caenorhabditis elegans)	187224	oac-57	CELE_K09E10.1	WBGene00019579	IV	O-ACyltransferase homolog	protein-coding	77.3694	145.891	63.4112	61.6537	56.0617	45.5634
6239 (Caenorhabditis elegans)	176892	K11H12.8	CELE_K11H12.8	WBGene00019664	IV	Uncharacterized protein	protein-coding	146.722	255.357	89.1919	83.9721	130.896	141.172
6239 (Caenorhabditis elegans)	180590	clec-265	CELE_M02F4.7	WBGene00019738	X	C-type LECtin	protein-coding	111.573	213.119	121.021	133.845	86.1724	133.201
6239 (Caenorhabditis elegans)	187542	gpx-7	CELE_R03G5.5	WBGene00019846	X	Glutathione peroxidase	protein-coding	19.5874	29.8416	10.4302	8.55487	10.3077	12.4898
6239 (Caenorhabditis elegans)	178795	R08E5.3	CELE_R08E5.3	WBGene00019963	V	hypothetical protein	protein-coding	32.1223	91.6725	74.6833	62.6766	55.5714	53.8767
6239 (Caenorhabditis elegans)	187705	cyp-33C8	CELE_R08F11.3	WBGene00019967	V	CYtochrome P450 family	protein-coding	65.3152	371.897	133.47	126.392	66.716	124.761
6239 (Caenorhabditis elegans)	187830	nhr-210	CELE_R11G11.12	WBGene00020015	V	Nuclear Hormone Receptor family	protein-coding	5.47578	10.6815	4.8945	7.0435	3.72175	5.66132
6239 (Caenorhabditis elegans)	172302	tin-44	CELE_T09B4.9	WBGene00020383	I	Probable mitochondrial import inner membrane translocase subunit tin-44	protein-coding	12.3072	26.2842	13.7951	16.868	12.3615	18.3084
6239 (Caenorhabditis elegans)	177261	Y9C9A.8	CELE_Y9C9A.8	WBGene00021178	IV	Uncharacterized protein	protein-coding	7.5747	14.2721	4.98461	6.24404	3.94581	6.02882
6239 (Caenorhabditis elegans)	175741	Y32H12A.7	CELE_Y32H12A.7	WBGene00021315	III	hypothetical protein	protein-coding	12.1784	38.8329	9.71813	14.2651	14.6904	16.9487
6239 (Caenorhabditis elegans)	175742	Y32H12A.8	CELE_Y32H12A.8	WBGene00021316	III	hypothetical protein	protein-coding	5.88604	14.365	4.13741	5.37297	5.16458	6.26456
6239 (Caenorhabditis elegans)	259362	spp-23	CELE_Y34D9A.11	WBGene00021335	I	SaPosin-like Protein family	protein-coding	257.18	628.131	267.244	262.832	179.425	181.062
6239 (Caenorhabditis elegans)	189785	comt-3	CELE_Y40B10A.2	WBGene00021487	V	Catechol-O-MethylTransferase family	protein-coding	116.935	166.334	106.715	113.282	57.5292	73.0678
6239 (Caenorhabditis elegans)	191207	ZK6.6	CELE_ZK6.6	WBGene00022641	V	hypothetical protein	protein-coding	1.73218	3.98004	0.875093	2.35632	1.78456	1.91022
6239 (Caenorhabditis elegans)	178564	dod-19	CELE_ZK6.10	WBGene00022644	V	Downstream Of DAF-16 (regulated by DAF-16)	protein-coding	807.007	1155.35	310.526	439.41	365.278	840.553
6239 (Caenorhabditis elegans)	173640	ZK355.2	CELE_ZK355.2	WBGene00022712	II	hypothetical protein	protein-coding	65.8898	93.095	37.2038	41.3414	48.4738	42.3394
6239 (Caenorhabditis elegans)	191318	ZK418.7	CELE_ZK418.7	WBGene00022736	III	hypothetical protein	protein-coding	9.40431	20.2127	10.0093	12.6329	4.58313	7.00918
6239 (Caenorhabditis elegans)	3565104	F17C11.13	CELE_F17C11.13	WBGene00023503	V	hypothetical protein	protein-coding	17.6697	62.449	2.7284	8.95474	5.49914	10.9649
6239 (Caenorhabditis elegans)	3565451	C39D10.11	CELE_C39D10.11	WBGene00043983	X	hypothetical protein	protein-coding	6.64224	12.0793	9.00636	7.77378	6.34779	8.01496
6239 (Caenorhabditis elegans)	3565521	F58G6.9	CELE_F58G6.9	WBGene00044107	IV	Uncharacterized protein	protein-coding	115.187	351.182	39.7899	89.669	25.3105	50.3027
6239 (Caenorhabditis elegans)	3896765	F56D6.9	CELE_F56D6.9	WBGene00044471	IV	Uncharacterized protein	protein-coding	754.484	1584.63	75.6264	26.2343	1470.74	1091.05
6239 (Caenorhabditis elegans)	4362999	B0205.13	CELE_B0205.13	WBGene00044644	I	hypothetical protein	protein-coding	57.6025	577.874	82.3141	164.139	33.6277	197.441
6239 (Caenorhabditis elegans)	7040157	C41G7.9	CELE_C41G7.9	WBGene00077771	I	hypothetical protein	protein-coding	174.269	327.013	105.182	110.631	196.767	195.839
6239 (Caenorhabditis elegans)	13198723	K08D8.12	CELE_K08D8.12	WBGene00194926	IV	Uncharacterized protein	protein-coding	8.15801	20.5762	9.39631	11.4296	1.44223	4.12054
6239 (Caenorhabditis elegans)	13192605	C04C3.14	CELE_C04C3.14	WBGene00219410	IV	Uncharacterized protein	protein-coding	0	155.022	11.5486	23.2259	0.965521	20.6146
6239 (Caenorhabditis elegans)	24104351	C54F6.18	CELE_C54F6.18	WBGene00235093	V	hypothetical protein	protein-coding	4.52128	48.1489	20.1403	9.80276	1.3876	2.61968

## Sheet: Sheet5
	Genes dependent on hda-1
								FPKM
Taxonomy ID (Species)	Gene ID	Gene symbol	Locus tag	WormBase ID	Chr	Gene description	Gene type	L4440 (RNAi)	L4440+atp-2 (RNAi)	hda-1 (RNAi)	hda-1+atp-2 (RNAi)	dve-1 (RNAi)	dve-1+atp-2 (RNAi)
6239 (Caenorhabditis elegans)	177388	aat-4	CELE_T13A10.10	WBGene00000005	IV	Amino Acid Transporter	protein-coding	10.1041	10.3289	6.32419	6.49054	5.94305	5.42284
6239 (Caenorhabditis elegans)	266826	abf-2	CELE_C50F2.10	WBGene00000013	I	Antibacterial factor-related peptide 2	protein-coding	141.461	255.374	66.2295	86.2073	413.792	418.851
6239 (Caenorhabditis elegans)	176121	aco-2	CELE_F54H12.1	WBGene00000041	III	Probable aconitate hydratase, mitochondrial	protein-coding	417.594	575.283	314.102	325.805	420.437	451.271
6239 (Caenorhabditis elegans)	178949	acy-4	CELE_T01C2.1	WBGene00000071	V	Adenylyl CYclase	protein-coding	8.05952	8.28761	3.07266	3.57127	7.31303	5.67414
6239 (Caenorhabditis elegans)	172519	aex-1	CELE_D2030.10	WBGene00000084	I	hypothetical protein	protein-coding	4.35662	5.82783	2.69582	2.62299	4.51829	5.23759
6239 (Caenorhabditis elegans)	181148	ajm-1	CELE_C25A11.4	WBGene00000100	X	Apical Junction Molecule	protein-coding	61.137	53.6307	45.981	42.8562	79.9407	69.7974
6239 (Caenorhabditis elegans)	179424	akt-1	CELE_C12D8.10	WBGene00000102	V	Serine/threonine-protein kinase akt-1	protein-coding	59.613	65.8027	29.6849	21.598	68.2777	58.8441
6239 (Caenorhabditis elegans)	181524	akt-2	CELE_F28H6.1	WBGene00000103	X	Serine/threonine-protein kinase akt-2	protein-coding	50.5111	50.5889	32.0873	18.4545	55.2269	40.8748
6239 (Caenorhabditis elegans)	179026	alh-4	CELE_T05H4.13	WBGene00000110	V	Aldehyde dehydrogenase	protein-coding	242.165	199.434	134.468	114.025	195.199	150.533
6239 (Caenorhabditis elegans)	174800	alh-8	CELE_F13D12.4	WBGene00000114	II	ALdehyde deHydrogenase	protein-coding	1419.99	1339.67	829.267	938.347	1087.11	1158.57
6239 (Caenorhabditis elegans)	175820	alh-9	CELE_F01F1.6	WBGene00000115	III	Putative aldehyde dehydrogenase family 7 member A1 homolog	protein-coding	504.165	561.378	310.149	367.559	667.967	599.545
6239 (Caenorhabditis elegans)	185679	alh-11	CELE_F42G9.5	WBGene00000117	III	ALdehyde deHydrogenase	protein-coding	85.7202	87.6212	46.1736	46.0419	78.9037	85.6175
6239 (Caenorhabditis elegans)	180728	amt-4	CELE_C05E11.5	WBGene00000136	X	Ammonium transporter	protein-coding	29.3685	32.7398	14.2261	27.6034	3.14821	10.9988
6239 (Caenorhabditis elegans)	184919	amx-3	CELE_F25C8.2	WBGene00000139	V	AMine oXidase family	protein-coding	13.8097	14.6635	8.6904	9.29514	8.74905	9.79202
6239 (Caenorhabditis elegans)	190553	aqp-3	CELE_Y69E1A.7	WBGene00000171	IV	AQuaPorin or aquaglyceroporin related	protein-coding	2.81536	2.27349	0.280379	0.197397	4.21448	4.36148
6239 (Caenorhabditis elegans)	178016	ard-1	CELE_F01G4.2	WBGene00000181	IV	Alcohol/Ribitol Dehydrogenase family	protein-coding	277.838	288.888	216.192	248.078	281.811	306.12
6239 (Caenorhabditis elegans)	13224055	arl-7	CELE_F20D1.5	WBGene00000191	X		pseudogene	7.71324	10.4921	3.58801	7.67593	6.81994	6.97305
6239 (Caenorhabditis elegans)	174140	art-1	CELE_C15F1.6	WBGene00000198	II	Probable very-long-chain enoyl-CoA reductase art-1	protein-coding	235.885	227.928	128.306	124.085	179.456	178.208
6239 (Caenorhabditis elegans)	180947	asp-3	CELE_H22K11.1	WBGene00000216	X	Aspartic protease 3	protein-coding	2209.03	1719.6	1234.46	988.193	1069.75	1177.06
6239 (Caenorhabditis elegans)	181444	asp-4	CELE_R12H7.2	WBGene00000217	X	ASpartyl Protease	protein-coding	750.954	716.645	587.89	565.234	826.663	738.802
6239 (Caenorhabditis elegans)	179211	asp-5	CELE_F21F8.3	WBGene00000218	V	ASpartyl Protease	protein-coding	1772.98	2177.09	1210.43	1063.72	1002.2	991.29
6239 (Caenorhabditis elegans)	179209	asp-6	CELE_F21F8.7	WBGene00000219	V	Aspartic protease 6	protein-coding	4288.72	4508.95	2058.14	1912.17	1378.88	1977.24
6239 (Caenorhabditis elegans)	177345	bec-1	CELE_T19E7.3	WBGene00000247	IV	Beclin homolog	protein-coding	51.1071	56.2863	34.3586	36.6341	52.2074	42.1164
6239 (Caenorhabditis elegans)	174473	cam-1	CELE_C01G6.8	WBGene00000289	II	Tyrosine-protein kinase receptor cam-1	protein-coding	16.5552	16.6122	9.01867	9.97424	17.4267	14.6257
6239 (Caenorhabditis elegans)	179838	cav-2	CELE_C56A3.7	WBGene00000302	V	Caveolin-2	protein-coding	9.47014	11.3482	4.0363	4.15178	10.8605	9.38817
6239 (Caenorhabditis elegans)	175586	cpg-1	CELE_C07G2.1	WBGene00000465	III	Chondroitin proteoglycan 1	protein-coding	5.94765	10.1071	4.03517	5.79106	12.0099	17.119
6239 (Caenorhabditis elegans)	177807	cka-1	CELE_C28D4.2	WBGene00000509	IV	Choline Kinase A	protein-coding	55.8426	44.4253	32.6584	28.5536	54.8836	44.042
6239 (Caenorhabditis elegans)	172678	cle-1	CELE_C36B1.1	WBGene00000527	I	CoLlagen with Endostatin domain	protein-coding	57.1558	60.8157	41.9315	43.7301	74.2658	65.1964
6239 (Caenorhabditis elegans)	179655	clh-6	CELE_R07B7.1	WBGene00000533	V	Chloride channel protein	protein-coding	11.0472	10.9786	8.00715	8.17945	9.95972	10.2744
6239 (Caenorhabditis elegans)	186749	H17B01.2	CELE_H17B01.2	WBGene00000646	II	hypothetical protein	protein-coding	8.1369	7.53883	0	0.0703602	11.5388	11.0668
6239 (Caenorhabditis elegans)	184617	col-116	CELE_F17E9.1	WBGene00000690	IV	COLlagen	protein-coding	2.28422	2.68159	0.400884	0.435555	1.23778	2.36304
6239 (Caenorhabditis elegans)	177901	col-124	CELE_C24F3.6	WBGene00000698	IV	COLlagen	protein-coding	8423.07	7349.47	5123.31	5522.04	5636.83	7357.75
6239 (Caenorhabditis elegans)	3565413	col-135	CELE_M199.5	WBGene00000708	IV	COLlagen	protein-coding	6.06902	3.72629	0.233463	0.361447	15.0917	9.26162
6239 (Caenorhabditis elegans)	181308	col-179	CELE_C34F6.3	WBGene00000752	X	COLlagen	protein-coding	828.887	590.641	618.829	642.227	654.589	884.567
6239 (Caenorhabditis elegans)	171966	coq-4	CELE_T03F1.2	WBGene00000764	I	Ubiquinone biosynthesis protein coq-4, mitochondrial	protein-coding	22.4345	25.6316	15.9213	15.5523	21.4811	24.065
6239 (Caenorhabditis elegans)	179316	coq-6	CELE_K07B1.2	WBGene00000766	V	Ubiquinone biosynthesis monooxygenase COQ6, mitochondrial	protein-coding	29.539	29.3943	20.1312	22.2103	28.5779	29.5658
6239 (Caenorhabditis elegans)	175647	coq-8	CELE_C35D10.4	WBGene00000767	III	Atypical kinase coq-8, mitochondrial	protein-coding	18.3157	40.0961	13.2174	19.2923	16.4043	25.7493
6239 (Caenorhabditis elegans)	176310	cpb-1	CELE_C40H1.1	WBGene00000770	III	Cytoplasmic polyadenylation element-binding protein 1	protein-coding	4.20955	4.59116	0.49574	0.948855	6.94446	7.19097
6239 (Caenorhabditis elegans)	174027	cpb-2	CELE_C30B5.3	WBGene00000771	II	Cytoplasmic polyadenylation element-binding protein 2	protein-coding	1.17821	2.01404	0.143787	0.113019	3.22987	3.47356
6239 (Caenorhabditis elegans)	172244	cpb-3	CELE_B0414.5	WBGene00000772	I	Cytoplasmic polyadenylation element-binding protein 3	protein-coding	5.49544	7.88911	3.5162	6.76608	8.19977	10.2467
6239 (Caenorhabditis elegans)	180931	cpr-6	CELE_C25B8.3	WBGene00000786	X	Cathepsin B-like cysteine proteinase 6	protein-coding	1497.73	989.075	1131.71	938.607	592.159	577.022
6239 (Caenorhabditis elegans)	176316	crn-6	CELE_K04H4.6	WBGene00000799	III	Cell death-related nuclease 6	protein-coding	12.6092	11.5791	8.39988	7.71704	1.10195	3.61062
6239 (Caenorhabditis elegans)	259738	ctl-1	CELE_Y54G11A.6	WBGene00000830	II	Catalase-2	protein-coding	16.8466	15.6036	10.0844	7.40917	13.5608	10.511
6239 (Caenorhabditis elegans)	175085	ctl-2	CELE_Y54G11A.5	WBGene00000831	II	Peroxisomal catalase 1	protein-coding	169.095	157.296	120.266	87.5879	138.474	111.677
6239 (Caenorhabditis elegans)	176807	cyn-2	CELE_ZK520.5	WBGene00000878	III	Peptidyl-prolyl cis-trans isomerase 2	protein-coding	7.9687	9.013	4.13462	3.69635	18.0058	14.7812
6239 (Caenorhabditis elegans)	178487	cyn-13	CELE_Y116A8C.34	WBGene00000889	IV	Peptidyl-prolyl cis-trans isomerase	protein-coding	44.9286	44.7789	29.4771	33.2391	30.4153	33.0979
6239 (Caenorhabditis elegans)	175410	daf-2	CELE_Y55D5A.5	WBGene00000898	III	Insulin-like receptor subunit beta	protein-coding	28.1124	29.776	17.8626	15.1822	27.472	20.9936
6239 (Caenorhabditis elegans)	181065	dao-3	CELE_K07E3.3	WBGene00000929	X	Dauer or Aging adult Overexpression	protein-coding	101.704	89.7491	74.4603	70.8262	215.68	231.337
6239 (Caenorhabditis elegans)	172183	dhs-2	CELE_F55A12.4	WBGene00000966	I	DeHydrogenases, Short chain	protein-coding	225.202	148.346	81.6035	60.8482	557.877	363.922
6239 (Caenorhabditis elegans)	172603	dhs-3	CELE_T02E1.5	WBGene00000967	I	DeHydrogenases, Short chain	protein-coding	489.915	341.46	180.969	148.508	232.91	258.302
6239 (Caenorhabditis elegans)	175737	dhs-9	CELE_Y32H12A.3	WBGene00000973	III	DeHydrogenases, Short chain	protein-coding	92.357	125.305	64.7376	50.7389	107.837	93.0911
6239 (Caenorhabditis elegans)	177888	dhs-12	CELE_K08F4.9	WBGene00000975	IV	DeHydrogenases, Short chain	protein-coding	72.6307	87.827	48.7651	53.5767	73.2942	83.1752
6239 (Caenorhabditis elegans)	178658	dhs-13	CELE_F36H9.3	WBGene00000976	V	DeHydrogenases, Short chain	protein-coding	82.5777	102.659	53.5408	65.5118	84.5218	87.5157
6239 (Caenorhabditis elegans)	178738	dhs-14	CELE_R05D8.8	WBGene00000977	V	DeHydrogenases, Short chain	protein-coding	168.85	181.669	129.452	125.943	65.1238	63.0974
6239 (Caenorhabditis elegans)	179529	dhs-18	CELE_C45B11.3	WBGene00000981	V	DeHydrogenases, Short chain	protein-coding	77.12	65.1336	50.7545	37.1134	43.6308	36.1582
6239 (Caenorhabditis elegans)	179590	dhs-20	CELE_F35B12.2	WBGene00000983	V	DeHydrogenases, Short chain	protein-coding	122.781	78.6302	14.753	11.3313	38.8712	30.8416
6239 (Caenorhabditis elegans)	179741	dhs-21	CELE_R11D1.11	WBGene00000984	V	L-xylulose reductase	protein-coding	89.5715	90.778	56.0123	55.9479	78.3975	77.7915
6239 (Caenorhabditis elegans)	179940	dhs-22	CELE_C15H11.4	WBGene00000985	V	DeHydrogenases, Short chain	protein-coding	203.816	177.329	118.277	99.8444	96.8597	80.6365
6239 (Caenorhabditis elegans)	180486	dhs-25	CELE_F09E10.3	WBGene00000988	X	DeHydrogenases, Short chain	protein-coding	288.459	209.054	88.8237	114.818	192.811	147.68
6239 (Caenorhabditis elegans)	180624	dhs-26	CELE_ZK816.5	WBGene00000989	X	DeHydrogenases, Short chain	protein-coding	424.658	102.752	21.6791	10.6175	193.31	51.2673
6239 (Caenorhabditis elegans)	180950	dhs-28	CELE_M03A8.1	WBGene00000991	X	DeHydrogenases, Short chain	protein-coding	299.889	298.793	164.495	133.611	327.896	314.606
6239 (Caenorhabditis elegans)	181761	dhs-30	CELE_T25G12.7	WBGene00000993	X	DeHydrogenases, Short chain	protein-coding	91.8586	76.1361	46.3757	35.3464	81.9344	66.6085
6239 (Caenorhabditis elegans)	181579	dpf-2	CELE_C27C12.7	WBGene00001055	X	Dipeptidyl peptidase family member 2	protein-coding	29.8399	27.8098	17.4631	18.8595	26.3424	27.5472
6239 (Caenorhabditis elegans)	177251	dpf-5	CELE_R11E3.8	WBGene00001058	IV	Dipeptidyl Peptidase Four (IV) family	protein-coding	81.2875	91.5148	59.0761	59.9358	86.898	88.2461
6239 (Caenorhabditis elegans)	175696	dpy-17	CELE_F54D8.1	WBGene00001076	III	DumPY: shorter than wild-type	protein-coding	3.73051	2.53321	1.87946	2.07867	44.1852	16.7039
6239 (Caenorhabditis elegans)	176852	dsc-4	CELE_K02D7.4	WBGene00001099	IV	Defecation Suppressor of Clk-1	protein-coding	103.715	79.8885	53.4929	50.3522	64.6011	104.936
6239 (Caenorhabditis elegans)	181423	bcat-1	CELE_K02A4.1	WBGene00001149	X	Branched-chain-amino-acid aminotransferase, cytosolic	protein-coding	166.854	175.875	130.03	144.633	186.196	232.64
6239 (Caenorhabditis elegans)	174665	ech-4	CELE_R06F6.9	WBGene00001153	II	Enoyl-CoA Hydratase	protein-coding	85.9964	89.7888	62.8888	58.7213	70.2208	70.5143
6239 (Caenorhabditis elegans)	176908	ech-5	CELE_F56B3.5	WBGene00001154	IV	Enoyl-CoA Hydratase	protein-coding	40.1184	48.5978	25.9236	32.3732	34.7901	43.7474
6239 (Caenorhabditis elegans)	176376	ech-6	CELE_T05G5.6	WBGene00001155	III	Probable enoyl-CoA hydratase, mitochondrial	protein-coding	708.62	669.338	154.963	235.983	322.718	336.76
6239 (Caenorhabditis elegans)	173300	ech-7	CELE_Y105E8A.4	WBGene00001156	I	Enoyl-CoA Hydratase	protein-coding	165.479	141.53	100.529	104.642	125.5	163.031
6239 (Caenorhabditis elegans)	175871	efk-1	CELE_F42A10.4	WBGene00001160	III	Eukaryotic elongation factor 2 kinase	protein-coding	101.432	62.8508	72.0523	46.5344	96.8185	63.6172
6239 (Caenorhabditis elegans)	184508	efn-3	CELE_F15A2.5	WBGene00001164	X	Eph(F)riN	protein-coding	11.7876	7.60167	1.22204	1.05141	14.6275	12.2958
6239 (Caenorhabditis elegans)	176991	egl-4	CELE_F55A8.2	WBGene00001173	IV	Uncharacterized protein	protein-coding	180.545	191.663	134.878	139.642	177.633	191.27
6239 (Caenorhabditis elegans)	183513	egl-6	CELE_C46F4.1	WBGene00001175	X	hypothetical protein	protein-coding	6.90389	6.56223	3.74467	3.36693	11.1153	8.02875
6239 (Caenorhabditis elegans)	178532	elo-2	CELE_F11E6.5	WBGene00001240	IV	Elongation of very long chain fatty acids protein	protein-coding	198.083	234.228	109.841	124.301	127.255	142.444
6239 (Caenorhabditis elegans)	177320	elo-5	CELE_F41H10.7	WBGene00001243	IV	Elongation of very long chain fatty acids protein	protein-coding	345.285	267.776	214.016	258.51	277.324	289.701
6239 (Caenorhabditis elegans)	177321	elo-6	CELE_F41H10.8	WBGene00001244	IV	Elongation of very long chain fatty acids protein 6	protein-coding	601.226	748.243	354.258	609.962	434.462	547.938
6239 (Caenorhabditis elegans)	175710	emb-8	CELE_K10D2.6	WBGene00001262	III	NADPH--cytochrome P450 reductase	protein-coding	148.556	203.737	105.604	96.4888	100.842	105.162
6239 (Caenorhabditis elegans)	173325	ero-1	CELE_Y105E8B.8	WBGene00001334	I	Endoplasmic Reticulum Oxidase	protein-coding	43.6142	39.011	29.7941	30.6448	44.8351	47.6844
6239 (Caenorhabditis elegans)	179785	far-3	CELE_F15B9.1	WBGene00001387	V	Fatty Acid/Retinol binding protein	protein-coding	1581.56	2568.93	573.594	355.302	5272.15	2609.8
6239 (Caenorhabditis elegans)	178122	fat-6	CELE_VZK822L.1	WBGene00001398	IV	Delta(9)-fatty-acid desaturase fat-6	protein-coding	1376.72	1136.44	721.307	644.727	1211	1133.12
6239 (Caenorhabditis elegans)	172820	fce-1	CELE_C04F12.10	WBGene00001405	I	CAAX prenyl protease 1 homolog	protein-coding	52.1264	51.1371	37.6557	36.5723	42.8631	45.3567
6239 (Caenorhabditis elegans)	185630	fis-1	CELE_F41G3.4	WBGene00001424	II	S. cerevisiae FIS1-related	protein-coding	1.09037	0.608464	0	0.130851	1.65476	1.88156
6239 (Caenorhabditis elegans)	179113	fkb-3	CELE_C05C8.3	WBGene00001428	V	Peptidylprolyl isomerase	protein-coding	81.0787	84.5778	51.9551	52.8387	90.9571	101.166
6239 (Caenorhabditis elegans)	181907	fkh-6	CELE_B0286.5	WBGene00001438	II	ForKHead transcription factor family	protein-coding	6.79087	5.77468	2.23605	2.44976	6.93735	6.85316
6239 (Caenorhabditis elegans)	177340	fkh-7	CELE_F26D12.1	WBGene00001439	IV	ForKHead transcription factor family	protein-coding	26.5401	31.7903	19.3977	13.7984	41.217	35.5182
6239 (Caenorhabditis elegans)	180670	fkh-9	CELE_K03C7.2	WBGene00001441	X	ForKHead transcription factor family	protein-coding	79.5148	94.6981	55.2543	47.9352	84.0475	80.427
6239 (Caenorhabditis elegans)	177958	fmo-2	CELE_K08C7.5	WBGene00001477	IV	Dimethylaniline monooxygenase [N-oxide-forming]	protein-coding	10.3564	14.4265	4.72151	2.94891	11.7965	7.77018
6239 (Caenorhabditis elegans)	179845	fmo-4	CELE_F53F4.5	WBGene00001479	V	Dimethylaniline monooxygenase [N-oxide-forming]	protein-coding	74.051	76.5088	44.227	34.8845	93.5144	86.5028
6239 (Caenorhabditis elegans)	172189	frm-4	CELE_C24A11.8	WBGene00001491	I	FERM domain (protein4.1-ezrin-radixin-moesin) family	protein-coding	72.371	69.5033	35.0493	25.5717	87.5016	63.042
6239 (Caenorhabditis elegans)	179687	frm-7	CELE_C51F7.1	WBGene00001493	V	FERM domain (protein4.1-ezrin-radixin-moesin) family	protein-coding	41.9711	44.4251	31.2579	33.0442	59.232	57.7189
6239 (Caenorhabditis elegans)	266949	frm-9	CELE_F31B12.3	WBGene00001495	X	FERM domain (protein4.1-ezrin-radixin-moesin) family	protein-coding	3.66277	3.7896	1.7086	1.95341	7.73576	6.12914
6239 (Caenorhabditis elegans)	176059	fum-1	CELE_H14A12.2	WBGene00001503	III	FUMarase	protein-coding	197.683	222.794	152.926	167.958	202.596	219.089
6239 (Caenorhabditis elegans)	174400	fut-1	CELE_K08F8.3	WBGene00001505	II	Alpha-(1,3)-fucosyltransferase fut-1	protein-coding	10.8666	13.0422	6.78123	7.42653	7.31984	9.3722
6239 (Caenorhabditis elegans)	187342	fut-4	CELE_K12H6.3	WBGene00001507	II	FUcosyl Transferase	protein-coding	2.29804	2.32506	0.393884	0.404262	3.80762	2.92156
6239 (Caenorhabditis elegans)	174648	gbh-1	CELE_D2089.5	WBGene00001522	II	Probable gamma-butyrobetaine dioxygenase	protein-coding	18.6116	17.443	12.7805	11.0743	16.7916	14.717
6239 (Caenorhabditis elegans)	174438	gcs-1	CELE_F37B12.2	WBGene00001527	II	Glutamate--cysteine ligase	protein-coding	63.9718	66.5207	42.3262	39.8787	64.8272	81.7391
6239 (Caenorhabditis elegans)	178633	ges-1	CELE_R12A1.4	WBGene00001578	V	Gut esterase 1	protein-coding	125.689	156.929	69.0022	62.0401	119.716	139.843
6239 (Caenorhabditis elegans)	172532	gld-1	CELE_T23G11.3	WBGene00001595	I	Female germline-specific tumor suppressor gld-1	protein-coding	16.5304	27.0998	11.5428	20.3134	27.1392	36.3941
6239 (Caenorhabditis elegans)	176407	gln-2	CELE_K03H1.1	WBGene00001603	III	Probable glutamine synthetase	protein-coding	2.76785	3.61801	0.309274	0.211845	7.95939	8.37953
6239 (Caenorhabditis elegans)	172360	gly-2	CELE_C55B7.2	WBGene00001627	I	Alpha-1,6-mannosylglycoprotein 6-beta-N-acetylglucosaminyltransferase	protein-coding	8.58405	8.86873	4.77171	7.20783	8.54686	8.0263
6239 (Caenorhabditis elegans)	180302	gly-4	CELE_Y116F11B.12	WBGene00001629	V	GLYcosylation related	protein-coding	59.9205	52.1073	46.871	41.5551	23.2402	27.4346
6239 (Caenorhabditis elegans)	176736	gly-5	CELE_Y39E4B.12	WBGene00001630	III	Polypeptide N-acetylgalactosaminyltransferase 5	protein-coding	48.4158	47.1116	37.0122	35.4469	39.1023	42.2178
6239 (Caenorhabditis elegans)	172447	gly-19	CELE_F22D6.12	WBGene00001644	I	GLYcosylation related	protein-coding	9.58746	9.21494	6.2347	4.93816	3.53842	3.33217
6239 (Caenorhabditis elegans)	181637	gob-1	CELE_H13N06.3	WBGene00001649	X	Trehalose-phosphatase	protein-coding	90.0832	84.8892	68.8087	59.3617	98.255	88.4681
6239 (Caenorhabditis elegans)	3565504	gpd-2	CELE_K10B3.8	WBGene00001684	X	Glyceraldehyde-3-phosphate dehydrogenase 2	protein-coding	870.857	1059.69	474.346	497.981	963.224	965.377
6239 (Caenorhabditis elegans)	180601	gpd-3	CELE_K10B3.7	WBGene00001685	X	Glyceraldehyde-3-phosphate dehydrogenase 3	protein-coding	1052.13	1155.97	669.546	691.316	1200.83	1185.49
6239 (Caenorhabditis elegans)	188915	gst-13	CELE_T26C5.1	WBGene00001761	II	Glutathione S-Transferase	protein-coding	310.3	418.562	174.61	253.107	46.523	112.148
6239 (Caenorhabditis elegans)	190223	gst-26	CELE_Y53F4B.29	WBGene00001774	II	Glutathione S-Transferase	protein-coding	99.2507	126.265	67.6624	88.4789	60.8211	82.5899
6239 (Caenorhabditis elegans)	175166	gst-27	CELE_Y53F4B.30	WBGene00001775	II	Glutathione S-Transferase	protein-coding	197.391	190.092	148.046	148.736	117.895	133.94
6239 (Caenorhabditis elegans)	190225	gst-29	CELE_Y53F4B.32	WBGene00001777	II	Glutathione S-Transferase	protein-coding	48.1831	48.8701	18.8863	12.1975	66.0282	58.5248
6239 (Caenorhabditis elegans)	174924	gsy-1	CELE_Y46G5A.31	WBGene00001793	II	Glycogen [starch] synthase	protein-coding	109.305	106.517	78.6422	67.1011	108.644	100.123
6239 (Caenorhabditis elegans)	191666	hen-1	CELE_C36B7.7	WBGene00001841	X	HEsitatioN behavior	protein-coding	47.362	41.3458	9.4063	7.94864	15.1809	12.9794
6239 (Caenorhabditis elegans)	179993	hil-1	CELE_C30G7.1	WBGene00001852	V	Histone H1.X	protein-coding	61.8246	71.515	33.2642	21.9349	82.2492	56.1973
6239 (Caenorhabditis elegans)	177462	him-3	CELE_ZK381.1	WBGene00001862	IV	High Incidence of Males (increased X chromosome loss)	protein-coding	8.72733	10.9495	3.47062	6.38621	12.7507	17.4034
6239 (Caenorhabditis elegans)	179339	his-35	CELE_C50F4.13	WBGene00001909	V	Histone H2A	protein-coding	196.977	165.84	128.312	122.775	198.955	184.262
6239 (Caenorhabditis elegans)	179340	his-41	CELE_C50F4.5	WBGene00001915	V	Probable histone H2B 3	protein-coding	164.923	129.43	79.1606	70.5593	162.524	148.827
6239 (Caenorhabditis elegans)	184006	his-70	CELE_E03A3.4	WBGene00001944	III	Histone H3.3-like type 1	protein-coding	2.72834	3.89453	0	0	7.93599	8.74259
6239 (Caenorhabditis elegans)	177778	hsp-12.6	CELE_F38E11.2	WBGene00002013	IV	Heat Shock Protein	protein-coding	32.7231	47.6644	13.1163	5.66585	38.426	26.0637
6239 (Caenorhabditis elegans)	181335	hum-4	CELE_F46C3.3	WBGene00002037	X	Heavy chain, Unconventional Myosin	protein-coding	13.3446	16.3664	9.90321	10.609	11.985	14.5182
6239 (Caenorhabditis elegans)	176872	hum-8	CELE_Y66H1A.6	WBGene00002041	IV	Heavy chain, Unconventional Myosin	protein-coding	31.295	35.1278	21.7047	20.4276	19.0512	22.488
6239 (Caenorhabditis elegans)	172817	ikb-1	CELE_C04F12.3	WBGene00002069	I	I Kappa B homolog	protein-coding	15.3871	14.8935	9.48463	11.1035	29.122	27.0038
6239 (Caenorhabditis elegans)	191684	ins-3	CELE_ZK75.3	WBGene00002086	II	Probable insulin-like peptide beta-type 3	protein-coding	6.02204	4.55742	2.15032	2.76019	5.3736	4.70232
6239 (Caenorhabditis elegans)	3565293	ins-14	CELE_F41G3.16	WBGene00002097	II	INSulin related	protein-coding	1.15858	0.278268	0	1.86544	1.25978	0.960547
6239 (Caenorhabditis elegans)	3565612	ins-19	CELE_T10D4.13	WBGene00002102	II	INSulin related	protein-coding	6.63797	2.45664	0	0	0.226926	0.223383
6239 (Caenorhabditis elegans)	3565916	ins-25	CELE_ZC334.8	WBGene00002108	I	INSulin related	protein-coding	2.17468	0.912649	0	2.87341	2.84526	2.80296
6239 (Caenorhabditis elegans)	178101	inx-8	CELE_ZK792.2	WBGene00002130	IV	Innexin-8	protein-coding	118.618	123.962	14.0851	16.3617	150.354	151.579
6239 (Caenorhabditis elegans)	174305	ire-1	CELE_C41C4.4	WBGene00002147	II	IRE1 kinase related	protein-coding	20.8092	24.392	15.4827	16.3046	18.8743	21.0919
6239 (Caenorhabditis elegans)	172884	iars-2	CELE_C25A1.7	WBGene00002153	I	Isoleucyl Amino-acyl tRNA Synthetase	protein-coding	13.4132	17.338	9.185	12.3267	12.9715	17.7688
6239 (Caenorhabditis elegans)	180978	ist-1	CELE_C54D1.3	WBGene00002163	X	Insulin receptor SubsTrate homolog	protein-coding	14.2989	15.9171	7.44249	5.21823	24.2406	21.5244
6239 (Caenorhabditis elegans)	177546	itr-1	CELE_F33D4.2	WBGene00002173	IV	Inositol 1,4,5-trisphosphate receptor itr-1	protein-coding	30.1237	37.4618	17.0987	21.654	28.3901	35.0581
6239 (Caenorhabditis elegans)	174161	kat-1	CELE_T02G5.8	WBGene00002183	II	Acetyl-CoA acetyltransferase homolog, mitochondrial	protein-coding	356.558	309.746	151.442	182.213	464.215	426.93
6239 (Caenorhabditis elegans)	176423	kel-10	CELE_T16H12.6	WBGene00002186	III	Kelch repeat-containing protein kel-10	protein-coding	1.52949	2.022	0.710986	0.201851	3.61084	3.67705
6239 (Caenorhabditis elegans)	178068	kin-4	CELE_C10C6.1	WBGene00002192	IV	protein KINase	protein-coding	27.9243	20.1325	14.6262	13.5965	27.9253	22.3563
6239 (Caenorhabditis elegans)	174499	kin-16	CELE_M176.7	WBGene00002200	II	Receptor-like tyrosine-protein kinase kin-16	protein-coding	10.3388	9.38599	6.52865	7.63864	13.3671	10.7093
6239 (Caenorhabditis elegans)	173051	kpc-1	CELE_F11A6.1	WBGene00002232	I	Furin-like protease kpc-1	protein-coding	61.0748	52.4446	45.7784	34.9587	54.3979	45.6008
6239 (Caenorhabditis elegans)	177373	lag-1	CELE_K08B4.1	WBGene00002245	IV	Lin-12 And Glp-1 phenotype	protein-coding	13.673	12.3812	7.46023	7.15244	19.1592	15.347
6239 (Caenorhabditis elegans)	172390	lbp-6	CELE_W02D3.5	WBGene00002258	I	Fatty acid-binding protein homolog 6	protein-coding	1433.16	1718.33	689.357	737.378	796.633	957.181
6239 (Caenorhabditis elegans)	181786	lec-9	CELE_C16H3.2	WBGene00002272	X	Galectin	protein-coding	798.719	840.152	502.317	478.368	437.771	532.493
6239 (Caenorhabditis elegans)	174462	let-23	CELE_ZK1067.1	WBGene00002299	II	Receptor protein-tyrosine kinase	protein-coding	7.03478	7.65921	5.28047	6.29258	6.981	8.43498
6239 (Caenorhabditis elegans)	175916	let-721	CELE_C05D11.12	WBGene00002855	III	Electron transfer flavoprotein-ubiquinone oxidoreductase, mitochondrial	protein-coding	100.183	97.6574	64.3903	62.0753	103.811	83.3386
6239 (Caenorhabditis elegans)	175895	let-767	CELE_C56G2.6	WBGene00002891	III	Very-long-chain 3-oxooacyl-coA reductase let-767	protein-coding	564.703	520.959	331.252	315.503	556.531	600.065
6239 (Caenorhabditis elegans)	180459	lim-6	CELE_K03E6.1	WBGene00002988	X	LIM domain family	protein-coding	4.81728	4.04541	1.59819	1.46425	8.33068	6.02099
6239 (Caenorhabditis elegans)	181337	lin-14	CELE_T25C12.1	WBGene00003003	X	Protein lin-14	protein-coding	8.13811	8.51332	5.10874	6.87406	9.18097	8.25632
6239 (Caenorhabditis elegans)	171926	lpd-3	CELE_Y47G6A.23	WBGene00003060	I	LiPid Depleted	protein-coding	13.3194	14.1606	9.69986	10.4958	12.1704	13.585
6239 (Caenorhabditis elegans)	172520	lrp-1	CELE_F29D11.1	WBGene00003071	I	Low-density lipoprotein receptor-related protein	protein-coding	29.133	25.6603	21.7984	20.6256	39.45	31.731
6239 (Caenorhabditis elegans)	179429	lys-2	CELE_Y22F5A.5	WBGene00003091	V	LYSozyme	protein-coding	1503.63	1730.33	881.119	761.983	1112.37	1591.5
6239 (Caenorhabditis elegans)	178772	lys-7	CELE_C02A12.4	WBGene00003096	V	LYSozyme	protein-coding	979.322	407.748	250.428	146.024	157.383	85.3098
6239 (Caenorhabditis elegans)	175936	mdh-2	CELE_F20H11.3	WBGene00003162	III	Probable malate dehydrogenase, mitochondrial	protein-coding	353.528	408.416	273.448	332.184	328.323	411.099
6239 (Caenorhabditis elegans)	180942	mdl-1	CELE_R03E9.1	WBGene00003163	X	MAD-Like	protein-coding	121.675	124.403	79.2698	80.9048	146.717	138.414
6239 (Caenorhabditis elegans)	174484	mel-11	CELE_C06C3.1	WBGene00003196	II	hypothetical protein	protein-coding	16.8378	16.6449	12.5971	16.3769	20.1475	21.1273
6239 (Caenorhabditis elegans)	172481	mif-3	CELE_F13G3.9	WBGene00003236	I	MIF-like protein mif-3	protein-coding	25.9683	24.369	17.6861	21.768	21.9661	22.7741
6239 (Caenorhabditis elegans)	175440	mlc-4	CELE_C56G7.1	WBGene00003372	III	Myosin regulatory light chain	protein-coding	232.141	236.265	166.528	171.554	254.677	245.95
6239 (Caenorhabditis elegans)	172856	mom-5	CELE_T23D8.1	WBGene00003397	I	Protein mom-5	protein-coding	36.9418	37.5316	23.7932	26.2914	34.2347	35.4439
6239 (Caenorhabditis elegans)	181587	mrp-5	CELE_F14F4.3	WBGene00003411	X	hypothetical protein	protein-coding	67.6372	72.9356	48.4547	45.2912	65.565	85.5695
6239 (Caenorhabditis elegans)	175514	msi-1	CELE_R10E9.1	WBGene00003423	III	MuSashI (fly neural) family	protein-coding	95.1147	88.0176	69.7376	64.9964	97.773	91.3173
6239 (Caenorhabditis elegans)	173825	msp-3	CELE_F26G1.7	WBGene00003424	II	Major sperm protein 3	protein-coding	7.89966	16.0856	0	0	49.007	36.1559
6239 (Caenorhabditis elegans)	177828	msp-10	CELE_K07F5.2	WBGene00003425	IV	Major sperm protein 10/36/56/76	protein-coding	5.50572	9.35643	0	0	27.7348	18.2377
6239 (Caenorhabditis elegans)	177305	msp-19	CELE_F36H12.7	WBGene00003426	IV	Major sperm protein 19/31/40/45/50/51/53/59/61/65/81/113/142	protein-coding	11.8042	14.9072	0	0	42.6031	36.8378
6239 (Caenorhabditis elegans)	177874	msp-36	CELE_C04G2.4	WBGene00003432	IV	Major sperm protein 10/36/56/76	protein-coding	18.7545	28.4534	0	0.161672	84.0899	79.2146
6239 (Caenorhabditis elegans)	173830	msp-40	CELE_C33F10.9	WBGene00003435	II	Major sperm protein 19/31/40/45/50/51/53/59/61/65/81/113/142	protein-coding	29.5971	34.2296	0	0	93.6594	84.9105
6239 (Caenorhabditis elegans)	173884	msp-45	CELE_F58A6.8	WBGene00003438	II	Major sperm protein 19/31/40/45/50/51/53/59/61/65/81/113/142	protein-coding	11.3604	15.6931	0	0	52.8161	48.009
6239 (Caenorhabditis elegans)	173890	msp-50	CELE_C34F11.4	WBGene00003443	II	Major sperm protein 19/31/40/45/50/51/53/59/61/65/81/113/142	protein-coding	10.8322	16.2305	0	0.524304	54.9194	41.7171
6239 (Caenorhabditis elegans)	191292	msp-51	CELE_ZK354.5	WBGene00003444	IV	Major sperm protein 19/31/40/45/50/51/53/59/61/65/81/113/142	protein-coding	10.749	13.1055	0	0	44.4401	34.332
6239 (Caenorhabditis elegans)	177275	msp-53	CELE_R13H9.4	WBGene00003446	IV	Major sperm protein 19/31/40/45/50/51/53/59/61/65/81/113/142	protein-coding	6.09331	8.63719	0	0	27.1472	26.317
6239 (Caenorhabditis elegans)	177272	msp-55	CELE_C09B9.6	WBGene00003448	IV	Major sperm protein 55/57	protein-coding	6.40215	7.86425	0	0	28.6401	21.9378
6239 (Caenorhabditis elegans)	177830	msp-56	CELE_K07F5.3	WBGene00003449	IV	Major sperm protein 10/36/56/76	protein-coding	8.19603	9.78032	0	0	28.8042	23.5095
6239 (Caenorhabditis elegans)	177309	msp-59	CELE_ZK354.11	WBGene00003452	IV	Major sperm protein 19/31/40/45/50/51/53/59/61/65/81/113/142	protein-coding	16.5732	23.3421	0	0	74.826	66.6549
6239 (Caenorhabditis elegans)	177311	msp-65	CELE_ZK354.1	WBGene00003458	IV	Major sperm protein 19/31/40/45/50/51/53/59/61/65/81/113/142	protein-coding	4.22465	7.20127	0	0	30.8739	23.7766
6239 (Caenorhabditis elegans)	177814	msp-78	CELE_T13F2.11	WBGene00003465	IV	Major sperm protein 78	protein-coding	6.03469	6.92096	0	0	25.3081	19.3313
6239 (Caenorhabditis elegans)	177812	msp-79	CELE_T13F2.10	WBGene00003466	IV	Major sperm protein 77/79	protein-coding	2.16066	7.79418	0	0	17.1587	13.5124
6239 (Caenorhabditis elegans)	177827	msp-81	CELE_K07F5.1	WBGene00003467	IV	Major Sperm Protein	protein-coding	20.5159	26.0486	0	0	79.6755	71.2693
6239 (Caenorhabditis elegans)	259801	msp-113	CELE_ZK354.4	WBGene00003468	IV	Major sperm protein 19/31/40/45/50/51/53/59/61/65/81/113/142	protein-coding	9.82255	13.4415	0	0	47.0036	36.4097
6239 (Caenorhabditis elegans)	173981	msp-142	CELE_K05F1.2	WBGene00003469	II	Major sperm protein 19/31/40/45/50/51/53/59/61/65/81/113/142	protein-coding	9.93444	11.9934	0	0.183433	40.4857	35.6631
6239 (Caenorhabditis elegans)	191712	msp-152	CELE_ZK546.6	WBGene00003470	II	Major sperm protein 152	protein-coding	13.72	15.8728	0	0	50.7061	43.8208
6239 (Caenorhabditis elegans)	179060	mtl-1	CELE_K11G9.6	WBGene00003473	V	Metallothionein-1	protein-coding	1295.62	1077.96	354.418	95.902	1529.06	702.676
6239 (Caenorhabditis elegans)	181457	mxl-3	CELE_F46G10.6	WBGene00003511	X	MaX-Like	protein-coding	105.607	87.4752	78.1817	103.215	101.912	125.758
6239 (Caenorhabditis elegans)	188420	nas-20	CELE_T11F9.3	WBGene00003539	V	Zinc metalloproteinase nas-20	protein-coding	70.6766	60.1056	1.21604	2.74548	35.0205	51.8796
6239 (Caenorhabditis elegans)	181208	nas-37	CELE_C17G1.6	WBGene00003553	X	Zinc metalloproteinase nas-37	protein-coding	15.7788	13.7712	9.45385	11.4652	12.4621	13.5945
6239 (Caenorhabditis elegans)	176370	ncx-7	CELE_C07A9.11	WBGene00003572	III	Putative sodium/calcium exchanger 7	protein-coding	6.00217	14.5224	4.1811	5.82163	3.14824	4.71366
6239 (Caenorhabditis elegans)	183413	ndx-7	CELE_C43E11.7	WBGene00003584	I	Putative nudix hydrolase 7	protein-coding	27.1075	32.3561	14.6663	17.3083	21.3682	23.7425
6239 (Caenorhabditis elegans)	176628	nft-1	CELE_Y56A3A.13	WBGene00003594	III	Nitrilase homolog	protein-coding	30.2927	39.8135	21.9487	26.55	27.3343	37.7349
6239 (Caenorhabditis elegans)	177551	nhr-8	CELE_F33D4.1	WBGene00003607	IV	Nuclear hormone receptor family member nhr-8	protein-coding	29.9681	33.4312	15.2501	19.6287	20.5746	25.5478
6239 (Caenorhabditis elegans)	191719	nhr-17	CELE_C02B4.2	WBGene00003616	X	Nuclear Hormone Receptor family	protein-coding	39.5111	53.8528	25.8374	30.4312	35.2069	32.4788
6239 (Caenorhabditis elegans)	181705	nhr-28	CELE_C11G6.4	WBGene00003624	X	Nuclear hormone receptor family member nhr-28	protein-coding	12.4664	15.5502	8.70257	10.6692	14.0886	15.7063
6239 (Caenorhabditis elegans)	181661	nhr-48	CELE_ZK662.3	WBGene00003638	X	Nuclear hormone receptor family member nhr-48	protein-coding	10.8549	11.8477	8.05815	9.29422	13.0467	12.522
6239 (Caenorhabditis elegans)	171884	nhr-64	CELE_C45E1.1	WBGene00003654	I	Nuclear hormone receptor family member nhr-64	protein-coding	15.6328	15.4157	10.6966	11.1369	16.4852	15.4631
6239 (Caenorhabditis elegans)	179589	nhr-68	CELE_H12C20.3	WBGene00003658	V	Nuclear Hormone Receptor family	protein-coding	40.2749	48.8949	16.7342	21.028	15.7269	20.5918
6239 (Caenorhabditis elegans)	175167	nhr-80	CELE_H10E21.3	WBGene00003670	III	Nuclear Hormone Receptor family	protein-coding	22.531	18.7028	15.1444	15.7249	12.3076	11.0152
6239 (Caenorhabditis elegans)	173641	nhr-88	CELE_K08A2.5	WBGene00003678	II	Nuclear Hormone Receptor family	protein-coding	40.166	35.6246	24.2798	22.2273	34.3458	31.5111
6239 (Caenorhabditis elegans)	181621	nhr-91	CELE_Y15E3A.1	WBGene00003681	X	Nuclear hormone receptor family member nhr-91	protein-coding	5.59752	3.95237	3.18013	3.39837	4.83538	4.0707
6239 (Caenorhabditis elegans)	178703	nhr-96	CELE_F44C8.11	WBGene00003686	V	Nuclear hormone receptor family member nhr-96	protein-coding	11.8588	8.7326	7.19277	7.69379	9.14496	9.73881
6239 (Caenorhabditis elegans)	178821	nhr-114	CELE_Y45G5AM.1	WBGene00003704	V	Nuclear Hormone Receptor family	protein-coding	22.1957	29.1242	13.6832	17.2485	21.011	25.8748
6239 (Caenorhabditis elegans)	187962	nhr-131	CELE_T01G6.2	WBGene00003721	V	Nuclear Hormone Receptor family	protein-coding	17.6246	15.8238	11.7143	10.3306	20.6886	15.0681
6239 (Caenorhabditis elegans)	187822	nhr-132	CELE_R11G11.1	WBGene00003722	V	Nuclear Hormone Receptor family	protein-coding	7.60164	10.7138	3.61213	5.02101	7.31248	7.49354
6239 (Caenorhabditis elegans)	183811	nhx-3	CELE_C54F6.13	WBGene00003731	V	Probable Na(+)/H(+) antiporter nhx-3	protein-coding	8.80622	7.15788	4.59223	6.14098	8.18748	6.53842
6239 (Caenorhabditis elegans)	180964	nhx-4	CELE_F14B8.1	WBGene00003732	X	Sodium/hydrogen exchanger	protein-coding	15.2563	15.9986	9.79877	9.80011	17.4422	15.983
6239 (Caenorhabditis elegans)	181845	nlp-28	CELE_B0213.3	WBGene00003766	V	QWGYGGY-amide	protein-coding	160.572	167.135	68.7348	60.66	240.024	175.957
6239 (Caenorhabditis elegans)	179545	nlp-33	CELE_T19C4.7	WBGene00003771	V	Neuropeptide-like protein 33	protein-coding	483.902	296.825	339.198	296.379	458.481	432.02
6239 (Caenorhabditis elegans)	180581	nmy-1	CELE_F52B10.1	WBGene00003776	X	Non-muscle MYosin	protein-coding	74.4094	79.0463	55.3258	52.9926	93.146	92.7895
6239 (Caenorhabditis elegans)	177973	pept-2	CELE_C06G8.2	WBGene00003876	IV	Peptide transporter family 2	protein-coding	17.4208	17.0027	6.18265	6.79407	15.9506	17.455
6239 (Caenorhabditis elegans)	177528	pam-1	CELE_F49E8.3	WBGene00003914	IV	Uncharacterized protein	protein-coding	131.456	172.256	99.0337	112.054	205.13	219.227
6239 (Caenorhabditis elegans)	179963	pes-9	CELE_R11H6.1	WBGene00003982	V	Patterned Expression Site	protein-coding	313.088	424.085	180.861	195.763	223.501	298.615
6239 (Caenorhabditis elegans)	180963	pes-23	CELE_F14B8.3	WBGene00003987	X	Patterned Expression Site	protein-coding	15.9533	15.5006	0.540604	0.948346	17.2337	17.8373
6239 (Caenorhabditis elegans)	173896	pho-1	CELE_EGAP2.3	WBGene00004020	II	Intestinal acid phosphatase	protein-coding	39.5195	58.117	29.0198	35.2063	10.2637	16.5567
6239 (Caenorhabditis elegans)	174586	plc-3	CELE_T01E8.3	WBGene00004038	II	1-phosphatidylinositol 4,5-bisphosphate phosphodiesterase gamma plc-3	protein-coding	10.3251	11.6952	4.06625	4.96385	12.6707	11.0873
6239 (Caenorhabditis elegans)	174127	pmp-2	CELE_C44B7.9	WBGene00004059	II	Peroxisomal Membrane Protein related	protein-coding	39.4706	32.5987	29.7159	27.5644	33.9137	28.567
6239 (Caenorhabditis elegans)	179056	pmp-5	CELE_T10H9.5	WBGene00004062	V	Peroxisomal Membrane Protein related	protein-coding	44.9966	38.1591	8.54453	8.02251	21.8345	25.292
6239 (Caenorhabditis elegans)	172327	pnk-1	CELE_C10G11.5	WBGene00004068	I	PaNtothenate Kinase	protein-coding	313.193	254.857	103.056	92.2847	371.831	253.397
6239 (Caenorhabditis elegans)	173500	pod-2	CELE_W09B6.1	WBGene00004076	II	hypothetical protein	protein-coding	170.678	174.438	114.318	117.945	130.822	137.59
6239 (Caenorhabditis elegans)	174705	pqm-1	CELE_F40F8.7	WBGene00004096	II	ParaQuat (Methylviologen) responsive	protein-coding	110.777	152.265	78.9275	77.3173	95.5426	84.995
6239 (Caenorhabditis elegans)	266912	prx-6	CELE_F39G3.7	WBGene00004195	V	PeRoXisome assembly factor	protein-coding	7.29417	8.10734	5.112	5.2723	8.30486	8.77151
6239 (Caenorhabditis elegans)	353387	prx-11	CELE_C47B2.8	WBGene00004196	I	PeRoXisome assembly factor	protein-coding	28.2557	26.4258	16.7937	18.6555	25.1721	20.0924
6239 (Caenorhabditis elegans)	173631	ptc-3	CELE_Y110A2AL.8	WBGene00004210	II	Protein patched homolog 3	protein-coding	36.5464	34.2312	28.054	25.8956	46.2723	38.649
6239 (Caenorhabditis elegans)	174678	ptr-8	CELE_F44F4.4	WBGene00004222	II	PaTched Related family	protein-coding	37.8157	31.0011	19.1915	18.7374	41.5198	35.8759
6239 (Caenorhabditis elegans)	175165	ptr-20	CELE_Y53F4B.28	WBGene00004234	II	PaTched Related family	protein-coding	25.7536	22.0759	12.5252	10.8583	31.601	20.8406
6239 (Caenorhabditis elegans)	191752	ptr-21	CELE_Y65B4BR.3	WBGene00004235	I	PaTched Related family	protein-coding	51.9067	44.6548	34.2547	34.5509	49.3152	57.04
6239 (Caenorhabditis elegans)	179616	pyc-1	CELE_D2023.2	WBGene00004258	V	PYruvate Carboxylase	protein-coding	258.979	201.184	177.54	149.265	244.839	209.064
6239 (Caenorhabditis elegans)	176574	sbp-1	CELE_Y47D3B.7	WBGene00004735	III	Sterol regulatory element Binding Protein	protein-coding	44.1243	46.0031	27.6477	24.0162	30.3171	26.2234
6239 (Caenorhabditis elegans)	179612	sel-11	CELE_F55A11.3	WBGene00004768	V	E3 ubiquitin-protein ligase hrd-1	protein-coding	39.7519	34.1852	30.6489	32.5929	44.171	47.5627
6239 (Caenorhabditis elegans)	176471	sip-1	CELE_F43D9.4	WBGene00004798	III	Stress-induced protein 1	protein-coding	222.634	385.734	75.57	67.2865	362.552	399.453
6239 (Caenorhabditis elegans)	177343	skn-1	CELE_T19E7.2	WBGene00004804	IV	Protein skinhead-1	protein-coding	88.4724	100.485	64.811	70.5855	86.856	92.5845
6239 (Caenorhabditis elegans)	181271	sma-9	CELE_T05A10.1	WBGene00004862	X	SMAll	protein-coding	28.7476	24.616	20.0383	20.4786	27.1566	25.6809
6239 (Caenorhabditis elegans)	177044	smf-3	CELE_Y69A2AR.4	WBGene00004878	IV	NRAMP-like transporter smf-3	protein-coding	9.55896	4.43535	6.54841	4.57997	1.82645	4.37808
6239 (Caenorhabditis elegans)	174923	snf-5	CELE_Y46G5A.30	WBGene00004904	II	Transporter	protein-coding	2.25703	3.36705	0.450705	0.430351	7.1147	6.40706
6239 (Caenorhabditis elegans)	178512	snf-9	CELE_C49C3.1	WBGene00004908	IV	Transporter	protein-coding	7.76716	7.38216	0.515128	0.660822	9.49714	8.11348
6239 (Caenorhabditis elegans)	174141	sod-1	CELE_C15F1.7	WBGene00004930	II	Superoxide dismutase [Cu-Zn]	protein-coding	615.868	635.905	298.884	286.354	759.493	719.721
6239 (Caenorhabditis elegans)	181748	sod-3	CELE_C08A9.1	WBGene00004932	X	Superoxide dismutase [Mn] 2, mitochondrial	protein-coding	103.153	287.952	36.1678	29.5111	146.672	195.411
6239 (Caenorhabditis elegans)	181002	sox-2	CELE_K08A8.2	WBGene00004949	X	SOX (mammalian SRY box) family	protein-coding	9.24814	8.57923	4.59226	5.3783	11.5875	11.0747
6239 (Caenorhabditis elegans)	178136	spe-17	CELE_ZK617.3	WBGene00004971	IV	Spermatogenesis-defective protein spe-17	protein-coding	1.89966	0.854616	0	0	3.22349	3.20578
6239 (Caenorhabditis elegans)	176857	spl-1	CELE_Y66H1B.4	WBGene00004981	IV	Sphingosine-1-phosphate lyase	protein-coding	79.9653	74.1933	60.4126	60.7928	61.0046	63.1105
6239 (Caenorhabditis elegans)	176452	spp-1	CELE_T07C4.4	WBGene00004986	III	SaPosin-like Protein family	protein-coding	333.397	257.068	181.473	135.969	39.4674	33.2919
6239 (Caenorhabditis elegans)	259714	spp-2	CELE_T08A9.12	WBGene00004987	X	SaPosin-like Protein family	protein-coding	314.268	243.504	111.995	96.5078	600.753	726.644
6239 (Caenorhabditis elegans)	177652	spp-8	CELE_C28C12.5	WBGene00004993	IV	SaPosin-like Protein family	protein-coding	132.43	65.3241	82.8637	52.2031	77.7603	90.0858
6239 (Caenorhabditis elegans)	180722	spr-3	CELE_C07A12.5	WBGene00005008	X	Suppressor of presenilin protein 3	protein-coding	6.92159	9.54171	3.36642	3.20948	5.24356	4.32636
6239 (Caenorhabditis elegans)	185262	sra-14	CELE_F35C5.2	WBGene00005040	II	Serpentine Receptor, class A (alpha)	protein-coding	7.1541	7.18562	0.664656	0.674684	10.2716	7.60776
6239 (Caenorhabditis elegans)	177834	ssp-10	CELE_K07F5.9	WBGene00006039	IV	Sperm-specific class P protein 10	protein-coding	19.3194	14.3141	5.29347	7.25189	32.3345	22.8377
6239 (Caenorhabditis elegans)	172294	ssp-16	CELE_T27A3.3	WBGene00006044	I	Sperm-specific class P protein 16	protein-coding	4.16843	5.79297	0	0.17339	16.169	14.2581
6239 (Caenorhabditis elegans)	171813	ssp-19	CELE_C55C2.2	WBGene00006047	I	Sperm-specific class P protein 19	protein-coding	1.72552	1.74638	0	0	5.2302	6.15537
6239 (Caenorhabditis elegans)	173187	ssp-31	CELE_ZK1225.6	WBGene00006048	I	Sperm-specific class P protein 31	protein-coding	2.21818	1.62785	0	0	5.1488	4.97707
6239 (Caenorhabditis elegans)	177835	ssq-1	CELE_K07F5.11	WBGene00006050	IV	Sperm-Specific family, class Q	protein-coding	8.42388	11.3272	2.69869	2.51048	29.9616	25.0654
6239 (Caenorhabditis elegans)	191964	ssq-3	CELE_ZC477.1	WBGene00006052	IV	Sperm-Specific family, class Q	protein-coding	4.06222	4.72449	0	0.0451172	11.6492	12.0449
6239 (Caenorhabditis elegans)	177269	ssq-4	CELE_T28H11.1	WBGene00006053	IV	Sperm-Specific family, class Q	protein-coding	8.5702	12.6988	0	0	37.5496	32.8695
6239 (Caenorhabditis elegans)	177843	sss-1	CELE_F32B6.5	WBGene00006056	IV	Sperm-Specific family, class S	protein-coding	3.99752	5.72961	0	0	19.0659	15.6274
6239 (Caenorhabditis elegans)	179188	sth-1	CELE_ZC513.12	WBGene00006060	V	SpermaTHecal expression	protein-coding	6.41475	7.47195	0.652263	1.56589	5.62941	6.28858
6239 (Caenorhabditis elegans)	184824	str-7	CELE_F22B8.5	WBGene00006075	V	Seven TM Receptor	protein-coding	17.7975	12.6832	8.9599	12.4605	7.32201	13.6597
6239 (Caenorhabditis elegans)	13197055	str-176	CELE_T01B11.5	WBGene00006220	IV	Seven TM Receptor	protein-coding	28.0941	23.668	18.3238	18.9849	30.0807	25.6812
6239 (Caenorhabditis elegans)	180992	sur-5	CELE_K03A1.5	WBGene00006351	X	Acetoacetyl-CoA synthetase	protein-coding	130.994	129.75	42.7042	57.727	69.6602	65.7034
6239 (Caenorhabditis elegans)	177389	sams-5	CELE_T13A10.11	WBGene00006416	IV	Probable S-adenosylmethionine synthase 5	protein-coding	3.11022	4.57078	0.372022	0.281421	6.29154	6.72781
6239 (Caenorhabditis elegans)	176400	alg-4	CELE_ZK757.3	WBGene00006449	III	Putative protein tag-76	protein-coding	2.32236	3.04708	0	0	6.37052	6.38555
6239 (Caenorhabditis elegans)	181639	tbh-1	CELE_H13N06.6	WBGene00006541	X	Tyramine Beta Hydroxylase	protein-coding	504.996	540.088	14.8739	18.202	613.469	585.318
6239 (Caenorhabditis elegans)	176549	tbx-34	CELE_Y47D3A.10	WBGene00006553	III	Putative T-box protein 34	protein-coding	1.91109	2.07007	0	0	4.33987	3.73045
6239 (Caenorhabditis elegans)	177295	tni-4	CELE_W03F8.1	WBGene00006586	IV	Troponin I 4	protein-coding	78.3609	77.4387	47.328	49.3874	106.862	91.5435
6239 (Caenorhabditis elegans)	3565050	tps-2	CELE_F19H8.1	WBGene00006603	II	Alpha,alpha-trehalose-phosphate synthase [UDP-forming] 2	protein-coding	134.602	112.719	86.9207	68.9044	100.722	82.0047
6239 (Caenorhabditis elegans)	172371	tre-1	CELE_F57B10.7	WBGene00006607	I	Trehalase	protein-coding	65.7417	60.7946	50.0765	57.0269	59.2255	56.4908
6239 (Caenorhabditis elegans)	174756	twk-5	CELE_B0334.2	WBGene00006660	II	TWiK family of potassium channels	protein-coding	26.2017	27.8742	18.7631	17.3144	24.7372	26.7298
6239 (Caenorhabditis elegans)	180161	twk-33	CELE_W06D12.5	WBGene00006685	V	TWiK family of potassium channels	protein-coding	8.8388	9.18155	3.38415	4.37854	13.1683	9.26224
6239 (Caenorhabditis elegans)	173228	ubc-14	CELE_Y87G2A.9	WBGene00006709	I	UBiquitin Conjugating enzyme	protein-coding	73.0421	72.9214	48.3678	46.3108	55.6269	50.7257
6239 (Caenorhabditis elegans)	172941	ubc-25	CELE_F25H2.8	WBGene00006720	I	Ubiquitin-conjugating enzyme E2 25	protein-coding	63.1031	52.8516	32.4421	30.8671	61.0067	51.1169
6239 (Caenorhabditis elegans)	180779	pnk-4	CELE_C42D8.3	WBGene00006862	X	PaNtothenate Kinase	protein-coding	22.6566	15.2046	10.2019	8.99357	20.7928	12.6628
6239 (Caenorhabditis elegans)	181034	vit-1	CELE_K09F5.2	WBGene00006925	X	Vitellogenin-1	protein-coding	1874.44	1124.78	1297.27	1332.07	808.405	714.985
6239 (Caenorhabditis elegans)	180646	vit-4	CELE_F59D8.2	WBGene00006928	X	Vitellogenin-4	protein-coding	1871.47	1448.87	1285.17	1393.2	986.367	1114.23
6239 (Caenorhabditis elegans)	176635	wah-1	CELE_Y56A3A.32	WBGene00006937	III	Worm AIF (apoptosis inducing factor) Homolog	protein-coding	58.3849	67.0984	42.3859	48.474	56.8098	62.788
6239 (Caenorhabditis elegans)	192088	zig-3	CELE_C14F5.2	WBGene00006980	X	Zwei Ig domain protein zig-3	protein-coding	7.94735	5.88466	4.2734	2.62276	16.3517	10.7577
6239 (Caenorhabditis elegans)	174284	zyg-11	CELE_C08B11.1	WBGene00006996	II	Early embryogenesis protein zyg-11	protein-coding	23.5827	27.1725	12.0544	16.4063	27.1907	28.943
6239 (Caenorhabditis elegans)	172437	plin-1	CELE_W01A8.1	WBGene00007024	I	PeriLIpiN homolog	protein-coding	287.251	258.085	169.631	153.598	321.601	241.795
6239 (Caenorhabditis elegans)	188041	tag-189	CELE_T04A8.12	WBGene00007045	III	Post-GPI attachment to proteins factor 2	protein-coding	10.2569	9.93948	6.88688	8.02727	11.0413	9.50131
6239 (Caenorhabditis elegans)	179446	ugt-49	CELE_AC3.2	WBGene00007070	V	UDP-glucuronosyltransferase	protein-coding	28.4679	25.7122	18.827	20.2274	16.6507	19.7026
6239 (Caenorhabditis elegans)	179913	acs-10	CELE_AH10.1	WBGene00007082	V	fatty Acid CoA Synthetase family	protein-coding	2.07884	2.29172	0.183029	0.135711	5.23418	5.45405
6239 (Caenorhabditis elegans)	178046	gspd-1	CELE_B0035.5	WBGene00007108	IV	Glucose-6-phosphate 1-dehydrogenase	protein-coding	42.997	51.3879	28.1786	33.6727	50.6413	59.0596
6239 (Caenorhabditis elegans)	180341	B0250.3	CELE_B0250.3	WBGene00007120	V		pseudogene	4.01316	1.42636	1.13346	1.06505	1.12972	1.31267
6239 (Caenorhabditis elegans)	180344	B0250.5	CELE_B0250.5	WBGene00007122	V	Probable 3-hydroxyisobutyrate dehydrogenase, mitochondrial	protein-coding	217.311	175.868	93.6282	99.9966	154.659	142.016
6239 (Caenorhabditis elegans)	181942	clec-225	CELE_B0365.5	WBGene00007152	V	C-type LECtin	protein-coding	7.01473	4.94873	1.91971	2.30643	3.20943	4.90747
6239 (Caenorhabditis elegans)	179797	clec-41	CELE_B0365.6	WBGene00007153	V	C-type LECtin	protein-coding	600.21	387.212	347.577	362.419	352.581	498.217
6239 (Caenorhabditis elegans)	175631	B0393.4	CELE_B0393.4	WBGene00007169	III	hypothetical protein	protein-coding	1.47818	1.5583	0.102689	0.0944289	2.4558	2.89117
6239 (Caenorhabditis elegans)	181682	B0395.3	CELE_B0395.3	WBGene00007175	X	hypothetical protein	protein-coding	162.398	120.575	69.3841	64.903	166.99	138.355
6239 (Caenorhabditis elegans)	176333	nlp-36	CELE_B0464.3	WBGene00007185	III	Neuropeptide-like peptide 36	protein-coding	388.736	418.02	230.127	237.431	159.197	210.023
6239 (Caenorhabditis elegans)	178351	B0513.4	CELE_B0513.4	WBGene00007196	IV	Uncharacterized protein	protein-coding	275.64	270.267	3.93837	5.6263	307.084	329.637
6239 (Caenorhabditis elegans)	178263	B0564.7	CELE_B0564.7	WBGene00007207	IV	Uncharacterized protein	protein-coding	11.4343	14.9856	7.72824	11.2518	11.022	12.644
6239 (Caenorhabditis elegans)	173208	C01A2.2	CELE_C01A2.2	WBGene00007214	I	hypothetical protein	protein-coding	55.9423	55.4895	32.0213	31.1559	71.9164	60.6099
6239 (Caenorhabditis elegans)	174472	acs-7	CELE_C01G6.7	WBGene00007228	II	fatty Acid CoA Synthetase family	protein-coding	10.0175	7.61848	5.89847	4.87878	6.92966	4.45413
6239 (Caenorhabditis elegans)	182081	C01G10.4	CELE_C01G10.4	WBGene00007231	V	hypothetical protein	protein-coding	4.34936	0.975061	0	1.88501	1.99137	3.64926
6239 (Caenorhabditis elegans)	180020	C01G10.14	CELE_C01G10.14	WBGene00007239	V	Major sperm protein	protein-coding	1.48245	1.81724	0	0	3.35032	3.26648
6239 (Caenorhabditis elegans)	175120	catp-4	CELE_C01G12.8	WBGene00007248	II	Sodium/potassium-transporting ATPase subunit alpha	protein-coding	2.1385	2.29528	0.0945233	0.124618	6.63425	6.00841
6239 (Caenorhabditis elegans)	179561	clec-223	CELE_C03E10.5	WBGene00007282	V	C-type LECtin	protein-coding	41.6068	32.4352	1.87802	1.65301	60.4063	43.2397
6239 (Caenorhabditis elegans)	179560	clec-222	CELE_C03E10.6	WBGene00007283	V	C-type LECtin	protein-coding	41.1189	31.7006	0.45	0.986958	63.8185	37.8696
6239 (Caenorhabditis elegans)	181513	C04C11.1	CELE_C04C11.1	WBGene00007295	X	hypothetical protein	protein-coding	2.17706	2.84506	0.704294	0.889721	1.19222	1.42114
6239 (Caenorhabditis elegans)	172819	C04F12.7	CELE_C04F12.7	WBGene00007301	I	hypothetical protein	protein-coding	6.84471	7.6963	0	0.355113	26.9555	21.5677
6239 (Caenorhabditis elegans)	182228	C04F12.8	CELE_C04F12.8	WBGene00007302	I	hypothetical protein	protein-coding	51.3809	55.5295	28.9414	28.543	67.4136	59.3062
6239 (Caenorhabditis elegans)	182229	rnh-1.3	CELE_C04F12.9	WBGene00007303	I	RNase H	protein-coding	29.3885	30.8321	11.3598	14.4317	34.3904	33.0672
6239 (Caenorhabditis elegans)	182233	C04G2.5	CELE_C04G2.5	WBGene00007306	IV	Uncharacterized protein	protein-coding	1.07382	0.738374	0	0	1.21297	1.43761
6239 (Caenorhabditis elegans)	175114	clec-147	CELE_C04H5.2	WBGene00007313	II	C-type LECtin	protein-coding	12.833	15.2863	4.26991	4.62087	11.8254	13.0902
6239 (Caenorhabditis elegans)	175115	C04H5.7	CELE_C04H5.7	WBGene00007315	II	hypothetical protein	protein-coding	45.047	40.9196	4.353	3.33067	40.5297	40.8056
6239 (Caenorhabditis elegans)	174547	pho-11	CELE_C05C10.4	WBGene00007331	II	Putative acid phosphatase 11	protein-coding	1040.85	992.395	645.918	568.564	797.202	700.905
6239 (Caenorhabditis elegans)	178033	C05C12.5	CELE_C05C12.5	WBGene00007337	IV	Uncharacterized protein	protein-coding	2.15619	2.86423	0	0.248904	7.70908	8.69177
6239 (Caenorhabditis elegans)	174741	C05D12.2	CELE_C05D12.2	WBGene00007340	II	hypothetical protein	protein-coding	7.62354	7.01744	4.42947	2.92161	5.06181	5.6956
6239 (Caenorhabditis elegans)	174626	C06A1.3	CELE_C06A1.3	WBGene00007354	II	Putative serine/threonine-protein phosphatase C06A1.3	protein-coding	1.69961	1.85296	0.0947671	0.215611	3.96247	3.32998
6239 (Caenorhabditis elegans)	178529	C06A12.3	CELE_C06A12.3	WBGene00007357	IV	Uncharacterized protein	protein-coding	39.4691	47.0909	18.0507	18.903	45.9387	44.4163
6239 (Caenorhabditis elegans)	179885	cyp-35C1	CELE_C06B3.3	WBGene00007362	V	CYtochrome P450 family	protein-coding	74.3039	34.2265	49.587	29.6029	52.2454	23.4738
6239 (Caenorhabditis elegans)	182291	stdh-1	CELE_C06B3.4	WBGene00007363	V	Putative steroid dehydrogenase 1	protein-coding	64.9263	46.4152	36.3756	24.8954	43.8171	35.9522
6239 (Caenorhabditis elegans)	182293	C06B3.6	CELE_C06B3.6	WBGene00007365	V	hypothetical protein	protein-coding	402.823	376.157	255.507	239.708	283.387	319.731
6239 (Caenorhabditis elegans)	182352	C07A4.3	CELE_C07A4.3	WBGene00007398	X	hypothetical protein	protein-coding	2.92939	1.86118	1.01374	1.12136	2.08648	2.35763
6239 (Caenorhabditis elegans)	182409	C08E8.4	CELE_C08E8.4	WBGene00007440	V	hypothetical protein	protein-coding	108.307	180.884	60.0047	48.5339	246.137	191.182
6239 (Caenorhabditis elegans)	182421	fbxa-98	CELE_C08F11.5	WBGene00007453	IV	F-box A protein	protein-coding	18.4312	21.6696	12.1863	10.0245	15.9866	11.9819
6239 (Caenorhabditis elegans)	178330	ugt-22	CELE_C08F11.8	WBGene00007455	IV	UDP-glucuronosyltransferase	protein-coding	251.085	202.135	182.814	172.504	164.406	133.951
6239 (Caenorhabditis elegans)	178331	ule-4	CELE_C08F11.11	WBGene00007458	IV	UPF0375 protein C08F11.11	protein-coding	2860.61	2700.39	89.9828	191.672	1953.61	2443.78
6239 (Caenorhabditis elegans)	178333	C08F11.12	CELE_C08F11.12	WBGene00007459	IV	UPF0375 protein C08F11.12	protein-coding	1.17857	1.64038	0	0	1.59024	1.15619
6239 (Caenorhabditis elegans)	178327	C08F11.13	CELE_C08F11.13	WBGene00007460	IV	Uncharacterized protein	protein-coding	110.743	71.5484	78.6328	59.0396	36.7168	32.4902
6239 (Caenorhabditis elegans)	182478	C09H10.5	CELE_C09H10.5	WBGene00007499	II	hypothetical protein	protein-coding	28.1555	33.5516	18.6084	23.7216	29.148	31.662
6239 (Caenorhabditis elegans)	182521	C11G10.1	CELE_C11G10.1	WBGene00007525	X	hypothetical protein	protein-coding	45.6227	54.4104	13.9606	9.98617	63.8209	52.5355
6239 (Caenorhabditis elegans)	179662	spin-1	CELE_C13C4.5	WBGene00007549	V	SPINster (Drosophila lysosomal permease) homolog	protein-coding	9.56845	9.67817	6.78319	7.51517	8.43335	8.88747
6239 (Caenorhabditis elegans)	182587	C14A6.6	CELE_C14A6.6	WBGene00007570	V	hypothetical protein	protein-coding	1.18831	1.42497	0	0	2.78519	2.07342
6239 (Caenorhabditis elegans)	182626	C15A11.4	CELE_C15A11.4	WBGene00007598	I	hypothetical protein	protein-coding	7.82844	6.84121	2.03179	2.29819	4.05641	5.73637
6239 (Caenorhabditis elegans)	182635	asp-10	CELE_C15C8.3	WBGene00007605	V	ASpartyl Protease	protein-coding	176.047	382.949	86.0734	96.1726	118.155	418.572
6239 (Caenorhabditis elegans)	172821	C16C2.4	CELE_C16C2.4	WBGene00007621	I	hypothetical protein	protein-coding	40.3351	37.3385	29.9857	27.7656	42.8575	37.6417
6239 (Caenorhabditis elegans)	182741	C17G1.2	CELE_C17G1.2	WBGene00007649	X	hypothetical protein	protein-coding	69.123	71.7972	17.6389	17.9531	71.7819	68.9139
6239 (Caenorhabditis elegans)	176612	maa-1	CELE_C18D11.2	WBGene00007680	III	Membrane Associated Acyl-CoA binding protein	protein-coding	34.3068	37.5979	13.4899	13.9178	22.3731	20.0498
6239 (Caenorhabditis elegans)	181383	C23H4.3	CELE_C23H4.3	WBGene00007692	X	hypothetical protein	protein-coding	16.5148	10.8576	7.26719	4.92045	4.34083	2.89684
6239 (Caenorhabditis elegans)	172888	lid-1	CELE_C25A1.12	WBGene00007711	I	Abhydrolase domain-containing protein lid-1	protein-coding	27.0021	24.7474	15.9717	14.4849	26.8211	18.5322
6239 (Caenorhabditis elegans)	180007	C25D7.1	CELE_C25D7.1	WBGene00007714	V	Major sperm protein	protein-coding	1.08221	2.26756	0	0	5.12408	4.13008
6239 (Caenorhabditis elegans)	180013	C25D7.10	CELE_C25D7.10	WBGene00007720	V	hypothetical protein	protein-coding	32.0216	40.8176	22.7168	27.3937	18.3772	19.0225
6239 (Caenorhabditis elegans)	182905	C25F9.4	CELE_C25F9.4	WBGene00007724	V	hypothetical protein	protein-coding	4.56079	6.27692	2.52659	4.03677	2.40658	3.08665
6239 (Caenorhabditis elegans)	180272	C25F9.5	CELE_C25F9.5	WBGene00007725	V	hypothetical protein	protein-coding	13.8369	18.0913	9.85799	10.3221	22.4246	13.9979
6239 (Caenorhabditis elegans)	182915	spe-44	CELE_C25G4.4	WBGene00007732	IV	Uncharacterized protein	protein-coding	2.14081	2.66813	0.969693	1.27612	3.24014	3.4011
6239 (Caenorhabditis elegans)	179667	C27A7.5	CELE_C27A7.5	WBGene00007756	V	hypothetical protein	protein-coding	46.4525	49.2702	28.0674	32.2265	57.891	54.2187
6239 (Caenorhabditis elegans)	182951	C27A7.6	CELE_C27A7.6	WBGene00007757	V	hypothetical protein	protein-coding	10.3829	9.42525	3.63856	5.15495	11.1614	11.2454
6239 (Caenorhabditis elegans)	178226	C27D8.1	CELE_C27D8.1	WBGene00007777	IV	Uncharacterized protein	protein-coding	2.97414	3.95041	0.952173	0.810396	7.4289	6.99163
6239 (Caenorhabditis elegans)	178225	C27D8.2	CELE_C27D8.2	WBGene00007778	IV	Uncharacterized protein	protein-coding	1.91982	2.23163	0.387714	0.655244	4.80597	5.04884
6239 (Caenorhabditis elegans)	180036	C29F3.7	CELE_C29F3.7	WBGene00007807	V	hypothetical protein	protein-coding	385.094	305.657	121.767	107.996	119.127	129.235
6239 (Caenorhabditis elegans)	178030	best-7	CELE_C29F4.2	WBGene00007808	IV	Bestrophin homolog	protein-coding	9.46645	9.83405	3.7862	5.02841	3.66172	4.53625
6239 (Caenorhabditis elegans)	181510	cytb-5.1	CELE_C31E10.7	WBGene00007848	X	YTochrome B	protein-coding	551.785	503.173	213.46	225.507	393.13	324.04
6239 (Caenorhabditis elegans)	172724	C31H5.4	CELE_C31H5.4	WBGene00007855	I	hypothetical protein	protein-coding	170.697	171.507	110.086	103.722	189.843	143.583
6239 (Caenorhabditis elegans)	178245	dod-24	CELE_C32H11.12	WBGene00007875	IV	Downstream Of DAF-16 (regulated by DAF-16)	protein-coding	192.881	234.686	120.194	116.867	28.3638	35.7083
6239 (Caenorhabditis elegans)	179792	C34B4.3	CELE_C34B4.3	WBGene00007908	V	hypothetical protein	protein-coding	3.09893	2.02976	1.67232	1.84264	2.57636	1.94385
6239 (Caenorhabditis elegans)	183200	C34C12.4	CELE_C34C12.4	WBGene00007923	III	hypothetical protein	protein-coding	65.2027	57.7466	44.7783	44.5026	65.0916	56.7691
6239 (Caenorhabditis elegans)	183215	C34F6.5	CELE_C34F6.5	WBGene00007939	X	hypothetical protein	protein-coding	18.9907	12.9512	12.6081	10.0034	20.7813	16.8378
6239 (Caenorhabditis elegans)	179465	C35A5.3	CELE_C35A5.3	WBGene00007947	V	hypothetical protein	protein-coding	29.6009	33.7866	12.6403	15.4241	51.2913	44.9944
6239 (Caenorhabditis elegans)	183247	cyp-25A1	CELE_C36A4.1	WBGene00007963	III	CYtochrome P450 family	protein-coding	141.108	92.9823	20.3322	11.0604	81.1166	47.0402
6239 (Caenorhabditis elegans)	175495	cyp-25A2	CELE_C36A4.2	WBGene00007964	III	CYtochrome P450 family	protein-coding	114.399	107.347	26.2047	17.9934	148.847	109.022
6239 (Caenorhabditis elegans)	175497	C36A4.4	CELE_C36A4.4	WBGene00007965	III	Probable UDP-N-acetylglucosamine pyrophosphorylase	protein-coding	20.3746	22.1986	12.7902	13.2347	22.4104	26.9295
6239 (Caenorhabditis elegans)	259409	fipr-22	CELE_C37A5.2	WBGene00007989	I	FIP (Fungus-Induced Protein) Related	protein-coding	68.8046	32.4143	35.9337	18.9037	72.8202	36.5168
6239 (Caenorhabditis elegans)	173283	fipr-23	CELE_C37A5.4	WBGene00007990	I	FIP (Fungus-Induced Protein) Related	protein-coding	10.3278	8.69389	5.19548	2.30783	20.9128	10.6604
6239 (Caenorhabditis elegans)	178255	C39E9.8	CELE_C39E9.8	WBGene00008032	IV	Uncharacterized protein	protein-coding	351.973	390.651	271.859	272.813	551.807	427.581
6239 (Caenorhabditis elegans)	183358	C40C9.3	CELE_C40C9.3	WBGene00008036	X	hypothetical protein	protein-coding	1.00617	0.940012	0.218942	0	0.373657	0.82306
6239 (Caenorhabditis elegans)	177742	C46C2.5	CELE_C46C2.5	WBGene00008113	IV	Uncharacterized protein	protein-coding	60.6114	56.8219	6.54402	10.4537	29.5333	31.1799
6239 (Caenorhabditis elegans)	173171	gale-1	CELE_C47B2.6	WBGene00008132	I	UDP-GALactose 4-Epimerase	protein-coding	132.836	96.9974	38.5835	39.8111	45.5017	80.1015
6239 (Caenorhabditis elegans)	176353	acox-1.5	CELE_C48B4.1	WBGene00008167	III	Probable peroxisomal acyl-coenzyme A oxidase 5	protein-coding	72.1606	79.0469	38.5796	37.1094	113.713	136
6239 (Caenorhabditis elegans)	183596	C49C3.2	CELE_C49C3.2	WBGene00008192	IV		pseudogene	1.03465	0.900884	0	0	1.58677	1.42972
6239 (Caenorhabditis elegans)	178513	C49C3.4	CELE_C49C3.4	WBGene00008194	IV	Uncharacterized protein	protein-coding	100.535	102.205	66.4091	67.339	93.6506	123.081
6239 (Caenorhabditis elegans)	183615	C49F5.7	CELE_C49F5.7	WBGene00008211	X	hypothetical protein	protein-coding	285.559	238.645	181.518	161.699	317.411	241.9
6239 (Caenorhabditis elegans)	179332	C50F4.8	CELE_C50F4.8	WBGene00008233	V	hypothetical protein	protein-coding	53.4082	62.4989	38.5468	39.0718	70.1987	48.0205
6239 (Caenorhabditis elegans)	179381	fshr-1	CELE_C50H2.1	WBGene00008239	V	FSHR (mammalian follicle stimulating hormone receptor) homolog	protein-coding	40.5032	34.8086	21.3105	16.056	20.5652	20.5122
6239 (Caenorhabditis elegans)	183774	nlp-39	CELE_C54C8.9	WBGene00008295	I	Neuropeptide-Like Protein	protein-coding	9.83758	13.0574	0	0.161067	6.23717	3.94304
6239 (Caenorhabditis elegans)	183779	cdr-2	CELE_C54D10.1	WBGene00008296	V	CaDmium Responsive	protein-coding	205.168	624.082	84.6214	149.07	234.973	384.068
6239 (Caenorhabditis elegans)	179837	C56A3.6	CELE_C56A3.6	WBGene00008345	V	hypothetical protein	protein-coding	24.4395	26.361	16.2675	18.0364	27.5808	27.6988
6239 (Caenorhabditis elegans)	179496	D1054.10	CELE_D1054.10	WBGene00008377	V	hypothetical protein	protein-coding	1558.75	1424.71	126.281	176.232	1891.2	1705.7
6239 (Caenorhabditis elegans)	179497	ule-3	CELE_D1054.11	WBGene00008378	V	Uterine Lumin Expressed/locailized	protein-coding	1704.07	1582.83	47.5387	68.4541	2117.49	1915.25
6239 (Caenorhabditis elegans)	179904	D1086.6	CELE_D1086.6	WBGene00008393	V	hypothetical protein	protein-coding	137.174	139.97	4.00345	5.60616	189.028	183.507
6239 (Caenorhabditis elegans)	183934	D1086.7	CELE_D1086.7	WBGene00008394	V	hypothetical protein	protein-coding	194.038	201.686	5.89664	14.5131	145.46	144.984
6239 (Caenorhabditis elegans)	179618	D2023.6	CELE_D2023.6	WBGene00008410	V	hypothetical protein	protein-coding	15.5675	34.0323	9.72173	12.1262	12.9604	14.7898
6239 (Caenorhabditis elegans)	172511	D2030.2	CELE_D2030.2	WBGene00008412	I	hypothetical protein	protein-coding	191.199	152.08	98.8804	77.2605	140.346	114.176
6239 (Caenorhabditis elegans)	172513	D2030.4	CELE_D2030.4	WBGene00008414	I	NADH dehydrogenase [ubiquinone] 1 beta subcomplex subunit 7	protein-coding	234.252	237.969	170.229	177.724	231.717	231.081
6239 (Caenorhabditis elegans)	172514	mce-1	CELE_D2030.5	WBGene00008415	I	Methylmalonyl-CoA Epimerase	protein-coding	204.401	190.315	114.364	91.2624	207.539	174.898
6239 (Caenorhabditis elegans)	174283	DH11.2	CELE_DH11.2	WBGene00008436	II	hypothetical protein	protein-coding	43.319	43.6269	18.4636	13.1313	37.7467	31.5924
6239 (Caenorhabditis elegans)	183975	mfb-1	CELE_DY3.6	WBGene00008439	I	MAFBx (F-box) protein homolog	protein-coding	30.1492	38.7468	15.5593	13.5189	27.5878	22.7393
6239 (Caenorhabditis elegans)	174988	E01G4.3	CELE_E01G4.3	WBGene00008446	II	hypothetical protein	protein-coding	271.091	366.338	171.7	204.285	250.341	274.934
6239 (Caenorhabditis elegans)	177939	ugt-44	CELE_F01D4.2	WBGene00008486	IV	UDP-GlucuronosylTransferase	protein-coding	177.757	222.936	127.496	173.604	88.6282	133.082
6239 (Caenorhabditis elegans)	175049	F01D5.1	CELE_F01D5.1	WBGene00008492	II	hypothetical protein	protein-coding	84.9268	67.9078	38.7683	41.0915	58.6936	101.429
6239 (Caenorhabditis elegans)	184056	F01D5.2	CELE_F01D5.2	WBGene00008493	II	hypothetical protein	protein-coding	91.4205	56.6009	46.0549	35.9291	47.5752	90.1127
6239 (Caenorhabditis elegans)	184058	F01D5.5	CELE_F01D5.5	WBGene00008495	II	hypothetical protein	protein-coding	51.8594	42.875	14.7952	11.1018	6.53699	8.71674
6239 (Caenorhabditis elegans)	175051	F01D5.7	CELE_F01D5.7	WBGene00008497	II	hypothetical protein	protein-coding	1.13427	1.65309	0	0.0577048	2.15414	2.68338
6239 (Caenorhabditis elegans)	175053	cyp-37A1	CELE_F01D5.9	WBGene00008499	II	CYtochrome P450 family	protein-coding	98.2691	64.1238	41.2631	27.8944	54.6377	43.235
6239 (Caenorhabditis elegans)	177906	tkt-1	CELE_F01G10.1	WBGene00008506	IV	TransKeTolase homolog	protein-coding	407.406	512.403	261.83	272.115	257.676	323.859
6239 (Caenorhabditis elegans)	3565387	F02D8.5	CELE_F02D8.5	WBGene00008522	V	hypothetical protein	protein-coding	111.014	57.9192	17.6564	19.0737	57.4766	47.1829
6239 (Caenorhabditis elegans)	173163	acox-1.2	CELE_F08A8.2	WBGene00008565	I	Acyl-coenzyme A oxidase	protein-coding	229.605	83.01	19.4362	18.9522	106.972	68.4142
6239 (Caenorhabditis elegans)	173164	acox-1.4	CELE_F08A8.4	WBGene00008567	I	Acyl-coenzyme A oxidase	protein-coding	37.6924	32.2579	17.1845	15.5792	10.7639	10.4662
6239 (Caenorhabditis elegans)	175035	F08G2.4	CELE_F08G2.4	WBGene00008576	II	hypothetical protein	protein-coding	31.7443	21.892	22.2832	19.4793	22.4892	20.597
6239 (Caenorhabditis elegans)	179950	F08H9.2	CELE_F08H9.2	WBGene00008590	V	hypothetical protein	protein-coding	5.53768	6.70018	0	0.148291	27.6761	24.5868
6239 (Caenorhabditis elegans)	184216	clec-227	CELE_F08H9.5	WBGene00008593	V	C-type LECtin	protein-coding	5.07419	3.65613	2.8025	2.44211	0.283265	0.257806
6239 (Caenorhabditis elegans)	179951	clec-57	CELE_F08H9.6	WBGene00008594	V	C-type LECtin	protein-coding	24.2752	23.2907	10.2186	12.3503	11.1254	14.2785
6239 (Caenorhabditis elegans)	179953	clec-56	CELE_F08H9.7	WBGene00008595	V	C-type LECtin	protein-coding	32.6733	51.3517	16.3589	19.7167	14.8836	25.5629
6239 (Caenorhabditis elegans)	181691	F09C8.1	CELE_F09C8.1	WBGene00008621	X	hypothetical protein	protein-coding	16.3358	39.8273	5.75454	5.35745	6.10005	27.5077
6239 (Caenorhabditis elegans)	172634	F10D11.5	CELE_F10D11.5	WBGene00008651	I	hypothetical protein	protein-coding	1.52124	1.83154	0.188338	0.181726	2.17254	2.10738
6239 (Caenorhabditis elegans)	175608	F10F2.2	CELE_F10F2.2	WBGene00008654	III	Probable phosphoribosylformylglycinamidine synthase	protein-coding	55.9572	72.8632	42.5583	43.2796	24.298	29.6737
6239 (Caenorhabditis elegans)	179330	acs-14	CELE_F11A3.1	WBGene00008669	V	fatty Acid CoA Synthetase family	protein-coding	51.2263	56.5884	37.7009	41.3264	43.8635	49.1071
6239 (Caenorhabditis elegans)	181431	F11C1.5	CELE_F11C1.5	WBGene00008694	X	hypothetical protein	protein-coding	53.7736	46.7157	29.266	33.7832	51.1766	41.0577
6239 (Caenorhabditis elegans)	178533	F11E6.3	CELE_F11E6.3	WBGene00008707	IV	Uncharacterized protein	protein-coding	1952.46	2631.62	1484.24	1741.36	2501.54	2428.54
6239 (Caenorhabditis elegans)	178081	F12F6.1	CELE_F12F6.1	WBGene00008720	IV	Uncharacterized protein	protein-coding	14.6374	11.9222	10.533	12.3436	14.5824	13.7571
6239 (Caenorhabditis elegans)	177997	F13H10.3	CELE_F13H10.3	WBGene00008774	IV	Sodium-coupled neutral amino acid transporter 9 homolog	protein-coding	25.289	21.3935	14.2534	12.1016	13.5999	13.3614
6239 (Caenorhabditis elegans)	177998	mogs-1	CELE_F13H10.4	WBGene00008775	IV	Mannosyl-oligosaccharide glucosidase	protein-coding	25.1034	24.8946	16.6665	18.4213	19.37	23.4794
6239 (Caenorhabditis elegans)	172751	hxk-1	CELE_F14B4.2	WBGene00008780	I	Phosphotransferase	protein-coding	36.1736	55.6465	25.5241	25.4132	49.2014	57.3087
6239 (Caenorhabditis elegans)	174345	lips-10	CELE_F14E5.5	WBGene00008803	II	LIPaSe related	protein-coding	28.4874	24.0082	14.907	26.5035	43.5472	37.3027
6239 (Caenorhabditis elegans)	176725	F14F7.4	CELE_F14F7.4	WBGene00008811	III	hypothetical protein	protein-coding	1.35503	1.43785	0	0	2.88919	1.80295
6239 (Caenorhabditis elegans)	184497	F14H3.12	CELE_F14H3.12	WBGene00008831	V	hypothetical protein	protein-coding	37.2724	46.6023	24.2312	24.7518	39.3321	43.9209
6239 (Caenorhabditis elegans)	179787	try-10	CELE_F15B9.5	WBGene00008849	V	TRYpsin-like protease	protein-coding	35.2404	32.9056	4.92049	3.68223	41.0152	32.4394
6239 (Caenorhabditis elegans)	173040	F15D3.6	CELE_F15D3.6	WBGene00008856	I	hypothetical protein	protein-coding	72.7984	70.7469	52.0822	53.5584	63.5003	64.994
6239 (Caenorhabditis elegans)	172764	F16A11.1	CELE_F16A11.1	WBGene00008876	I	hypothetical protein	protein-coding	32.2753	25.6442	24.3186	18.3677	26.4338	22.8548
6239 (Caenorhabditis elegans)	172761	ppfr-1	CELE_F16A11.3	WBGene00008878	I	Protein Phosphatase Four Regulatory subunit	protein-coding	17.9297	20.1126	13.7774	15.8515	17.7005	19.8288
6239 (Caenorhabditis elegans)	181439	F17H10.1	CELE_F17H10.1	WBGene00008925	X	hypothetical protein	protein-coding	92.8336	72.1585	56.2669	46.6707	63.0406	56.5791
6239 (Caenorhabditis elegans)	184623	F17H10.2	CELE_F17H10.2	WBGene00008926	X	hypothetical protein	protein-coding	50.6825	49.7102	30.7174	36.2715	64.0273	68.5189
6239 (Caenorhabditis elegans)	179747	papl-1	CELE_F18E2.1	WBGene00008936	V	Purple acid phosphatase	protein-coding	110.557	96.8396	28.6789	35.3949	38.3375	56.399
6239 (Caenorhabditis elegans)	180319	F19B2.5	CELE_F19B2.5	WBGene00008944	V	hypothetical protein	protein-coding	701.749	674.456	548.861	407.424	493.244	438.987
6239 (Caenorhabditis elegans)	184683	F19D8.2	CELE_F19D8.2	WBGene00008955	X	hypothetical protein	protein-coding	3.95338	3.8365	1.04575	1.26548	4.83149	3.98015
6239 (Caenorhabditis elegans)	184742	F20G2.1	CELE_F20G2.1	WBGene00008985	V	hypothetical protein	protein-coding	23.4546	8.58331	13.3007	14.7759	5.35961	8.19012
6239 (Caenorhabditis elegans)	184743	F20G2.2	CELE_F20G2.2	WBGene00008986	V	hypothetical protein	protein-coding	69.543	66.0592	42.7099	46.3554	55.0569	70.8127
6239 (Caenorhabditis elegans)	184810	F22B5.6	CELE_F22B5.6	WBGene00009044	II	hypothetical protein	protein-coding	3.33692	3.0102	0.738618	1.23146	3.19799	3.53616
6239 (Caenorhabditis elegans)	184823	F22B8.4	CELE_F22B8.4	WBGene00009047	V		pseudogene	21.4127	23.2749	13.4497	17.4097	18.7488	25.4636
6239 (Caenorhabditis elegans)	180079	cth-1	CELE_F22B8.6	WBGene00009048	V	CystaTHionine gamma lyase	protein-coding	381.778	369.558	128.575	187.466	147.956	261.215
6239 (Caenorhabditis elegans)	180375	acs-12	CELE_F25C8.4	WBGene00009106	V	fatty Acid CoA Synthetase family	protein-coding	40.8809	48.521	26.2791	22.7357	36.2086	31.3712
6239 (Caenorhabditis elegans)	184939	F25H5.8	CELE_F25H5.8	WBGene00009130	I	hypothetical protein	protein-coding	107.373	98.9771	44.6332	53.3786	123.439	99.8004
6239 (Caenorhabditis elegans)	172525	F26A3.4	CELE_F26A3.4	WBGene00009142	I	hypothetical protein	protein-coding	204.864	135.083	149.395	143.351	191.43	202.467
6239 (Caenorhabditis elegans)	172833	hrdl-1	CELE_F26E4.11	WBGene00009164	I	E3 ubiquitin-protein ligase hrd-like protein 1	protein-coding	50.2207	41.2038	37.0183	31.4457	48.5599	37.6663
6239 (Caenorhabditis elegans)	177791	trcs-1	CELE_F27C8.6	WBGene00009186	IV	TRansport of membrane to Cell Surface	protein-coding	4.01054	5.02533	2.35001	4.17906	7.64951	7.73947
6239 (Caenorhabditis elegans)	178189	dpm-3	CELE_F28D1.11	WBGene00009219	IV	Probable dolichol-phosphate mannosyltransferase subunit 3	protein-coding	63.1297	58.9658	43.3231	43.8673	53.0018	49.5216
6239 (Caenorhabditis elegans)	172778	sac-1	CELE_F30A10.6	WBGene00009264	I	SAC1 PIP phosphatase (yeast Suppressor of ACtin) homolog	protein-coding	29.1451	47.8282	21.5883	23.3967	33.936	37.6377
6239 (Caenorhabditis elegans)	3565926	F30A10.11	CELE_F30A10.11	WBGene00009268	I	hypothetical protein	protein-coding	2.14737	0	0	0	0.501932	0.424989
6239 (Caenorhabditis elegans)	185158	fbxa-180	CELE_F31E9.1	WBGene00009295	V		pseudogene	3.03425	2.03166	1.51162	1.29385	1.81035	1.98834
6239 (Caenorhabditis elegans)	174957	F32A11.3	CELE_F32A11.3	WBGene00009308	II	hypothetical protein	protein-coding	6.00682	7.25984	3.27179	3.60107	15.5842	16.7528
6239 (Caenorhabditis elegans)	177842	F32B6.4	CELE_F32B6.4	WBGene00009321	IV	Uncharacterized protein	protein-coding	2.80017	3.61396	0	0	9.88843	7.13793
6239 (Caenorhabditis elegans)	179506	F32D8.12	CELE_F32D8.12	WBGene00009334	V	hypothetical protein	protein-coding	55.4784	43.2862	30.5949	34.6816	28.8067	32.793
6239 (Caenorhabditis elegans)	179471	best-14	CELE_F32G8.4	WBGene00009340	V	Bestrophin homolog 14	protein-coding	84.6335	82.0324	63.4639	59.9466	101.44	88.7852
6239 (Caenorhabditis elegans)	172715	fasn-1	CELE_F32H2.5	WBGene00009342	I	Fatty Acid SyNthase	protein-coding	65.8407	85.1969	34.844	37.419	90.9707	110.575
6239 (Caenorhabditis elegans)	173369	F33H2.6	CELE_F33H2.6	WBGene00009369	I	hypothetical protein	protein-coding	51.1314	58.2361	36.5784	33.604	37.599	37.0839
6239 (Caenorhabditis elegans)	174928	clec-65	CELE_F35C5.8	WBGene00009396	II	C-type LECtin	protein-coding	579.264	651.248	184.365	213.637	178.36	269.991
6239 (Caenorhabditis elegans)	174325	F35C11.5	CELE_F35C11.5	WBGene00009404	II	hypothetical protein	protein-coding	9.59334	11.4905	1.88983	2.3308	25.5927	24.4211
6239 (Caenorhabditis elegans)	185303	scl-16	CELE_F35E12.1	WBGene00009425	V		pseudogene	3.93922	3.67788	0	0.355676	1.69359	2.49206
6239 (Caenorhabditis elegans)	179869	cld-9	CELE_F35E12.8	WBGene00009432	V	Cub (CUB) Like Domain containing protein	protein-coding	30.8649	30.882	14.2356	14.0487	31.9408	72.9814
6239 (Caenorhabditis elegans)	178168	F35G2.1	CELE_F35G2.1	WBGene00009435	IV	Sulfhydryl oxidase	protein-coding	53.4975	44.3122	39.6206	36.13	52.8321	43.7274
6239 (Caenorhabditis elegans)	175597	mlcd-1	CELE_F35G12.1	WBGene00009439	III	MaLonyl CoA Decarboxylase	protein-coding	34.8318	28.9428	16.2028	12.3445	36.8592	26.5207
6239 (Caenorhabditis elegans)	174507	ugt-58	CELE_F35H8.6	WBGene00009450	II	Putative UDP-glucuronosyltransferase ugt-58	protein-coding	83.579	88.8926	60.9731	66.6852	97.9334	107.29
6239 (Caenorhabditis elegans)	172695	F36A2.9	CELE_F36A2.9	WBGene00009456	I	hypothetical protein	protein-coding	23.4523	25.1969	17.9462	19.0375	18.9095	20.3568
6239 (Caenorhabditis elegans)	172696	F36A2.12	CELE_F36A2.12	WBGene00009459	I	hypothetical protein	protein-coding	4.75424	5.95232	0	0.605027	10.9938	10.5002
6239 (Caenorhabditis elegans)	185380	hrg-4	CELE_F36H1.5	WBGene00009493	IV	Heme transporter hrg-4	protein-coding	10.3916	12.2718	3.02687	4.60336	4.27807	14.6934
6239 (Caenorhabditis elegans)	175510	F37A8.1	CELE_F37A8.1	WBGene00009501	III	hypothetical protein	protein-coding	1.21903	0.479593	0	0.130851	2.10528	1.5489
6239 (Caenorhabditis elegans)	179584	ccch-1	CELE_F38B7.1	WBGene00009532	V	CCCH-type zinc finger putative transcription factor	protein-coding	57.2734	56.1052	38.0416	37.5931	54.7751	53.9277
6239 (Caenorhabditis elegans)	185456	F38B7.2	CELE_F38B7.2	WBGene00009533	V	hypothetical protein	protein-coding	13.9021	10.7211	6.84482	9.66607	15.0158	16.6138
6239 (Caenorhabditis elegans)	173346	F39B2.3	CELE_F39B2.3	WBGene00009554	I	hypothetical protein	protein-coding	56.3645	66.1201	31.532	30.7987	44.551	51.2766
6239 (Caenorhabditis elegans)	185544	F40F9.5	CELE_F40F9.5	WBGene00009582	V	hypothetical protein	protein-coding	19.7488	21.2577	10.6086	13.6425	11.6624	11.344
6239 (Caenorhabditis elegans)	179927	F40G12.10	CELE_F40G12.10	WBGene00009605	V	hypothetical protein	protein-coding	1.67542	1.84286	0	0.0408074	4.34805	3.66626
6239 (Caenorhabditis elegans)	181236	F41E7.1	CELE_F41E7.1	WBGene00009617	X	hypothetical protein	protein-coding	25.3172	35.0987	19.0599	12.9193	46.9877	41.7187
6239 (Caenorhabditis elegans)	181575	sprr-2	CELE_F42D1.3	WBGene00009629	X	Sex Peptide Receptor (Drosophila) Related	protein-coding	7.97092	10.2653	2.99332	2.94396	12.6222	11.7009
6239 (Caenorhabditis elegans)	185674	F42G4.5	CELE_F42G4.5	WBGene00009642	II	hypothetical protein	protein-coding	17.5003	29.1682	11.1827	20.1738	15.2721	20.0217
6239 (Caenorhabditis elegans)	174810	F43G6.4	CELE_F43G6.4	WBGene00009657	II	hypothetical protein	protein-coding	22.4627	16.9542	16.057	19.6626	20.8693	14.3491
6239 (Caenorhabditis elegans)	172656	slc-25A42	CELE_F43G9.3	WBGene00009666	I	SLC (SoLute Carrier) homolog	protein-coding	29.7137	24.543	21.196	15.8022	23.4124	19.8633
6239 (Caenorhabditis elegans)	260109	msd-2	CELE_F44D12.5	WBGene00009682	IV	Major Sperm protein Domain containing	protein-coding	6.99232	8.15172	0	0	30.6529	28.8321
6239 (Caenorhabditis elegans)	179716	F45D3.2	CELE_F45D3.2	WBGene00009722	V	hypothetical protein	protein-coding	5.79196	5.74283	2.32979	2.28534	5.77911	5.24166
6239 (Caenorhabditis elegans)	179717	F45D3.3	CELE_F45D3.3	WBGene00009723	V	hypothetical protein	protein-coding	103.809	111.335	48.9495	49.5996	164.307	176.931
6239 (Caenorhabditis elegans)	179718	F45D3.4	CELE_F45D3.4	WBGene00009724	V	hypothetical protein	protein-coding	566.757	458.005	129.701	99.2922	490.901	319.326
6239 (Caenorhabditis elegans)	174994	drr-1	CELE_F45H10.4	WBGene00009741	II	Dietary Restriction Response (WT but not eat-2 lifespan increased)	protein-coding	86.7465	68.6329	56.6756	48.7448	45.0595	42.9417
6239 (Caenorhabditis elegans)	172772	F46A9.1	CELE_F46A9.1	WBGene00009754	I	hypothetical protein	protein-coding	3.09202	4.45546	0.279322	0.4116	6.05524	5.99167
6239 (Caenorhabditis elegans)	180348	ttr-12	CELE_F46B3.4	WBGene00009759	V	TransThyretin-Related family domain	protein-coding	1.19397	1.65827	0	0	2.59062	3.7161
6239 (Caenorhabditis elegans)	179373	F46B6.5	CELE_F46B6.5	WBGene00009770	V	hypothetical protein	protein-coding	11.3485	11.102	7.19484	8.23607	11.0634	11.7605
6239 (Caenorhabditis elegans)	181619	F46F2.3	CELE_F46F2.3	WBGene00009787	X	hypothetical protein	protein-coding	1292.42	1982.67	975.604	1105.87	1721.1	1910.31
6239 (Caenorhabditis elegans)	185875	F46G10.1	CELE_F46G10.1	WBGene00009796	X	hypothetical protein	protein-coding	272.086	283.498	160.132	150.855	268.78	329.831
6239 (Caenorhabditis elegans)	185900	F47B8.8	CELE_F47B8.8	WBGene00009809	V	hypothetical protein	protein-coding	30.8448	27.9024	20.9514	21.6153	32.8481	32.3246
6239 (Caenorhabditis elegans)	185906	F47B10.9	CELE_F47B10.9	WBGene00009820	X	hypothetical protein	protein-coding	17.0816	14.9109	11.1768	8.02815	11.6247	9.52823
6239 (Caenorhabditis elegans)	177751	F49C12.7	CELE_F49C12.7	WBGene00009877	IV	Uncharacterized protein	protein-coding	140.458	60.3168	68.9013	46.578	250.945	236.187
6239 (Caenorhabditis elegans)	177759	F49C12.15	CELE_F49C12.15	WBGene00009884	IV	Uncharacterized protein	protein-coding	3.33158	3.95998	1.42813	1.64131	12.2293	10.2506
6239 (Caenorhabditis elegans)	174340	skpo-1	CELE_F49E12.1	WBGene00009897	II	Peroxidase skpo-1	protein-coding	140.199	150.668	6.75935	10.5067	165.209	172.531
6239 (Caenorhabditis elegans)	174339	drd-1	CELE_F49E12.9	WBGene00009902	II	dietary restriction down regulated	protein-coding	102.265	124.849	32.4095	57.0929	61.6415	77.5166
6239 (Caenorhabditis elegans)	186061	F49E12.10	CELE_F49E12.10	WBGene00009903	II	hypothetical protein	protein-coding	8.62175	16.3501	3.2138	2.73848	9.22511	18.1154
6239 (Caenorhabditis elegans)	172614	F52B5.2	CELE_F52B5.2	WBGene00009921	I	hypothetical protein	protein-coding	8.76935	8.49091	5.22893	7.85178	6.76055	9.37693
6239 (Caenorhabditis elegans)	178364	F52B11.2	CELE_F52B11.2	WBGene00009925	IV	Probable phosphomannomutase	protein-coding	19.4417	21.1651	13.6478	18.3125	17.7612	22.7128
6239 (Caenorhabditis elegans)	172846	strl-1	CELE_F52F12.7	WBGene00009940	I	STeroidogenic acute Regulatory protein Like	protein-coding	119.865	215.637	92.6234	95.1597	202.985	200.535
6239 (Caenorhabditis elegans)	176756	acaa-2	CELE_F53A2.7	WBGene00009952	III	ACetyl-CoA Acyltransferase 2 homolog	protein-coding	356.038	371.986	185.257	198.691	328.833	274.761
6239 (Caenorhabditis elegans)	178203	F53B2.8	CELE_F53B2.8	WBGene00009957	IV	Uncharacterized protein	protein-coding	689.834	594.807	432.471	280.1	401.488	284.265
6239 (Caenorhabditis elegans)	172709	F53B6.4	CELE_F53B6.4	WBGene00009959	I	Major sperm protein	protein-coding	3.61834	5.03403	1.0218	1.25826	15.2366	14.834
6239 (Caenorhabditis elegans)	172708	fipr-26	CELE_F53B6.8	WBGene00009963	I	FIP (Fungus-Induced Protein) Related	protein-coding	74.601	66.2142	23.1025	10.5454	304.109	143.983
6239 (Caenorhabditis elegans)	180050	F53E4.1	CELE_F53E4.1	WBGene00009978	V	hypothetical protein	protein-coding	30.8697	26.0639	22.5427	23.8588	38.7959	33.9411
6239 (Caenorhabditis elegans)	179822	F53F1.4	CELE_F53F1.4	WBGene00009982	V	hypothetical protein	protein-coding	177.391	161.997	46.2711	58.3282	268.41	359.25
6239 (Caenorhabditis elegans)	181673	F53H4.2	CELE_F53H4.2	WBGene00010007	X	hypothetical protein	protein-coding	334.118	318.856	7.87288	11.816	343.913	327.078
6239 (Caenorhabditis elegans)	174591	F54B3.1	CELE_F54B3.1	WBGene00010013	II	hypothetical protein	protein-coding	8.3136	11.549	6.43807	8.13299	8.57005	11.0343
6239 (Caenorhabditis elegans)	174369	F54C9.3	CELE_F54C9.3	WBGene00010041	II	hypothetical protein	protein-coding	577.95	722.986	421.25	426.565	343.323	391.674
6239 (Caenorhabditis elegans)	174772	F54D5.4	CELE_F54D5.4	WBGene00010050	II	hypothetical protein	protein-coding	1002.79	926.031	469.427	487.042	541.46	820.228
6239 (Caenorhabditis elegans)	174768	F54D5.7	CELE_F54D5.7	WBGene00010052	II	Probable glutaryl-CoA dehydrogenase, mitochondrial	protein-coding	125.246	134.193	97.1834	102.999	125.847	144.025
6239 (Caenorhabditis elegans)	174764	F54D5.12	CELE_F54D5.12	WBGene00010055	II	hypothetical protein	protein-coding	107.76	102.408	57.3031	70.144	61.8758	77.2594
6239 (Caenorhabditis elegans)	186253	F54F7.2	CELE_F54F7.2	WBGene00010064	X	hypothetical protein	protein-coding	159.224	150.862	2.8543	3.47265	220.616	181.184
6239 (Caenorhabditis elegans)	181361	F54F7.3	CELE_F54F7.3	WBGene00010065	X	hypothetical protein	protein-coding	60.1414	73.0476	1.05297	1.87678	66.3939	50.4262
6239 (Caenorhabditis elegans)	178382	F55B11.2	CELE_F55B11.2	WBGene00010084	IV	Uncharacterized protein	protein-coding	626.417	563.063	15.3895	25.8588	752.242	625.493
6239 (Caenorhabditis elegans)	178383	F55B11.3	CELE_F55B11.3	WBGene00010085	IV	Uncharacterized protein	protein-coding	334.052	300.093	4.68013	8.4462	563.765	475.619
6239 (Caenorhabditis elegans)	3564818	F55C10.5	CELE_F55C10.5	WBGene00010109	V	hypothetical protein	protein-coding	35.3975	42.7353	12.7857	13.2724	44.01	43.5342
6239 (Caenorhabditis elegans)	181492	aakb-1	CELE_F55F3.1	WBGene00010115	X	AMP-Activated Kinase Beta subunit	protein-coding	63.2054	53.5108	35.7969	30.3911	92.7962	70.5286
6239 (Caenorhabditis elegans)	175111	F57C2.4	CELE_F57C2.4	WBGene00010196	II	hypothetical protein	protein-coding	472.602	466.219	28.8711	50.2009	658.707	544.494
6239 (Caenorhabditis elegans)	178090	F58B3.6	CELE_F58B3.6	WBGene00010232	IV	Uncharacterized protein	protein-coding	86.1616	82.5507	54.6116	47.9729	82.2513	67.4133
6239 (Caenorhabditis elegans)	178270	F58D2.2	CELE_F58D2.2	WBGene00010241	IV	Uncharacterized protein	protein-coding	1.89965	2.75083	0.167255	0.0525458	6.79552	6.3201
6239 (Caenorhabditis elegans)	173087	F58D5.2	CELE_F58D5.2	WBGene00010242	I	hypothetical protein	protein-coding	20.8541	19.7038	7.8084	11.8356	14.6969	15.859
6239 (Caenorhabditis elegans)	179894	ric-7	CELE_F58E10.1	WBGene00010259	V	hypothetical protein	protein-coding	27.7869	33.5619	18.2112	19.9603	26.4742	28.0878
6239 (Caenorhabditis elegans)	259943	F58G6.3	CELE_F58G6.3	WBGene00010274	IV	Uncharacterized protein	protein-coding	80.383	92.8831	36.4283	57.5582	38.3081	73.8338
6239 (Caenorhabditis elegans)	177798	F58G6.7	CELE_F58G6.7	WBGene00010277	IV	Uncharacterized protein	protein-coding	67.3033	61.2158	27.1194	40.5743	34.5832	46.3012
6239 (Caenorhabditis elegans)	179632	aman-2	CELE_F58H1.1	WBGene00010284	V	Alpha-mannosidase	protein-coding	43.2978	39.9266	32.1485	32.6577	36.5557	41.0344
6239 (Caenorhabditis elegans)	177775	idh-1	CELE_F59B8.2	WBGene00010317	IV	Isocitrate DeHydrogenase	protein-coding	250.77	314.598	161.934	206.03	237.339	275.768
6239 (Caenorhabditis elegans)	186599	F59B10.5	CELE_F59B10.5	WBGene00010321	II	hypothetical protein	protein-coding	48.871	38.0851	11.8931	8.46049	39.9962	29.2664
6239 (Caenorhabditis elegans)	186661	H01G02.1	CELE_H01G02.1	WBGene00010348	IV	Uncharacterized protein	protein-coding	61.9717	64.4657	17.6314	22.1868	133.819	92.3052
6239 (Caenorhabditis elegans)	181616	H03A11.1	CELE_H03A11.1	WBGene00010356	X	Extracellular serine/threonine protein kinase CeFam20	protein-coding	18.0534	18.3281	11.3865	12.3365	30.7414	30.9755
6239 (Caenorhabditis elegans)	3565829	mpst-3	CELE_H12D21.7	WBGene00010383	V	MercaptoPyruvate SulfurTransferase homolog	protein-coding	35.6728	52.6162	26.9693	29.571	27.4753	31.1777
6239 (Caenorhabditis elegans)	179540	mboa-2	CELE_H19N07.4	WBGene00010408	V	Membrane Bound O-Acyl transferase, MBOAT	protein-coding	60.3258	48.4897	34.2006	24.4157	48.8466	34.517
6239 (Caenorhabditis elegans)	186777	H25K10.1	CELE_H25K10.1	WBGene00010411	IV	Purple acid phosphatase	protein-coding	23.0417	15.2988	9.82474	12.9217	2.00313	1.93956
6239 (Caenorhabditis elegans)	173022	hxk-2	CELE_H25P06.1	WBGene00010416	I	Phosphotransferase	protein-coding	57.462	59.4125	43.6205	45.5807	61.1304	60.4566
6239 (Caenorhabditis elegans)	179853	lpin-1	CELE_H37A05.1	WBGene00010425	V	LiPIN (mammalian lipodystrophy associated) homolog	protein-coding	57.237	63.7003	32.619	42.6577	48.5371	58.0469
6239 (Caenorhabditis elegans)	179701	K01D12.7	CELE_K01D12.7	WBGene00010466	V	hypothetical protein	protein-coding	7.40419	7.75653	0	0.345246	21.652	18.9486
6239 (Caenorhabditis elegans)	179703	cdr-6	CELE_K01D12.12	WBGene00010471	V	CaDmium Responsive	protein-coding	271.75	229.514	72.6829	63.7346	160.661	117.791
6239 (Caenorhabditis elegans)	179698	K01D12.15	CELE_K01D12.15	WBGene00010474	V	hypothetical protein	protein-coding	2.42343	4.05616	0	0.285882	7.7688	7.34732
6239 (Caenorhabditis elegans)	176508	K01G5.9	CELE_K01G5.9	WBGene00010480	III	hypothetical protein	protein-coding	40.9906	27.8125	28.3233	22.2337	32.6604	25.4764
6239 (Caenorhabditis elegans)	186855	ant-1.3	CELE_K01H12.2	WBGene00010485	IV	Adenine Nucleotide Translocator	protein-coding	9.0793	9.86289	0.58288	0.426576	21.2792	19.8591
6239 (Caenorhabditis elegans)	174298	K02C4.2	CELE_K02C4.2	WBGene00010501	II	hypothetical protein	protein-coding	14.0647	6.99451	3.02547	1.22123	29.8067	7.74441
6239 (Caenorhabditis elegans)	181436	K03A11.5	CELE_K03A11.5	WBGene00010522	X	hypothetical protein	protein-coding	22.2316	22.8588	15.1991	12.5457	9.65291	12.4988
6239 (Caenorhabditis elegans)	176403	ttr-2	CELE_K03H1.4	WBGene00010539	III	Transthyretin-like protein 2	protein-coding	735.678	788.331	452.057	437.404	818.807	773.837
6239 (Caenorhabditis elegans)	259638	K06A4.7	CELE_K06A4.7	WBGene00010597	V	hypothetical protein	protein-coding	2918.2	2377.29	1527.2	1449.57	1566.41	2292.58
6239 (Caenorhabditis elegans)	172796	K07A1.5	CELE_K07A1.5	WBGene00010612	I	hypothetical protein	protein-coding	1.41435	1.03097	0	0	3.58312	2.57943
6239 (Caenorhabditis elegans)	172797	K07A1.6	CELE_K07A1.6	WBGene00010613	I	hypothetical protein	protein-coding	75.7726	64.3433	5.96723	6.18552	106.316	65.9425
6239 (Caenorhabditis elegans)	187090	ttll-15	CELE_K07C5.7	WBGene00010630	V	Tubulin Tyrosine Ligase Like	protein-coding	6.8254	4.77138	4.51529	6.66041	6.69856	5.78185
6239 (Caenorhabditis elegans)	177831	nspd-2	CELE_K07F5.5	WBGene00010633	IV	Nematode Specific Peptide family, group D	protein-coding	14.8272	20.4842	0	0	67.6516	46.3429
6239 (Caenorhabditis elegans)	173035	K08C9.2	CELE_K08C9.2	WBGene00010651	I	hypothetical protein	protein-coding	3.69338	5.24391	0.459356	0.151844	11.5486	10.0535
6239 (Caenorhabditis elegans)	176810	tyr-2	CELE_K08E3.1	WBGene00010661	III	TYRosinase	protein-coding	43.1707	34.2418	21.4599	20.8533	33.8732	27.0249
6239 (Caenorhabditis elegans)	174398	mak-1	CELE_K08F8.1	WBGene00010681	II	MAP kinase-activated protein kinase mak-1	protein-coding	166.365	208.98	96.1698	120.859	195.481	203.224
6239 (Caenorhabditis elegans)	179395	uda-1	CELE_K08H10.4	WBGene00010697	V	Nucleoside-diphosphatase uda-1	protein-coding	61.9959	50.9508	46.5627	50.1181	76.4117	66.1308
6239 (Caenorhabditis elegans)	181648	ent-2	CELE_K09A9.3	WBGene00010701	X	Equilibrative Nucleoside Transporter	protein-coding	109.799	120.064	55.8109	63.757	141.637	158.782
6239 (Caenorhabditis elegans)	181654	K09E9.1	CELE_K09E9.1	WBGene00010724	X	hypothetical protein	protein-coding	28.7904	36.7878	14.2362	14.4024	21.8322	29.3998
6239 (Caenorhabditis elegans)	187236	K09G1.2	CELE_K09G1.2	WBGene00010728	V	hypothetical protein	protein-coding	1.61687	1.44082	0	0	3.7499	2.19316
6239 (Caenorhabditis elegans)	187267	K10D11.2	CELE_K10D11.2	WBGene00010746	IV	Uncharacterized protein	protein-coding	7.83677	20.6928	4.12001	5.99815	6.87489	16.7158
6239 (Caenorhabditis elegans)	176441	vglu-2	CELE_K10G9.1	WBGene00010755	III	Vesicular GLUtamate transporter	protein-coding	45.2637	42.3272	30.2896	31.8868	53.115	38.8476
6239 (Caenorhabditis elegans)	187284	K10H10.5	CELE_K10H10.5	WBGene00010761	II	hypothetical protein	protein-coding	9.9882	9.8689	1.43731	0.578091	30.9678	14.2235
6239 (Caenorhabditis elegans)	176398	K11H3.3	CELE_K11H3.3	WBGene00010780	III	Putative tricarboxylate transport protein, mitochondrial	protein-coding	81.6231	75.6493	37.2255	42.2884	63.9252	54.6012
6239 (Caenorhabditis elegans)	178387	dld-1	CELE_LLC1.3	WBGene00010794	IV	Dihydrolipoyl dehydrogenase, mitochondrial	protein-coding	213.592	279.444	164.652	184.975	196.666	225.901
6239 (Caenorhabditis elegans)	175457	M01F1.4	CELE_M01F1.4	WBGene00010810	III	hypothetical protein	protein-coding	62.1376	60.3566	37.9043	32.6311	64.233	60.7693
6239 (Caenorhabditis elegans)	175458	hmit-1.3	CELE_M01F1.5	WBGene00010811	III	H(+) MyoInositol coTransporter	protein-coding	36.1024	29.831	21.9939	18.0632	21.3168	19.707
6239 (Caenorhabditis elegans)	173093	M01G12.14	CELE_M01G12.14	WBGene00010825	I	hypothetical protein	protein-coding	5.30665	2.54161	3.09599	2.83784	3.92861	2.39026
6239 (Caenorhabditis elegans)	180274	M04C3.2	CELE_M04C3.2	WBGene00010851	V	hypothetical protein	protein-coding	4.40011	7.98294	2.37059	2.67993	2.10409	2.20347
6239 (Caenorhabditis elegans)	187440	M04C9.3	CELE_M04C9.3	WBGene00010858	I	hypothetical protein	protein-coding	21.7551	25.5717	14.5302	15.3716	15.0434	16.2352
6239 (Caenorhabditis elegans)	179817	tag-260	CELE_M04G12.1	WBGene00010867	V	hypothetical protein	protein-coding	12.6991	15.363	8.76329	13.4752	13.6548	19.0305
6239 (Caenorhabditis elegans)	178158	dhhc-6	CELE_M18.8	WBGene00010892	IV	Palmitoyltransferase	protein-coding	11.6232	13.3084	7.79827	9.27493	12.8603	14.7807
6239 (Caenorhabditis elegans)	187463	M28.10	CELE_M28.10	WBGene00010901	II	hypothetical protein	protein-coding	312.106	273.736	129.116	118.009	105.796	129.826
6239 (Caenorhabditis elegans)	187470	M79.2	CELE_M79.2	WBGene00010902	X	hypothetical protein	protein-coding	27.1309	18.3224	17.9612	16.0552	18.0277	14.9977
6239 (Caenorhabditis elegans)	175591	ugt-62	CELE_M88.1	WBGene00010904	III	UDP-glucuronosyltransferase	protein-coding	359.288	1675.61	193.251	572.604	143.998	586.596
6239 (Caenorhabditis elegans)	174495	M176.4	CELE_M176.4	WBGene00010943	II	hypothetical protein	protein-coding	83.6832	93.4189	62.4088	65.3518	63.1589	69.9828
6239 (Caenorhabditis elegans)	178423	clec-190	CELE_M199.4	WBGene00010953	IV	C-type LECtin	protein-coding	21.1362	14.7993	6.14807	9.2081	42.4782	26.3587
6239 (Caenorhabditis elegans)		nduo-2	CELE_MTCE.16	WBGene00010961	MtDNA	mitochondrial genome encoded NADH- (NaDh) Ubiquinone Oxidoreductase chain homolog	protein-coding	128.847	128.869	100.17	94.7521	118.606	106.285
6239 (Caenorhabditis elegans)	181438	R03G8.6	CELE_R03G8.6	WBGene00011000	X	hypothetical protein	protein-coding	10.7441	9.06404	0.585953	0.812035	16.6154	12.3054
6239 (Caenorhabditis elegans)	187630	gpx-2	CELE_R05H10.5	WBGene00011045	II	Glutathione peroxidase	protein-coding	200.416	221.735	99.3005	82.9079	185.513	159.424
6239 (Caenorhabditis elegans)	175019	R06B9.5	CELE_R06B9.5	WBGene00011056	II	hypothetical protein	protein-coding	150.187	110.412	99.9208	70.795	169.269	120.223
6239 (Caenorhabditis elegans)	174664	R06F6.8	CELE_R06F6.8	WBGene00011071	II	Guanine nucleotide exchange factor subunit R06F6.8	protein-coding	8.35712	9.14135	6.30439	7.64451	8.1929	9.28763
6239 (Caenorhabditis elegans)	181241	acl-5	CELE_R07E3.5	WBGene00011106	X	ACyLtransferase-like	protein-coding	20.5405	19.1609	15.3727	15.4732	21.1145	20.0213
6239 (Caenorhabditis elegans)	259500	mpc-1	CELE_R07E5.13	WBGene00011119	III	Probable mitochondrial pyruvate carrier 1	protein-coding	153.462	142.045	62.8548	83.817	96.0283	104.483
6239 (Caenorhabditis elegans)	178025	cpt-2	CELE_R07H5.2	WBGene00011122	IV	Carnitine Palmitoyl Transferase	protein-coding	92.9869	115.748	69.1446	67.049	86.8211	78.2089
6239 (Caenorhabditis elegans)	178027	sdz-27	CELE_R07H5.4	WBGene00011124	IV	SKN-1 Dependent Zygotic transcript	protein-coding	200.723	211.351	64.2279	60.5527	249.617	226.526
6239 (Caenorhabditis elegans)	187738	chil-22	CELE_R09D1.10	WBGene00011166	II	CHItinase-Like	protein-coding	8.61451	5.99768	4.40138	4.60946	5.63729	7.57859
6239 (Caenorhabditis elegans)	177920	R09E10.1	CELE_R09E10.1	WBGene00011171	IV	Uncharacterized protein	protein-coding	1.99537	2.37512	0.626256	0.742967	2.56674	2.41181
6239 (Caenorhabditis elegans)	177919	R09E10.2	CELE_R09E10.2	WBGene00011172	IV	Uncharacterized protein	protein-coding	1.0728	2.0339	0	0	5.13946	5.1757
6239 (Caenorhabditis elegans)	177952	R09H10.5	CELE_R09H10.5	WBGene00011182	IV	Uncharacterized protein	protein-coding	96.1662	80.9569	65.5134	66.9161	54.5853	79.1341
6239 (Caenorhabditis elegans)	187765	swt-6	CELE_R10D12.9	WBGene00011190	V	Sugar transporter SWEET	protein-coding	264.273	225.707	154.778	137.728	235.896	261.921
6239 (Caenorhabditis elegans)	187773	R10E4.9	CELE_R10E4.9	WBGene00011205	III	Very-long-chain (3R)-3-hydroxyacyl-CoA dehydratase	protein-coding	52.3144	45.4607	33.6083	28.4608	34.3205	34.4307
6239 (Caenorhabditis elegans)	175513	R10E9.2	CELE_R10E9.2	WBGene00011214	III	hypothetical protein	protein-coding	4.21452	6.51709	0.325938	0.519861	16.7462	14.6584
6239 (Caenorhabditis elegans)	177930	R10H10.3	CELE_R10H10.3	WBGene00011222	IV	Uncharacterized protein	protein-coding	183.543	183.151	112.685	116.475	113.021	186.906
6239 (Caenorhabditis elegans)	172556	pck-2	CELE_R11A5.4	WBGene00011232	I	Phosphoenolypyruvate CarboxyKinase	protein-coding	1480.8	1496.9	1015.28	1011.64	1747.06	1724.91
6239 (Caenorhabditis elegans)	177975	best-15	CELE_R13.3	WBGene00011258	IV	Bestrophin homolog 15	protein-coding	19.3874	19.6017	6.31271	7.52838	21.6222	20.5661
6239 (Caenorhabditis elegans)	3565074	miz-1	CELE_R13.4	WBGene00011259	IV	MIZ-type zinc finger putative transcription factor	protein-coding	31.8759	34.5534	24.3056	24.5015	46.0776	38.9905
6239 (Caenorhabditis elegans)	179630	R31.2	CELE_R31.2	WBGene00011270	V	hypothetical protein	protein-coding	218.62	204.925	123.344	104.781	205.048	178.309
6239 (Caenorhabditis elegans)	174555	R53.5	CELE_R53.5	WBGene00011274	II	hypothetical protein	protein-coding	109.577	146.36	42.8954	42.0474	96.2776	96.0795
6239 (Caenorhabditis elegans)	174556	aakg-5	CELE_R53.7	WBGene00011276	II	AMP-Activated protein Kinase Gamma subunit	protein-coding	26.7311	36.2993	17.6729	22.5305	40.4252	35.0947
6239 (Caenorhabditis elegans)	174620	R166.2	CELE_R166.2	WBGene00011302	II	hypothetical protein	protein-coding	21.571	22.072	15.0106	17.4909	13.9192	17.2373
6239 (Caenorhabditis elegans)	174623	mnk-1	CELE_R166.5	WBGene00011304	II	MAP kinase-interacting serine/threonine-protein kinase mnk-1	protein-coding	309.738	275.58	208.163	171.987	312.185	270.705
6239 (Caenorhabditis elegans)	187937	mbr-1	CELE_T01C1.2	WBGene00011315	X	Mblk-1-related factor 1	protein-coding	5.1632	4.10607	1.16747	1.00945	5.09412	5.1221
6239 (Caenorhabditis elegans)	174584	T01E8.1	CELE_T01E8.1	WBGene00011331	II	hypothetical protein	protein-coding	22.9045	19.5958	9.59202	9.18344	26.6551	21.1405
6239 (Caenorhabditis elegans)	179915	T02B5.1	CELE_T02B5.1	WBGene00011362	V	Carboxylic ester hydrolase	protein-coding	23.3522	18.8711	0.752137	0.260078	4.80943	1.37737
6239 (Caenorhabditis elegans)	176760	T03F6.3	CELE_T03F6.3	WBGene00011399	III	Probable glucosamine-6-phosphate isomerase	protein-coding	106.25	144.578	64.5659	62.0215	143.051	109.828
6239 (Caenorhabditis elegans)	176759	T03F6.6	CELE_T03F6.6	WBGene00011401	III	Receptor expression-enhancing protein	protein-coding	2.67142	3.217	0	0.190245	6.9365	7.50149
6239 (Caenorhabditis elegans)	3565327	T04C12.8	CELE_T04C12.8	WBGene00011430	V	hypothetical protein	protein-coding	69.6309	70.4082	37.44	16.2339	32.6359	25.606
6239 (Caenorhabditis elegans)	179608	T04F3.1	CELE_T04F3.1	WBGene00011436	V	hypothetical protein	protein-coding	30.8525	34.4444	19.7634	22.3283	37.8277	36.0391
6239 (Caenorhabditis elegans)	188064	T04F3.4	CELE_T04F3.4	WBGene00011439	V	hypothetical protein	protein-coding	33.9514	37.1601	22.4802	22.3044	15.1167	25.9737
6239 (Caenorhabditis elegans)	181272	ttr-14	CELE_T05A10.3	WBGene00011460	X	TransThyretin-Related family domain	protein-coding	23.2535	19.8013	2.29098	2.82301	35.355	31.2388
6239 (Caenorhabditis elegans)	178014	enpl-1	CELE_T05E11.3	WBGene00011480	IV	Endoplasmin homolog	protein-coding	212.291	183.155	153.269	140.883	205.428	233.011
6239 (Caenorhabditis elegans)	180136	T05E12.6	CELE_T05E12.6	WBGene00011487	V	hypothetical protein	protein-coding	86.4314	89.3623	17.8107	23.3009	45.0005	61.8054
6239 (Caenorhabditis elegans)	172809	T05F1.8	CELE_T05F1.8	WBGene00011493	I	hypothetical protein	protein-coding	1.50243	2.04732	0.340935	0.278695	4.85486	4.71382
6239 (Caenorhabditis elegans)	172811	T05F1.11	CELE_T05F1.11	WBGene00011495	I	hypothetical protein	protein-coding	2.81898	7.68804	1.73859	1.34263	2.22161	3.23896
6239 (Caenorhabditis elegans)	176379	rmd-1	CELE_T05G5.7	WBGene00011501	III	Regulator of microtubule dynamics protein 1	protein-coding	39.1331	51.6445	18.082	16.8895	100.588	76.4714
6239 (Caenorhabditis elegans)	179763	T07F10.1	CELE_T07F10.1	WBGene00011587	V	hypothetical protein	protein-coding	11.3627	8.63251	7.06708	6.58165	26.2102	28.1913
6239 (Caenorhabditis elegans)	188430	T11G6.3	CELE_T11G6.3	WBGene00011718	IV	Uncharacterized protein	protein-coding	11.5668	12.3824	6.96546	9.00389	12.8255	12.3043
6239 (Caenorhabditis elegans)	176797	T12D8.5	CELE_T12D8.5	WBGene00011733	III	hypothetical protein	protein-coding	303.764	379.6	113.991	55.2776	584.797	283.278
6239 (Caenorhabditis elegans)	178140	T12G3.2	CELE_T12G3.2	WBGene00011738	IV	Uncharacterized protein	protein-coding	21.5352	27.8541	16.0822	17.9187	13.8978	17.8686
6239 (Caenorhabditis elegans)	177813	T13F2.9	CELE_T13F2.9	WBGene00011748	IV		pseudogene	4.05815	6.69215	0	0.139686	22.2269	19.8158
6239 (Caenorhabditis elegans)	174415	oac-46	CELE_T14D7.2	WBGene00011768	II	O-ACyltransferase homolog	protein-coding	29.6512	22.9551	19.5291	21.3134	35.9296	27.4728
6239 (Caenorhabditis elegans)	3565629	hpo-5	CELE_T14G10.7	WBGene00011776	IV	Uncharacterized protein	protein-coding	15.2061	14.1675	10.9582	11.379	14.2315	14.8352
6239 (Caenorhabditis elegans)	188549	T16A9.3	CELE_T16A9.3	WBGene00011793	V	hypothetical protein	protein-coding	2.94243	4.14745	1.29814	2.26189	5.8794	5.4649
6239 (Caenorhabditis elegans)	188556	T16G12.4	CELE_T16G12.4	WBGene00011805	III	hypothetical protein	protein-coding	14.5116	13.7225	9.80854	10.6185	17.6287	12.5457
6239 (Caenorhabditis elegans)	179550	cyp-29A2	CELE_T19B10.1	WBGene00011830	V	CYtochrome P450 family	protein-coding	77.3976	67.6189	37.9152	28.4828	80.7247	51.9769
6239 (Caenorhabditis elegans)	188614	chil-25	CELE_T19H5.1	WBGene00011846	II	CHItinase-Like	protein-coding	1.60465	1.12696	0.572127	0.463604	2.00826	1.86844
6239 (Caenorhabditis elegans)	180126	T20B3.1	CELE_T20B3.1	WBGene00011850	V	hypothetical protein	protein-coding	16.174	13.3327	11.157	9.56285	27.0762	17.6978
6239 (Caenorhabditis elegans)	177760	T20D3.2	CELE_T20D3.2	WBGene00011856	IV	Uncharacterized protein	protein-coding	840.701	930.097	584.958	547.039	662.221	873.329
6239 (Caenorhabditis elegans)	174423	enol-1	CELE_T21B10.2	WBGene00011884	II	Enolase	protein-coding	1003.48	1222.63	763.364	780.353	1175.68	1302.99
6239 (Caenorhabditis elegans)	188688	ttr-23	CELE_T21C9.8	WBGene00011894	V	TransThyretin-Related family domain	protein-coding	77.9277	102.597	29.2536	18.7396	13.4399	21.7063
6239 (Caenorhabditis elegans)	178106	alg-3	CELE_T22B3.2	WBGene00011910	IV	Argonaute (plant)-Like Gene	protein-coding	2.06231	2.35662	0.171342	0.132263	5.40261	5.716
6239 (Caenorhabditis elegans)	172568	T22C1.6	CELE_T22C1.6	WBGene00011917	I	hypothetical protein	protein-coding	24.859	23.6596	17.3791	19.7105	30.0614	32.3039
6239 (Caenorhabditis elegans)	188734	T22C8.6	CELE_T22C8.6	WBGene00011927	II	hypothetical protein	protein-coding	5.48823	7.55648	2.51269	1.63523	3.69206	4.7221
6239 (Caenorhabditis elegans)	172534	T23G11.1	CELE_T23G11.1	WBGene00011968	I	hypothetical protein	protein-coding	7.20276	9.50432	1.8238	0.61758	28.3963	22.5875
6239 (Caenorhabditis elegans)	177971	T25B9.9	CELE_T25B9.9	WBGene00012015	IV	6-phosphogluconate dehydrogenase, decarboxylating	protein-coding	268.139	292.106	142.3	149.054	324.346	360.63
6239 (Caenorhabditis elegans)	259727	T25C12.3	CELE_T25C12.3	WBGene00012018	X	hypothetical protein	protein-coding	181.974	207.029	141.56	149.945	134.419	219.359
6239 (Caenorhabditis elegans)	180121	dkf-2	CELE_T25E12.4	WBGene00012019	V	Serine/threonine-protein kinase dkf-2	protein-coding	26.449	24.9631	17.0004	20.465	39.4465	28.0131
6239 (Caenorhabditis elegans)	172509	T25G3.4	CELE_T25G3.4	WBGene00012031	I	Probable glycerol-3-phosphate dehydrogenase, mitochondrial	protein-coding	126.018	119.738	68.9417	63.4024	140.183	115.554
6239 (Caenorhabditis elegans)	259455	T26C5.3	CELE_T26C5.3	WBGene00012033	II	hypothetical protein	protein-coding	52.8848	50.39	38.7185	40.1153	52.0287	48.5837
6239 (Caenorhabditis elegans)	174820	T27D12.1	CELE_T27D12.1	WBGene00012085	II	hypothetical protein	protein-coding	142.595	113.968	47.1516	47.0538	143.148	86.5051
6239 (Caenorhabditis elegans)	178390	T27E7.1	CELE_T27E7.1	WBGene00012087	IV	Uncharacterized protein	protein-coding	3.45047	4.75271	0	0	15.3292	12.3545
6239 (Caenorhabditis elegans)	189005	T27F6.8	CELE_T27F6.8	WBGene00012107	I	hypothetical protein	protein-coding	23.2813	23.6837	15.2903	13.6225	41.7896	21.4491
6239 (Caenorhabditis elegans)	189054	slc-17.4	CELE_T28F3.4	WBGene00012130	IV	SLC (SoLute Carrier) homolog	protein-coding	21.1104	42.454	13.7626	17.6737	16.281	15.7539
6239 (Caenorhabditis elegans)	172502	T28F4.4	CELE_T28F4.4	WBGene00012139	I	hypothetical protein	protein-coding	31.153	21.9814	14.4701	7.73687	21.8273	12.048
6239 (Caenorhabditis elegans)	172503	T28F4.5	CELE_T28F4.5	WBGene00012140	I	hypothetical protein	protein-coding	2328.66	1911.05	1640.34	1038.87	2238.92	1585.39
6239 (Caenorhabditis elegans)	179714	T28H10.3	CELE_T28H10.3	WBGene00012144	V	hypothetical protein	protein-coding	344.117	389.751	254.393	231.299	303.622	322.07
6239 (Caenorhabditis elegans)	177871	W01B6.2	CELE_W01B6.2	WBGene00012169	IV	Uncharacterized protein	protein-coding	1.13176	2.4276	0.102367	0	5.04584	4.18255
6239 (Caenorhabditis elegans)	189121	W02D9.6	CELE_W02D9.6	WBGene00012212	I	hypothetical protein	protein-coding	100.724	103.01	9.87531	12.6821	98.0491	78.3488
6239 (Caenorhabditis elegans)	173126	W02D9.7	CELE_W02D9.7	WBGene00012213	I	hypothetical protein	protein-coding	728.811	656.066	22.5282	31.3508	1025.37	776.797
6239 (Caenorhabditis elegans)	189130	W02H3.1	CELE_W02H3.1	WBGene00012217	X	hypothetical protein	protein-coding	52.1583	55.2359	28.886	38.5894	114.041	117.15
6239 (Caenorhabditis elegans)	189172	W03G11.2	CELE_W03G11.2	WBGene00012224	X	hypothetical protein	protein-coding	2.93265	2.17588	1.0659	1.15334	2.52956	2.12865
6239 (Caenorhabditis elegans)	189178	W04A4.2	CELE_W04A4.2	WBGene00012231	I	hypothetical protein	protein-coding	47.2475	46.7588	22.2882	21.447	66.1886	50.7792
6239 (Caenorhabditis elegans)	180299	clec-50	CELE_W04E12.8	WBGene00012253	V	C-type LECtin	protein-coding	996.3	845.124	681.489	696.392	517.852	758.372
6239 (Caenorhabditis elegans)	179602	W05E10.1	CELE_W05E10.1	WBGene00012280	V	hypothetical protein	protein-coding	11.9541	7.33586	8.10798	8.59358	8.08639	10.7334
6239 (Caenorhabditis elegans)	176497	W09D10.4	CELE_W09D10.4	WBGene00012362	III	hypothetical protein	protein-coding	93.569	98.3169	62.2731	60.3402	96.2002	84.5493
6239 (Caenorhabditis elegans)	189368	Y6B3B.4	CELE_Y6B3B.4	WBGene00012389	I	hypothetical protein	protein-coding	13.0563	12.3633	9.86199	9.98653	12.5922	11.877
6239 (Caenorhabditis elegans)	189374	Y6E2A.4	CELE_Y6E2A.4	WBGene00012398	V	hypothetical protein	protein-coding	34.343	28.1506	16.5914	6.09017	13.7347	7.91053
6239 (Caenorhabditis elegans)	180157	Y6G8.2	CELE_Y6G8.2	WBGene00012404	V	hypothetical protein	protein-coding	20.6709	11.2208	9.12304	5.18481	10.2079	7.31873
6239 (Caenorhabditis elegans)	178457	Y10G11A.1	CELE_Y10G11A.1	WBGene00012423	IV	5'-nucleotidase	protein-coding	67.6366	68.196	23.8787	27.1715	84.7559	74.258
6239 (Caenorhabditis elegans)	177747	Y11D7A.10	CELE_Y11D7A.10	WBGene00012434	IV	Uncharacterized protein	protein-coding	310.084	354.612	218.71	202.127	305.246	314.445
6239 (Caenorhabditis elegans)	174846	Y17G7B.10	CELE_Y17G7B.10	WBGene00012463	II	NAD kinase 2, mitochondrial	protein-coding	78.5957	69.327	45.7633	36.9401	80.7824	81.8578
6239 (Caenorhabditis elegans)	189456	ippk-1	CELE_Y17G7B.13	WBGene00012466	II	Inositol 1,3,4,5,6-PentakisPhosphate 2-Kinase homolog	protein-coding	20.9456	19.4286	15.56	14.688	24.6913	30.6523
6239 (Caenorhabditis elegans)	179426	nhr-232	CELE_Y22F5A.1	WBGene00012494	V	Nuclear Hormone Receptor family	protein-coding	9.70581	6.40471	5.36083	5.10467	4.64111	3.79557
6239 (Caenorhabditis elegans)	179459	Y32F6A.5	CELE_Y32F6A.5	WBGene00012530	V	hypothetical protein	protein-coding	423.114	374.755	200.192	202.807	398.82	459.758
6239 (Caenorhabditis elegans)	178355	Y37A1A.2	CELE_Y37A1A.2	WBGene00012535	IV	Uncharacterized protein	protein-coding	11.892	11.1441	7.77282	10.3631	12.0941	17.2471
6239 (Caenorhabditis elegans)	176711	Y37D8A.19	CELE_Y37D8A.19	WBGene00012557	III	hypothetical protein	protein-coding	1754.18	1701.35	66.8758	100.565	2131.07	1914.95
6239 (Caenorhabditis elegans)	174897	Y38E10A.17	CELE_Y38E10A.17	WBGene00012595	II	hypothetical protein	protein-coding	3.72119	3.23186	0.513303	0.494329	9.10885	8.46211
6239 (Caenorhabditis elegans)	174942	hphd-1	CELE_Y38F1A.6	WBGene00012608	II	Probable hydroxyacid-oxoacid transhydrogenase, mitochondrial	protein-coding	567.082	539.883	112.235	227.301	219.53	324.197
6239 (Caenorhabditis elegans)	180345	dct-16	CELE_Y38H6C.1	WBGene00012615	V	DAF-16/FOXO Controlled, germline Tumor affecting	protein-coding	8310.62	8208.71	6013.71	6095.42	5564.94	6972.32
6239 (Caenorhabditis elegans)	176716	bckd-1A	CELE_Y39E4A.3	WBGene00012713	III	2-oxoisovalerate dehydrogenase subunit alpha, mitochondrial	protein-coding	135.837	148.744	106.311	118.3	118.12	142.025
6239 (Caenorhabditis elegans)	189765	Y39G8B.7	CELE_Y39G8B.7	WBGene00012727	II	hypothetical protein	protein-coding	1.47783	1.81188	0.244035	0.432628	1.14348	0.918183
6239 (Caenorhabditis elegans)	175061	Y39G8C.2	CELE_Y39G8C.2	WBGene00012731	II	hypothetical protein	protein-coding	1.04233	1.01146	0.120085	0.238453	1.69492	1.88173
6239 (Caenorhabditis elegans)	189783	sptf-3	CELE_Y40B1A.4	WBGene00012735	I	SP (Specificity Protein) Transcription Factor	protein-coding	33.171	26.9424	23.8949	26.7681	32.112	29.9293
6239 (Caenorhabditis elegans)	178417	Y41E3.8	CELE_Y41E3.8	WBGene00012766	IV	Uncharacterized protein	protein-coding	62.0405	36.5585	33.9198	30.9338	47.4573	47.2081
6239 (Caenorhabditis elegans)	189839	lact-8	CELE_Y42A5A.2	WBGene00012777	V	beta-LACTamase domain containing	protein-coding	12.9789	12.2972	5.36351	5.98177	14.4051	13.7215
6239 (Caenorhabditis elegans)	177910	nspd-7	CELE_Y43C5A.1	WBGene00012781	IV	Nematode Specific Peptide family, group D	protein-coding	19.8552	23.7352	8.04808	6.24199	55.1537	49.9964
6239 (Caenorhabditis elegans)	177911	Y43C5A.2	CELE_Y43C5A.2	WBGene00012782	IV	Uncharacterized protein	protein-coding	170.558	167.423	133.569	120.06	55.3174	71.8883
6239 (Caenorhabditis elegans)	180284	Y43F8C.5	CELE_Y43F8C.5	WBGene00012827	V	hypothetical protein	protein-coding	1.7348	2.73817	0	0.0755616	6.57601	4.47001
6239 (Caenorhabditis elegans)	178316	tbc-9	CELE_Y45F10A.6	WBGene00012868	IV	TBC (Tre-2/Bub2/Cdc16) domain family	protein-coding	21.5847	19.7532	15.5293	14.9588	20.74	19.8862
6239 (Caenorhabditis elegans)	178334	Y45F10C.2	CELE_Y45F10C.2	WBGene00012878	IV	UPF0375 protein Y45F10C.2	protein-coding	6.82248	7.67249	0	0.312758	6.75546	6.82777
6239 (Caenorhabditis elegans)	178335	Y45F10C.4	CELE_Y45F10C.4	WBGene00012880	IV	UPF0375 protein Y45F10C.4	protein-coding	240.643	208.701	11.5595	18.6336	153.843	168.856
6239 (Caenorhabditis elegans)	174912	cpt-1	CELE_Y46G5A.17	WBGene00012907	II	Carnitine Palmitoyl Transferase	protein-coding	125.505	84.2754	83.3086	60.8613	117.307	90.1161
6239 (Caenorhabditis elegans)	176550	Y47D3A.13	CELE_Y47D3A.13	WBGene00012926	III	hypothetical protein	protein-coding	4.9404	5.87016	1.99466	1.26767	15.9286	13.4315
6239 (Caenorhabditis elegans)	176554	rsks-1	CELE_Y47D3A.16	WBGene00012929	III	Ribosomal protein S6 kinase beta	protein-coding	74.6965	79.2641	57.4843	53.922	73.5835	67.7074
6239 (Caenorhabditis elegans)	190017	Y48B6A.5	CELE_Y48B6A.5	WBGene00012979	II	Major sperm protein	protein-coding	1.86024	2.23336	0.393082	0.260353	3.88706	3.8979
6239 (Caenorhabditis elegans)	190020	Y48C3A.3	CELE_Y48C3A.3	WBGene00012987	II	hypothetical protein	protein-coding	51.5059	64.2415	32.1046	30.8032	50.48	54.4415
6239 (Caenorhabditis elegans)	175002	Y48E1B.8	CELE_Y48E1B.8	WBGene00013007	II	hypothetical protein	protein-coding	88.3504	130.625	0.707135	2.09576	128.072	178.156
6239 (Caenorhabditis elegans)	190138	Y51B9A.5	CELE_Y51B9A.5	WBGene00013087	II	hypothetical protein	protein-coding	2.44846	2.44634	0	0	5.91474	4.84732
6239 (Caenorhabditis elegans)	173080	Y53C10A.5	CELE_Y53C10A.5	WBGene00013136	I	hypothetical protein	protein-coding	51.6151	52.6459	38.8202	45.8889	40.6984	41.8348
6239 (Caenorhabditis elegans)	190217	Y53F4B.18	CELE_Y53F4B.18	WBGene00013164	II	hypothetical protein	protein-coding	84.3706	73.8527	58.298	54.4675	61.8544	49.3701
6239 (Caenorhabditis elegans)	175161	Y53F4B.39	CELE_Y53F4B.39	WBGene00013176	II	Beta-lactamase-like protein 2 homolog	protein-coding	70.9456	78.4146	34.991	35.1096	51.6028	51.2725
6239 (Caenorhabditis elegans)	176620	faah-4	CELE_Y56A3A.12	WBGene00013232	III	Fatty Acid Amide Hydrolase homolog	protein-coding	24.7905	26.2305	18.4996	18.6015	24.9832	26.2354
6239 (Caenorhabditis elegans)	174881	daf-22	CELE_Y57A10C.6	WBGene00013284	II	Non-specific lipid-transfer protein-like 2	protein-coding	141.558	160.727	99.8002	89.1938	138.495	136.983
6239 (Caenorhabditis elegans)	178389	Y57G11A.2	CELE_Y57G11A.2	WBGene00013290	IV	Uncharacterized protein	protein-coding	4.43268	4.61558	0.129214	0.0760999	12.4312	12.3372
6239 (Caenorhabditis elegans)	190366	Y57G11B.2	CELE_Y57G11B.2	WBGene00013295	IV	Uncharacterized protein	protein-coding	16.6537	15.5087	10.5117	8.46043	17.8132	15.4801
6239 (Caenorhabditis elegans)	190367	Y57G11B.3	CELE_Y57G11B.3	WBGene00013296	IV	Uncharacterized protein	protein-coding	1.80972	1.43831	0	0	3.13369	3.65713
6239 (Caenorhabditis elegans)	178391	Y57G11B.5	CELE_Y57G11B.5	WBGene00013297	IV	Uncharacterized protein	protein-coding	1347.66	1337.32	61.5282	93.1589	1625.24	1600.19
6239 (Caenorhabditis elegans)	180309	abhd-3.1	CELE_Y60A3A.7	WBGene00013358	V	ABHydrolase Domain containing homolog	protein-coding	67.435	63.552	45.7364	46.5526	49.2055	47.0917
6239 (Caenorhabditis elegans)	190438	Y60A3A.16	CELE_Y60A3A.16	WBGene00013364	V	hypothetical protein	protein-coding	9.14269	9.05106	4.54052	4.13457	9.58388	9.98811
6239 (Caenorhabditis elegans)	190457	gcl-1	CELE_Y62E10A.16	WBGene00013382	IV	GCL (Drosophila Germ Cell-Less) homolog	protein-coding	11.214	8.87544	8.13799	6.20483	10.8777	8.64523
6239 (Caenorhabditis elegans)	3565328	Y62E10A.19	CELE_Y62E10A.19	WBGene00013385	IV	Uncharacterized protein	protein-coding	9.40936	8.94439	5.69029	5.11797	17.6276	13.0534
6239 (Caenorhabditis elegans)	181363	Y62H9A.3	CELE_Y62H9A.3	WBGene00013391	X	hypothetical protein	protein-coding	287.198	253.106	11.9469	19.3286	385.916	332.425
6239 (Caenorhabditis elegans)	190461	Y62H9A.4	CELE_Y62H9A.4	WBGene00013392	X	hypothetical protein	protein-coding	313.95	265.194	25.3067	37.8598	446.221	402.728
6239 (Caenorhabditis elegans)	181364	Y62H9A.5	CELE_Y62H9A.5	WBGene00013393	X	hypothetical protein	protein-coding	1646.76	1446.01	121.635	154.92	2019.16	1730.08
6239 (Caenorhabditis elegans)	181365	ule-5	CELE_Y62H9A.6	WBGene00013394	X	Uterine Lumin Expressed/locailized	protein-coding	1888.9	1677.91	154.528	194.951	2453.66	2117.91
6239 (Caenorhabditis elegans)	173279	Y63D3A.7	CELE_Y63D3A.7	WBGene00013406	I	hypothetical protein	protein-coding	140.11	166.774	102.269	124.142	136.244	148.059
6239 (Caenorhabditis elegans)	172835	Y67A6A.1	CELE_Y67A6A.1	WBGene00013449	I	hypothetical protein	protein-coding	2.42805	4.20341	0	0	6.21204	6.53512
6239 (Caenorhabditis elegans)	178290	Y67H2A.7	CELE_Y67H2A.7	WBGene00013464	IV	Uncharacterized protein	protein-coding	12.2675	16.0051	8.6907	10.4367	11.2587	14.4076
6239 (Caenorhabditis elegans)	177992	Y69E1A.2	CELE_Y69E1A.2	WBGene00013474	IV	Uncharacterized protein	protein-coding	6.09796	6.90497	2.73009	1.96993	19.1618	16.5021
6239 (Caenorhabditis elegans)	190551	Y69E1A.5	CELE_Y69E1A.5	WBGene00013477	IV	Uncharacterized protein	protein-coding	204.364	228.837	146.3	152.258	233.565	230.978
6239 (Caenorhabditis elegans)	180221	Y69H2.3	CELE_Y69H2.3	WBGene00013481	V	hypothetical protein	protein-coding	1156.73	1410.81	268.56	325.856	1048.91	1111.67
6239 (Caenorhabditis elegans)	177723	Y73F4A.1	CELE_Y73F4A.1	WBGene00013514	IV	DOMON domain-containing protein Y73F4A.1	protein-coding	77.1542	70.6737	50.0465	55.9163	77.2678	78.5957
6239 (Caenorhabditis elegans)	190676	Y73F8A.14	CELE_Y73F8A.14	WBGene00013523	IV	Uncharacterized protein	protein-coding	1.30796	0.624988	0	0	4.25765	2.62715
6239 (Caenorhabditis elegans)	176653	Y75B8A.24	CELE_Y75B8A.24	WBGene00013557	III	hypothetical protein	protein-coding	33.8952	25.5783	22.8629	26.523	17.5882	21.2029
6239 (Caenorhabditis elegans)	176786	Y76A2B.5	CELE_Y76A2B.5	WBGene00013577	III	hypothetical protein	protein-coding	245.891	224.053	188.555	180.492	234.395	210.689
6239 (Caenorhabditis elegans)	176787	scav-2	CELE_Y76A2B.6	WBGene00013578	III	SCAVenger receptor (CD36 family) related	protein-coding	26.939	24.6475	18.6507	20.2783	24.0825	22.8318
6239 (Caenorhabditis elegans)	190739	Y79H2A.2	CELE_Y79H2A.2	WBGene00013579	III	hypothetical protein	protein-coding	23.1642	16.5533	6.57209	6.9573	36.5097	21.4442
6239 (Caenorhabditis elegans)	190742	Y80D3A.9	CELE_Y80D3A.9	WBGene00013587	V	hypothetical protein	protein-coding	74.7256	91.3069	26.6376	32.6412	62.7127	50.2826
6239 (Caenorhabditis elegans)	173227	gpi-1	CELE_Y87G2A.8	WBGene00013597	I	Glucose-6-phosphate isomerase	protein-coding	207.623	207.459	113.914	112.758	167.484	157.374
6239 (Caenorhabditis elegans)	190894	Y105C5B.14	CELE_Y105C5B.14	WBGene00013653	IV	Uncharacterized protein	protein-coding	6.31995	28.0315	1.92655	4.32132	2.29333	3.36401
6239 (Caenorhabditis elegans)	178448	Y105C5B.15	CELE_Y105C5B.15	WBGene00013654	IV	Purple acid phosphatase	protein-coding	391.296	561.41	106.24	111.247	249.585	310.015
6239 (Caenorhabditis elegans)	178449	Y105C5B.18	CELE_Y105C5B.18	WBGene00013657	IV	Uncharacterized protein	protein-coding	0.981347	2.12681	0	0	4.00771	3.18649
6239 (Caenorhabditis elegans)	173298	Y105E8A.2	CELE_Y105E8A.2	WBGene00013667	I	hypothetical protein	protein-coding	28.8609	25.4311	21.2107	19.99	26.1963	27.061
6239 (Caenorhabditis elegans)	172850	Y106G6A.1	CELE_Y106G6A.1	WBGene00013694	I	hypothetical protein	protein-coding	22.3145	26.5602	16.5268	17.7513	17.6728	18.6413
6239 (Caenorhabditis elegans)	190929	Y106G6H.13	CELE_Y106G6H.13	WBGene00013723	I	hypothetical protein	protein-coding	5.97481	5.93424	1.68088	2.00344	14.3451	12.5751
6239 (Caenorhabditis elegans)	177813	fbxa-33	CELE_ZC47.9	WBGene00013841	III		pseudogene	7.37977	9.2361	4.41604	4.4914	7.36346	3.58311
6239 (Caenorhabditis elegans)	177966	ssp-34	CELE_ZC168.6	WBGene00013858	IV	Sperm-specific class P protein 34	protein-coding	4.5204	6.26636	0	0	17.1377	15.8699
6239 (Caenorhabditis elegans)	181216	ZC373.2	CELE_ZC373.2	WBGene00013867	X	hypothetical protein	protein-coding	2502.97	2322.91	150.283	225.346	3211.73	2894.91
6239 (Caenorhabditis elegans)	177728	msa-1	CELE_ZC410.5	WBGene00013882	IV	Microfilaria Surface-Associated protein	protein-coding	443.133	623.62	320.679	258.414	962.005	694.571
6239 (Caenorhabditis elegans)	181211	pssy-1	CELE_ZC506.3	WBGene00013920	X	PhosphatidylSerine SYnthase	protein-coding	27.7753	33.2419	19.8951	20.8479	17.4286	19.6226
6239 (Caenorhabditis elegans)	175024	ZK131.11	CELE_ZK131.11	WBGene00013934	II	hypothetical protein	protein-coding	10.6321	11.3664	7.32451	8.22144	8.08	9.15498
6239 (Caenorhabditis elegans)	191276	ZK265.3	CELE_ZK265.3	WBGene00013956	I	hypothetical protein	protein-coding	1.93902	3.70289	0	0.0456973	8.93314	7.71325
6239 (Caenorhabditis elegans)	3565283	ZK287.9	CELE_ZK287.9	WBGene00013968	V	hypothetical protein	protein-coding	32.4713	27.8879	20.3398	22.4107	10.4899	16.1051
6239 (Caenorhabditis elegans)	3565367	ZK512.10	CELE_ZK512.10	WBGene00013988	III	hypothetical protein	protein-coding	2.52317	0.743916	0	0.393387	3.16872	3.68308
6239 (Caenorhabditis elegans)	172500	ZK524.4	CELE_ZK524.4	WBGene00013994	I	hypothetical protein	protein-coding	8.49561	8.3449	6.3458	6.02447	8.77252	8.84595
6239 (Caenorhabditis elegans)	177990	fic-1	CELE_ZK593.8	WBGene00014004	IV	Adenosine monophosphate-protein transferase FICD homolog	protein-coding	14.7615	18.3978	10.7622	10.7941	17.5923	15.7155
6239 (Caenorhabditis elegans)	176394	ZK632.9	CELE_ZK632.9	WBGene00014016	III	hypothetical protein	protein-coding	1429.05	1279.61	1080.31	868.647	1391.9	1213.79
6239 (Caenorhabditis elegans)	176395	ZK632.10	CELE_ZK632.10	WBGene00014017	III	UPF0057 membrane protein ZK632.10	protein-coding	70.6131	81.3095	53.6463	53.298	78.6836	73.4354
6239 (Caenorhabditis elegans)	176259	trxr-2	CELE_ZK637.10	WBGene00014028	III	Probable glutathione reductase 2	protein-coding	6.059	7.34177	4.22132	5.31871	5.68838	6.59309
6239 (Caenorhabditis elegans)	176261	glb-1	CELE_ZK637.13	WBGene00014030	III	Globin-like protein	protein-coding	1141.82	1436.76	744.565	540.916	1644.06	1657
6239 (Caenorhabditis elegans)	174608	ZK673.2	CELE_ZK673.2	WBGene00014058	II	Probable adenylate kinase isoenzyme ZK673.2	protein-coding	193.433	174.717	141.379	107.585	159.603	141.277
6239 (Caenorhabditis elegans)	179415	chpf-1	CELE_ZK856.8	WBGene00014109	V	Calcineurin-like EF-Hand Protein Family member	protein-coding	97.8516	99.3253	58.5995	55.5614	102.603	83.9956
6239 (Caenorhabditis elegans)	191447	ZK892.6	CELE_ZK892.6	WBGene00014130	II	hypothetical protein	protein-coding	1.20562	1.764	0	0.0811935	0.91138	1.14911
6239 (Caenorhabditis elegans)	178238	clec-186	CELE_ZK896.7	WBGene00014138	IV	C-type LECtin	protein-coding	200.42	144.089	124.428	115.15	86.1288	95.8243
6239 (Caenorhabditis elegans)	191463	ZK930.2	CELE_ZK930.2	WBGene00014152	II	hypothetical protein	protein-coding	42.7023	48.5655	14.1668	16.2801	47.7753	46.3769
6239 (Caenorhabditis elegans)	191467	ZK938.1	CELE_ZK938.1	WBGene00014158	II	Serine/threonine-protein phosphatase	protein-coding	3.91384	4.89763	0	0.045993	13.7438	10.2242
6239 (Caenorhabditis elegans)	176720	ZK1010.5	CELE_ZK1010.5	WBGene00014179	III	hypothetical protein	protein-coding	1.46393	2.13963	0.223339	0.166138	3.52002	4.22328
6239 (Caenorhabditis elegans)	175503	mmcm-1	CELE_ZK1058.1	WBGene00014202	III	Probable methylmalonyl-CoA mutase, mitochondrial	protein-coding	203.249	190.015	126.196	104.829	237.8	197.651
6239 (Caenorhabditis elegans)	176344	trpp-3	CELE_ZK1098.5	WBGene00014222	III	Trafficking protein particle complex subunit 3 homolog	protein-coding	28.4169	27.9655	18.4122	22.8124	23.8	24.0843
6239 (Caenorhabditis elegans)	176427	ttll-4	CELE_ZK1128.6	WBGene00014232	III	Tubulin polyglutamylase ttll-4	protein-coding	15.7898	16.3074	9.48675	11.9639	22.8862	19.2593
6239 (Caenorhabditis elegans)	174519	ZK1307.1	CELE_ZK1307.1	WBGene00014244	II	hypothetical protein	protein-coding	196.892	184.548	40.8118	50.1413	86.1205	110.529
6239 (Caenorhabditis elegans)	191563	gstk-1	CELE_ZK1320.1	WBGene00014251	II	Glutathione S-transferase kappa 1	protein-coding	247.529	147.227	74.1345	53.5851	125.782	85.7581
6239 (Caenorhabditis elegans)	174521	ZK1320.3	CELE_ZK1320.3	WBGene00014253	II	hypothetical protein	protein-coding	595.912	519.63	388.816	327.299	838.109	894.952
6239 (Caenorhabditis elegans)	174526	ZK1320.9	CELE_ZK1320.9	WBGene00014258	II	hypothetical protein	protein-coding	64.8048	48.0944	45.1953	38.6272	44.8096	32.3013
6239 (Caenorhabditis elegans)	179615	D2023.1	CELE_D2023.1	WBGene00014300	V	hypothetical protein	protein-coding	65.0234	61.1788	13.4846	10.9587	73.3921	71.5616
6239 (Caenorhabditis elegans)	13197683	C04G2.3	CELE_C04G2.3	WBGene00014665	IV		pseudogene	6.43861	8.83595	0	0.342961	29.8839	24.0041
6239 (Caenorhabditis elegans)	174742	C05D12.3	CELE_C05D12.3	WBGene00014666	II	hypothetical protein	protein-coding	74.0624	52.997	52.8208	41.7042	34.6188	38.3053
6239 (Caenorhabditis elegans)	182346	zipt-2.1	CELE_C06G8.3	WBGene00014669	IV	Zrt (ZRT), Irt-(IRT-) like Protein Transporter	protein-coding	35.7235	32.2409	27.1322	28.0451	29.2709	29.1514
6239 (Caenorhabditis elegans)	13224091	H40L08.2	CELE_H40L08.2	WBGene00014793	X	hypothetical protein	protein-coding	236.812	290.14	151.896	166.59	341	296.628
6239 (Caenorhabditis elegans)	181823	ptps-1	CELE_B0041.6	WBGene00015010	I	Putative 6-pyruvoyl tetrahydrobiopterin synthase	protein-coding	84.759	85.4731	53.2017	44.0987	75.3597	86.1579
6239 (Caenorhabditis elegans)	181851	cyp-34A9	CELE_B0213.15	WBGene00015044	V	CYtochrome P450 family	protein-coding	77.4699	101.941	45.093	33.1145	112.899	68.5094
6239 (Caenorhabditis elegans)	177612	faah-2	CELE_B0218.2	WBGene00015048	IV	Fatty Acid Amide Hydrolase homolog	protein-coding	149.328	196.514	110.329	87.8172	74.3968	71.8964
6239 (Caenorhabditis elegans)	177614	B0218.7	CELE_B0218.7	WBGene00015051	IV	Uncharacterized protein	protein-coding	1.71569	2.10275	0.426749	0.516856	6.36119	6.06516
6239 (Caenorhabditis elegans)	181858	pitr-3	CELE_B0222.3	WBGene00015055	V	Phosphate transporter	protein-coding	2.90666	3.58502	1.061	1.74686	3.38744	3.4954
6239 (Caenorhabditis elegans)	175991	cpg-2	CELE_B0280.5	WBGene00015102	III	Chondroitin proteoglycan-2	protein-coding	14.2458	22.9312	9.74968	12.4659	25.8603	31.6702
6239 (Caenorhabditis elegans)	173772	pacs-1	CELE_B0286.3	WBGene00015116	II	Phosphoribosylaminoimidazole-succinocarboxamide synthase	protein-coding	83.4715	89.3246	54.8312	52.4092	39.8024	55.2289
6239 (Caenorhabditis elegans)	176216	B0303.3	CELE_B0303.3	WBGene00015125	III	hypothetical protein	protein-coding	137.358	183.749	99.6586	99.8652	166.573	163.091
6239 (Caenorhabditis elegans)	176218	B0303.4	CELE_B0303.4	WBGene00015126	III	hypothetical protein	protein-coding	33.8688	28.8106	25.8253	23.1554	33.5711	29.9555
6239 (Caenorhabditis elegans)	177106	mai-2	CELE_B0546.1	WBGene00015248	IV	ATPase inhibitor mai-2, mitochondrial	protein-coding	994.396	955.488	696.096	708.206	853.411	846.859
6239 (Caenorhabditis elegans)	177429	C01B10.4	CELE_C01B10.4	WBGene00015279	IV	Uncharacterized protein	protein-coding	7.08251	4.7074	4.37191	3.8701	3.30036	2.68567
6239 (Caenorhabditis elegans)	177432	C01B10.6	CELE_C01B10.6	WBGene00015280	IV	Uncharacterized protein	protein-coding	271.722	236.163	112.714	87.5649	81.9793	111.543
6239 (Caenorhabditis elegans)	177428	C01B10.10	CELE_C01B10.10	WBGene00015284	IV	Uncharacterized protein	protein-coding	13.7928	15.0809	9.15492	8.64022	8.21259	8.78338
6239 (Caenorhabditis elegans)	182104	C02B8.3	CELE_C02B8.3	WBGene00015322	X	hypothetical protein	protein-coding	14.4529	11.8117	7.5695	5.48445	19.642	12.133
6239 (Caenorhabditis elegans)	177281	ivd-1	CELE_C02B10.1	WBGene00015326	IV	IsoValeryl-CoA Dehydrogenase	protein-coding	151.243	146.628	61.2054	78.3262	118.574	125.188
6239 (Caenorhabditis elegans)	176105	tyr-1	CELE_C02C2.1	WBGene00015332	III	Putative tyrosinase-like protein tyr-1	protein-coding	33.8436	33.6557	24.7347	20.1428	56.1489	31.2692
6239 (Caenorhabditis elegans)	182107	slc-17.3	CELE_C02C2.4	WBGene00015333	III	Uncharacterized transporter slc-17.3	protein-coding	3.22977	6.3994	1.31035	2.32214	1.17893	2.45155
6239 (Caenorhabditis elegans)	180656	C02F12.5	CELE_C02F12.5	WBGene00015355	X	BPTI/Kunitz inhibitor domain-containing protein C02F12.5	protein-coding	120.564	108.465	9.40706	9.10103	41.0633	69.803
6239 (Caenorhabditis elegans)	178905	ugt-51	CELE_C03A7.11	WBGene00015369	V	UDP-GlucuronosylTransferase	protein-coding	20.9119	8.53298	9.24254	8.97905	8.25135	4.21699
6239 (Caenorhabditis elegans)	180910	C03B1.13	CELE_C03B1.13	WBGene00015381	X	hypothetical protein	protein-coding	32.215	23.0647	17.4868	13.8436	10.576	8.94331
6239 (Caenorhabditis elegans)	182177	cyp-35A2	CELE_C03G6.15	WBGene00015400	V	CYtochrome P450 family	protein-coding	119.633	50.2715	43.4012	25.1697	54.8718	18.6766
6239 (Caenorhabditis elegans)	173428	nstp-4	CELE_C03H5.2	WBGene00015404	II	Nucleotide Sugar TransPorter family	protein-coding	62.9797	65.0338	48.2341	44.0786	66.8746	74.2967
6239 (Caenorhabditis elegans)	182223	ugt-63	CELE_C04F5.7	WBGene00015449	V	UDP-GlucuronosylTransferase	protein-coding	28.4213	37.4159	7.42353	13.6525	60.1821	75.9027
6239 (Caenorhabditis elegans)	182237	C04G6.4	CELE_C04G6.4	WBGene00015454	II	hypothetical protein	protein-coding	17.2481	15.3261	12.5543	14.5375	16.6875	17.2279
6239 (Caenorhabditis elegans)	179120	C05C8.7	CELE_C05C8.7	WBGene00015464	V	hypothetical protein	protein-coding	61.1758	97.0733	41.0735	48.4448	83.1885	113.513
6239 (Caenorhabditis elegans)	182276	nhr-76	CELE_C05G6.1	WBGene00015497	IV	Nuclear Hormone Receptor family	protein-coding	41.0278	39.4267	18.8386	20.8847	59.9702	44.7375
6239 (Caenorhabditis elegans)	182326	C06E4.3	CELE_C06E4.3	WBGene00015532	IV	Uncharacterized protein	protein-coding	15.5216	3.28229	10.0506	17.9026	1.67483	3.48025
6239 (Caenorhabditis elegans)	177472	C06G3.3	CELE_C06G3.3	WBGene00015549	IV	Uncharacterized protein	protein-coding	95.0643	58.1605	15.549	8.7125	87.4383	55.6084
6239 (Caenorhabditis elegans)	177469	C06G3.5	CELE_C06G3.5	WBGene00015551	IV	Uncharacterized protein	protein-coding	126.253	107.801	84.7033	73.1843	132.493	120.54
6239 (Caenorhabditis elegans)	180723	C07A12.7	CELE_C07A12.7	WBGene00015561	X	hypothetical protein	protein-coding	65.9241	66.3296	49.9512	42.3262	60.1662	56.364
6239 (Caenorhabditis elegans)	174210	bath-44	CELE_C07D10.2	WBGene00015567	II	BTB and MATH domain containing	protein-coding	54.6229	70.3213	26.0798	24.1445	53.1491	47.8219
6239 (Caenorhabditis elegans)	173547	math-3	CELE_C08F1.4	WBGene00015608	II	MATH (meprin-associated Traf homology) domain containing	protein-coding	10.9923	11.9842	7.04693	9.76038	9.47652	9.57944
6239 (Caenorhabditis elegans)	180870	C09B8.4	CELE_C09B8.4	WBGene00015623	X	hypothetical protein	protein-coding	55.9634	18.82	14.1766	14.9098	40.9001	11.3407
6239 (Caenorhabditis elegans)	172202	C09D4.3	CELE_C09D4.3	WBGene00015634	I	hypothetical protein	protein-coding	1.69588	2.12136	0.474906	0.247992	5.00945	5.04207
6239 (Caenorhabditis elegans)	177659	pkg-2	CELE_C09G4.2	WBGene00015650	IV	Protein Kinase, cGMP-dependent	protein-coding	110.563	119.874	80.7552	93.0579	140.712	157.418
6239 (Caenorhabditis elegans)	182485	C10A4.4	CELE_C10A4.4	WBGene00015665	X	hypothetical protein	protein-coding	5.23273	3.9257	0.482969	1.25117	0.637945	1.86686
6239 (Caenorhabditis elegans)	182503	C10G8.4	CELE_C10G8.4	WBGene00015683	V	hypothetical protein	protein-coding	1048.54	1051.21	34.3356	81.5094	562.298	717.054
6239 (Caenorhabditis elegans)	172324	C10G11.8	CELE_C10G11.8	WBGene00015688	I	hypothetical protein	protein-coding	3.55266	4.39523	0	0	11.274	11.9863
6239 (Caenorhabditis elegans)	182508	ugt-27	CELE_C10H11.5	WBGene00015694	I	UDP-glucuronosyltransferase	protein-coding	3.13536	2.47004	0.957936	0.449006	5.63092	2.15416
6239 (Caenorhabditis elegans)	179148	cyp-33A1	CELE_C12D5.7	WBGene00015709	V	CYtochrome P450 family	protein-coding	34.549	29.141	23.9169	21.9321	33.4179	26.904
6239 (Caenorhabditis elegans)	178574	C14C6.5	CELE_C14C6.5	WBGene00015759	V	hypothetical protein	protein-coding	506.295	393.62	225.88	194.157	824.528	895.691
6239 (Caenorhabditis elegans)	182619	C14F11.4	CELE_C14F11.4	WBGene00015780	X	hypothetical protein	protein-coding	39.1628	42.2488	7.24141	9.70203	47.4866	52.9928
6239 (Caenorhabditis elegans)	180607	C15C7.7	CELE_C15C7.7	WBGene00015793	X	GDP-fucose protein O-fucosyltransferase 1	protein-coding	11.6612	12.9383	7.9885	9.38696	6.432	8.77043
6239 (Caenorhabditis elegans)	180885	C15H9.9	CELE_C15H9.9	WBGene00015803	X	hypothetical protein	protein-coding	516.23	531.088	317.905	333.442	513.541	528.901
6239 (Caenorhabditis elegans)	182686	C16D9.5	CELE_C16D9.5	WBGene00015860	V	hypothetical protein	protein-coding	2.41145	2.67777	0.408246	0.562788	4.61271	7.308
6239 (Caenorhabditis elegans)	173942	C17C3.1	CELE_C17C3.1	WBGene00015887	II	hypothetical protein	protein-coding	179.636	135.94	84.0641	71.9034	166.332	107.302
6239 (Caenorhabditis elegans)	173940	acdh-2	CELE_C17C3.12	WBGene00015894	II	Acyl CoA DeHydrogenase	protein-coding	26.4361	9.92466	18.2367	19.8004	142.106	45.3972
6239 (Caenorhabditis elegans)	173668	C17F4.7	CELE_C17F4.7	WBGene00015913	II	hypothetical protein	protein-coding	7998.81	7606.17	5801.66	5807.94	6755.07	7119.32
6239 (Caenorhabditis elegans)	173949	C17G10.7	CELE_C17G10.7	WBGene00015919	II	hypothetical protein	protein-coding	6.12481	5.30281	2.85936	1.98768	6.31159	3.50698
6239 (Caenorhabditis elegans)	177443	C17H12.3	CELE_C17H12.3	WBGene00015929	IV	Protein-tyrosine-phosphatase	protein-coding	1.92822	2.8277	0.761485	0.564954	6.3682	4.93671
6239 (Caenorhabditis elegans)	177447	C17H12.8	CELE_C17H12.8	WBGene00015933	IV	Uncharacterized protein	protein-coding	915.234	428.668	327.243	285.045	324.283	627.12
6239 (Caenorhabditis elegans)	175889	C18F10.7	CELE_C18F10.7	WBGene00015978	III	hypothetical protein	protein-coding	27.2475	26.5211	19.452	19.752	26.5955	23.488
6239 (Caenorhabditis elegans)	182814	C23G10.6	CELE_C23G10.6	WBGene00016013	III	UDP-glucuronosyltransferase	protein-coding	52.0353	34.8807	5.62363	6.57093	51.1324	23.2597
6239 (Caenorhabditis elegans)	173389	sptl-1	CELE_C23H3.4	WBGene00016020	II	Serine Palmitoyl Transferase famiLy	protein-coding	168.777	199.667	101.129	115.492	82.2878	119.122
6239 (Caenorhabditis elegans)	177007	C23H5.8	CELE_C23H5.8	WBGene00016027	IV	Uncharacterized protein	protein-coding	542.445	515.463	78.9267	132.433	147.223	175.5
6239 (Caenorhabditis elegans)	178736	C24B9.3	CELE_C24B9.3	WBGene00016048	V	hypothetical protein	protein-coding	191.438	199.105	100.286	105.746	104.06	135.265
6239 (Caenorhabditis elegans)	178737	dod-3	CELE_C24B9.9	WBGene00016052	V	Downstream Of DAF-16 (regulated by DAF-16)	protein-coding	320.089	196.743	221.89	149.388	328.82	181.825
6239 (Caenorhabditis elegans)	177290	C24D10.2	CELE_C24D10.2	WBGene00016054	IV	Uncharacterized protein	protein-coding	1.23578	3.17225	0	0.282559	7.36385	6.60659
6239 (Caenorhabditis elegans)	259569	nspd-3	CELE_C24D10.7	WBGene00016058	IV	Nematode Specific Peptide family, group D	protein-coding	8.43509	16.2805	0	0	46.508	45.8117
6239 (Caenorhabditis elegans)	178934	hpo-15	CELE_C24G6.6	WBGene00016061	V	hypothetical protein	protein-coding	193.644	152.707	110.531	109.049	204.653	254.038
6239 (Caenorhabditis elegans)	177464	cht-3	CELE_C25A8.4	WBGene00016084	IV	Chitinase-like protein C25A8.4	protein-coding	268.296	240.049	120.761	152.63	299.716	275.825
6239 (Caenorhabditis elegans)	182923	C25H3.14	CELE_C25H3.14	WBGene00016123	II	hypothetical protein	protein-coding	20.9288	28.9814	11.8661	19.0319	16.9831	25.4614
6239 (Caenorhabditis elegans)	180803	C26B9.5	CELE_C26B9.5	WBGene00016134	X	hypothetical protein	protein-coding	79.812	65.5653	60.7615	57.2915	71.3485	98.7186
6239 (Caenorhabditis elegans)	180805	C26B9.7	CELE_C26B9.7	WBGene00016136	X	hypothetical protein	protein-coding	1.1503	2.10207	0	0.198905	9.50852	5.80075
6239 (Caenorhabditis elegans)	182943	hint-3	CELE_C26F1.7	WBGene00016150	V	HIstidiNe Triad nucleotide-binding protein	protein-coding	61.4926	64.7679	32.4446	30.3125	52.6198	37.3277
6239 (Caenorhabditis elegans)	174176	C27H5.2	CELE_C27H5.2	WBGene00016172	II	hypothetical protein	protein-coding	25.0198	25.9541	18.278	17.1581	24.8799	19.5974
6239 (Caenorhabditis elegans)	3565025	pals-23	CELE_C29F9.3	WBGene00016218	III	Protein containing ALS2cr12 (ALS2CR12) domain	protein-coding	54.7616	83.8218	32.4332	29.2339	53.3485	48.0454
6239 (Caenorhabditis elegans)	175178	pals-24	CELE_C29F9.4	WBGene00016219	III	Protein containing ALS2cr12 (ALS2CR12) domain	protein-coding	46.1068	54.4247	28.2302	25.9441	42.1295	37.4995
6239 (Caenorhabditis elegans)	174195	C30G12.2	CELE_C30G12.2	WBGene00016274	II	hypothetical protein	protein-coding	780.298	340.156	59.7952	43.8111	555.936	227.003
6239 (Caenorhabditis elegans)	172191	C30H7.2	CELE_C30H7.2	WBGene00016278	I	hypothetical protein	protein-coding	52.7298	53.9194	36.4604	37.9371	48.3207	52.3683
6239 (Caenorhabditis elegans)	183097	C31H1.5	CELE_C31H1.5	WBGene00016288	IV	Uncharacterized protein	protein-coding	1.02757	0.933918	0	0	3.60374	3.71469
6239 (Caenorhabditis elegans)	180784	tbc-7	CELE_C31H2.1	WBGene00016292	X	TBC (Tre-2/Bub2/Cdc16) domain family	protein-coding	22.9036	27.0164	14.3883	14.6528	18.3945	23.2864
6239 (Caenorhabditis elegans)	183113	fbxc-7	CELE_C32B5.9	WBGene00016302	II	F-box C protein	protein-coding	1.22814	1.70838	0.360808	0.291005	1.0794	0.361759
6239 (Caenorhabditis elegans)	171947	C32E8.4	CELE_C32E8.4	WBGene00016322	I	hypothetical protein	protein-coding	1.25325	2.05057	0	0	9.43494	10.2656
6239 (Caenorhabditis elegans)	172253	obr-4	CELE_C32F10.1	WBGene00016331	I	Oxysterol-binding protein	protein-coding	49.6271	44.1827	34.8186	31.1615	46.031	42.7995
6239 (Caenorhabditis elegans)	172252	C32F10.8	CELE_C32F10.8	WBGene00016333	I	hypothetical protein	protein-coding	201.246	196.486	133.785	140.646	193.27	195.04
6239 (Caenorhabditis elegans)	173834	C33F10.1	CELE_C33F10.1	WBGene00016351	II	hypothetical protein	protein-coding	3.88525	8.26013	0	0	19.4604	19.4879
6239 (Caenorhabditis elegans)	183168	C33F10.12	CELE_C33F10.12	WBGene00016358	II	hypothetical protein	protein-coding	1.58209	2.38823	0	0.0431694	4.37643	4.85196
6239 (Caenorhabditis elegans)	172967	C34B2.10	CELE_C34B2.10	WBGene00016395	I	Probable signal peptidase complex subunit 1	protein-coding	68.0164	84.0907	48.2307	52.2146	61.0721	72.1709
6239 (Caenorhabditis elegans)	177489	C34D4.2	CELE_C34D4.2	WBGene00016398	IV	Serine/threonine-protein phosphatase	protein-coding	1.72259	2.00588	0.324078	0.1073	2.98194	3.08287
6239 (Caenorhabditis elegans)	181059	C34D10.2	CELE_C34D10.2	WBGene00016407	X	hypothetical protein	protein-coding	105.339	96.1645	70.5298	52.6549	105.378	94.82
6239 (Caenorhabditis elegans)	183218	C34G6.3	CELE_C34G6.3	WBGene00016420	I	hypothetical protein	protein-coding	1.86272	1.5989	0.289729	0.828486	5.05355	4.15204
6239 (Caenorhabditis elegans)	178921	C35A11.4	CELE_C35A11.4	WBGene00016431	V	hypothetical protein	protein-coding	12.8936	13.4342	6.96831	10.6877	4.30231	7.91744
6239 (Caenorhabditis elegans)	177166	C35B1.4	CELE_C35B1.4	WBGene00016434	IV	Uncharacterized protein	protein-coding	343.198	327.404	12.4945	20.1968	165.004	244.831
6239 (Caenorhabditis elegans)	177168	C35B1.5	CELE_C35B1.5	WBGene00016435	IV	Uncharacterized protein	protein-coding	790.074	1564.46	383.316	431.542	412.024	679.049
6239 (Caenorhabditis elegans)	175649	gipc-1	CELE_C35D10.2	WBGene00016440	III	GIPC (RGS-GAIP Interacting Protein C) homolog	protein-coding	7.42473	11.6242	0.390669	0.178776	28.3393	26.2737
6239 (Caenorhabditis elegans)	175648	msd-4	CELE_C35D10.11	WBGene00016447	III	Major Sperm protein Domain containing	protein-coding	9.26197	12.7458	0	0.191453	36.0105	42.0387
6239 (Caenorhabditis elegans)	183295	abhd-5.1	CELE_C37H5.2	WBGene00016506	V	Abhydrolase domain-containing protein cgi-58	protein-coding	48.6632	52.7369	24.1495	17.4794	54.369	39.6138
6239 (Caenorhabditis elegans)	178877	abhd-5.2	CELE_C37H5.3	WBGene00016507	V	ABHydrolase Domain containing homolog	protein-coding	61.5238	74.192	46.8875	50.88	64.2431	55.2688
6239 (Caenorhabditis elegans)	178878	C37H5.13	CELE_C37H5.13	WBGene00016511	V	hypothetical protein	protein-coding	50.647	49.2252	25.9428	22.2037	57.475	49.1931
6239 (Caenorhabditis elegans)	177341	C39H7.1	CELE_C39H7.1	WBGene00016541	IV	Uncharacterized protein	protein-coding	3.32181	5.18985	0.26094	0.221057	11.6595	10.9776
6239 (Caenorhabditis elegans)	3565087	C41D11.3	CELE_C41D11.3	WBGene00016562	I	hypothetical protein	protein-coding	9.20632	10.1625	6.6758	9.60953	12.9967	12.9329
6239 (Caenorhabditis elegans)	180839	C41G11.1	CELE_C41G11.1	WBGene00016568	X	hypothetical protein	protein-coding	37.2105	35.465	1.72344	2.8525	19.1403	27.3226
6239 (Caenorhabditis elegans)	172023	exoc-7	CELE_C43E11.8	WBGene00016606	I	EXOCyst component	protein-coding	17.0867	18.2943	11.2678	11.8107	14.1508	15.7195
6239 (Caenorhabditis elegans)	172025	cogc-5	CELE_C43E11.11	WBGene00016608	I	Conserved Oligomeric Golgi (COG) Component	protein-coding	15.7851	20.5154	11.6716	12.9521	20.5014	23.8444
6239 (Caenorhabditis elegans)	174124	C44B7.5	CELE_C44B7.5	WBGene00016627	II	hypothetical protein	protein-coding	733.5	807.592	10.4685	12.9139	923.02	905.111
6239 (Caenorhabditis elegans)	174125	slc-36.5	CELE_C44B7.6	WBGene00016628	II	SLC (SoLute Carrier) homolog	protein-coding	10.2228	6.52592	6.46891	3.68552	16.6285	7.09684
6239 (Caenorhabditis elegans)	176933	perm-2	CELE_C44B12.1	WBGene00016636	IV	PERMeable eggshell	protein-coding	3166.96	2974.21	2133.71	2410.49	3573.97	3448.66
6239 (Caenorhabditis elegans)	176932	perm-4	CELE_C44B12.5	WBGene00016638	IV	PERMeable eggshell	protein-coding	3071.37	2698.97	1553.14	1885.17	3312.98	3022.82
6239 (Caenorhabditis elegans)	172071	acbp-1	CELE_C44E4.6	WBGene00016655	I	Acyl-CoA-binding protein homolog 1	protein-coding	536.929	644.447	412.664	436.768	317.617	377.09
6239 (Caenorhabditis elegans)	180859	acs-17	CELE_C46F4.2	WBGene00016716	X	fatty Acid CoA Synthetase family	protein-coding	53.7379	45.1916	35.831	28.3731	75.455	66.837
6239 (Caenorhabditis elegans)	177668	C49C8.5	CELE_C49C8.5	WBGene00016769	IV	Uncharacterized protein	protein-coding	62.6533	67.0143	46.9238	47.7793	28.0588	47.1008
6239 (Caenorhabditis elegans)	178752	cyp-33C9	CELE_C50H11.15	WBGene00016860	V	CYtochrome P450 family	protein-coding	44.61	58.2235	30.1403	32.5849	32.3393	46.5125
6239 (Caenorhabditis elegans)	3565402	C52D10.3	CELE_C52D10.3	WBGene00016877	IV	Uncharacterized protein	protein-coding	81.4152	103.801	50.759	56.9195	63.9786	55.8433
6239 (Caenorhabditis elegans)	183744	C53B7.2	CELE_C53B7.2	WBGene00016893	X	hypothetical protein	protein-coding	79.6224	62.7417	39.3764	54.7832	72.053	66.295
6239 (Caenorhabditis elegans)	180957	C53B7.3	CELE_C53B7.3	WBGene00016894	X	hypothetical protein	protein-coding	148.607	157.733	73.7047	75.6432	203.624	170.857
6239 (Caenorhabditis elegans)	183746	nep-4	CELE_C53B7.7	WBGene00016896	X	NEPrilysin metallopeptidase family	protein-coding	2.87681	3.84442	0.372399	0.385457	2.8804	3.3328
6239 (Caenorhabditis elegans)	171618	C53D5.1	CELE_C53D5.1	WBGene00016902	I	hypothetical protein	protein-coding	12.0197	15.191	5.14733	6.64442	16.0487	18.8582
6239 (Caenorhabditis elegans)	171680	madf-6	CELE_C54G6.1	WBGene00016930	I	MADF domain transcription factor	protein-coding	3.32859	2.77046	1.67204	3.47185	2.65396	2.98828
6239 (Caenorhabditis elegans)	172359	C55B7.3	CELE_C55B7.3	WBGene00016942	I	Protein-tyrosine-phosphatase	protein-coding	3.17267	4.02986	0.857818	1.25867	3.98535	3.80299
6239 (Caenorhabditis elegans)	172358	acdh-1	CELE_C55B7.4	WBGene00016943	I	Acyl CoA DeHydrogenase	protein-coding	1002.07	983.767	80.6647	200.978	297.829	384.583
6239 (Caenorhabditis elegans)	177576	atic-1	CELE_C55F2.1	WBGene00016957	IV	5-Aminoimidazole-4-carboxamide ribonucleotide formylTransferase/IMP Cyclohydrolase homolog	protein-coding	79.3278	76.108	55.9782	56.5128	29.7834	36.7859
6239 (Caenorhabditis elegans)	3565794	epg-5	CELE_C56C10.12	WBGene00016968	II	Ectopic P granules protein 5	protein-coding	10.8549	11.6724	8.07804	7.86003	14.6802	16.3646
6239 (Caenorhabditis elegans)	174076	toe-2	CELE_C56E6.3	WBGene00016971	II	Target Of ERK kinase MPK-1	protein-coding	25.4459	37.6856	8.51638	12.5011	20.5574	20.8643
6239 (Caenorhabditis elegans)	180485	acly-1	CELE_D1005.1	WBGene00016995	X	Probable ATP-citrate synthase	protein-coding	131.956	143.517	79.1139	76.2537	77.8955	72.6778
6239 (Caenorhabditis elegans)	183882	D1005.4	CELE_D1005.4	WBGene00016998	X	hypothetical protein	protein-coding	15.2981	10.896	7.65464	7.3309	5.17964	4.53476
6239 (Caenorhabditis elegans)	181138	acs-22	CELE_D1009.1	WBGene00017012	X	fatty Acid CoA Synthetase family	protein-coding	123.441	88.5661	79.8355	60.1442	61.735	57.6231
6239 (Caenorhabditis elegans)	173607	D2062.6	CELE_D2062.6	WBGene00017058	II	hypothetical protein	protein-coding	4.4677	7.85964	0	0	20.8361	18.6223
6239 (Caenorhabditis elegans)	183956	D2062.7	CELE_D2062.7	WBGene00017059	II	hypothetical protein	protein-coding	4.42877	4.33397	0	0	12.4394	12.739
6239 (Caenorhabditis elegans)	178548	lec-12	CELE_DC2.3	WBGene00017080	V	Galectin	protein-coding	118.949	132.948	75.2744	73.0977	89.9721	87.7013
6239 (Caenorhabditis elegans)	180838	cyp-43A1	CELE_E03E2.1	WBGene00017108	X	CYtochrome P450 family	protein-coding	57.4634	54.344	34.1479	28.8364	56.3281	49.3755
6239 (Caenorhabditis elegans)	177262	E03H12.5	CELE_E03H12.5	WBGene00017112	IV	Uncharacterized protein	protein-coding	4.56606	7.57797	0.6315	0.37367	18.7357	18.5134
6239 (Caenorhabditis elegans)	174181	maoc-1	CELE_E04F6.3	WBGene00017123	II	MAO-C-like dehydratase domain	protein-coding	164.099	157.958	108.235	92.553	145.437	117.421
6239 (Caenorhabditis elegans)	174180	acdh-12	CELE_E04F6.5	WBGene00017125	II	Acyl CoA DeHydrogenase	protein-coding	98.096	100.885	65.9828	66.3872	90.4774	90.9515
6239 (Caenorhabditis elegans)	184041	E04F6.15	CELE_E04F6.15	WBGene00017131	II	hypothetical protein	protein-coding	74.4765	41.7623	9.20642	9.55079	10.9942	13.131
6239 (Caenorhabditis elegans)	173918	pink-1	CELE_EEED8.9	WBGene00017137	II	Serine/threonine-protein kinase pink-1, mitochondrial	protein-coding	20.8764	21.0782	13.6509	14.6996	17.592	18.3988
6239 (Caenorhabditis elegans)	175827	aldo-2	CELE_F01F1.12	WBGene00017166	III	Fructose-bisphosphate aldolase	protein-coding	1517.37	1453.69	1024.08	1031.56	1223.93	1080.75
6239 (Caenorhabditis elegans)	179306	glo-4	CELE_F07C3.4	WBGene00017195	V	X-linked retinitis pigmentosa GTPase regulator homolog	protein-coding	17.5694	17.1196	12.7603	12.2924	17.6295	14.7464
6239 (Caenorhabditis elegans)	181019	apy-1	CELE_F08C6.6	WBGene00017244	X	Apyrase apy-1	protein-coding	188.617	302.714	142.8	158.162	156.736	155.258
6239 (Caenorhabditis elegans)	176047	hmgr-1	CELE_F08F8.2	WBGene00017268	III	3-hydroxy-3-methylglutaryl coenzyme A reductase	protein-coding	66.9916	65.5612	50.9291	40.6388	64.3805	55.6622
6239 (Caenorhabditis elegans)	180489	F09E10.1	CELE_F09E10.1	WBGene00017294	X	hypothetical protein	protein-coding	633.89	638.103	63.64	92.7177	1021.13	1101.29
6239 (Caenorhabditis elegans)	175766	hach-1	CELE_F09F7.4	WBGene00017301	III	3-hydroxyisobutyryl-CoA hydrolase, mitochondrial	protein-coding	273.361	211.537	59.5583	80.4262	149.315	136.029
6239 (Caenorhabditis elegans)	184260	F09F7.6	CELE_F09F7.6	WBGene00017303	III	hypothetical protein	protein-coding	270.77	183.727	131.127	53.9338	219.85	193.364
6239 (Caenorhabditis elegans)	179108	F09G2.1	CELE_F09G2.1	WBGene00017310	V	hypothetical protein	protein-coding	12.0361	10.8593	8.66968	7.67928	8.72772	9.96141
6239 (Caenorhabditis elegans)	176167	clec-160	CELE_F09G8.8	WBGene00017322	III	C-type lectin domain-containing protein 160	protein-coding	42.0253	52.7812	30.9458	40.9387	9.61266	13.7404
6239 (Caenorhabditis elegans)	184295	ugt-41	CELE_F10D2.11	WBGene00017336	V	UDP-GlucuronosylTransferase	protein-coding	196.791	136.692	69.5397	59.6806	257.397	98.3799
6239 (Caenorhabditis elegans)	184365	F11G11.4	CELE_F11G11.4	WBGene00017384	II	hypothetical protein	protein-coding	1.81756	1.75306	0	0	4.60872	5.8486
6239 (Caenorhabditis elegans)	173837	nspd-5	CELE_F11G11.8	WBGene00017386	II	Nematode Specific Peptide family, group D	protein-coding	15.0449	22.3143	1.49702	1.10271	56.8351	50.5033
6239 (Caenorhabditis elegans)	173838	mpst-4	CELE_F11G11.9	WBGene00017387	II	Putative thiosulfate sulfurtransferase mpst-4	protein-coding	1.19037	1.70234	0	0	3.33084	3.5857
6239 (Caenorhabditis elegans)	179019	bcl-11	CELE_F13H6.1	WBGene00017430	V	mammalian BCL (B cell lymphoma) gene homologs	protein-coding	19.9281	18.4493	15.0642	16.2815	22.813	21.892
6239 (Caenorhabditis elegans)	179020	F13H6.3	CELE_F13H6.3	WBGene00017431	V	Esterase CM06B1	protein-coding	62.2221	50.1898	34.3815	34.696	50.817	38.5782
6239 (Caenorhabditis elegans)	174037	F13H8.3	CELE_F13H8.3	WBGene00017436	II	hypothetical protein	protein-coding	64.4089	77.4576	31.0181	31.7327	100.725	94.2894
6239 (Caenorhabditis elegans)	174036	F13H8.11	CELE_F13H8.11	WBGene00017443	II	hypothetical protein	protein-coding	17.2701	24.4037	11.6613	7.99086	13.0645	11.103
6239 (Caenorhabditis elegans)	177424	nstp-2	CELE_F15B10.1	WBGene00017480	IV	Nucleotide Sugar TransPorter family	protein-coding	90.5172	85.3693	70.1487	77.1581	102.239	76.698
6239 (Caenorhabditis elegans)	177193	F15E6.4	CELE_F15E6.4	WBGene00017485	IV	Uncharacterized protein	protein-coding	49.5674	111.728	15.7467	16.2882	121.152	129.291
6239 (Caenorhabditis elegans)	184575	F16F9.4	CELE_F16F9.4	WBGene00017515	X	hypothetical protein	protein-coding	11.6102	11.7487	7.47605	11.0213	14.259	13.5587
6239 (Caenorhabditis elegans)	177630	F17E9.4	CELE_F17E9.4	WBGene00017541	IV	Uncharacterized protein	protein-coding	171.969	181.876	10.8986	11.8427	179.458	137.086
6239 (Caenorhabditis elegans)	174082	F18C5.10	CELE_F18C5.10	WBGene00017563	II	hypothetical protein	protein-coding	272.942	231.739	157.614	118.607	265.177	195.148
6239 (Caenorhabditis elegans)	173712	F19B10.10	CELE_F19B10.10	WBGene00017589	II	hypothetical protein	protein-coding	5.58741	6.06027	3.0264	3.17419	6.24673	7.1992
6239 (Caenorhabditis elegans)	177224	F19C7.1	CELE_F19C7.1	WBGene00017591	IV	Uncharacterized protein	protein-coding	493.21	534.252	379.255	346.191	341.944	496.041
6239 (Caenorhabditis elegans)	179196	F20D6.11	CELE_F20D6.11	WBGene00017640	V	hypothetical protein	protein-coding	44.0419	45.1721	23.2964	21.2268	46.8568	45.2774
6239 (Caenorhabditis elegans)	184746	ddo-3	CELE_F20H11.5	WBGene00017648	III	D-aspartate oxidase 3	protein-coding	98.6757	115.888	16.7566	19.8848	119.584	129.982
6239 (Caenorhabditis elegans)	179210	asp-12	CELE_F21F8.4	WBGene00017678	V	ASpartyl Protease	protein-coding	22.8137	26.5763	7.94945	10.235	181.589	201.149
6239 (Caenorhabditis elegans)	176213	F22B7.9	CELE_F22B7.9	WBGene00017698	III	hypothetical protein	protein-coding	152.968	219.029	118.395	125.528	129.239	184.857
6239 (Caenorhabditis elegans)	178692	ldp-1	CELE_F22F7.1	WBGene00017719	V	Lipid DroPlet localized protein	protein-coding	309.405	300.083	167.261	178.395	162.992	145.826
6239 (Caenorhabditis elegans)	184876	F22H10.6	CELE_F22H10.6	WBGene00017730	X	hypothetical protein	protein-coding	51.683	47.2094	35.9706	39.9353	36.7995	28.6885
6239 (Caenorhabditis elegans)	171800	F23C8.5	CELE_F23C8.5	WBGene00017734	I	hypothetical protein	protein-coding	397.652	441.833	232.394	273.77	333.173	347.194
6239 (Caenorhabditis elegans)	184903	F23F1.6	CELE_F23F1.6	WBGene00017747	II	hypothetical protein	protein-coding	14.9803	15.7534	3.87275	3.89428	12.1876	12.0585
6239 (Caenorhabditis elegans)	184904	F23F1.7	CELE_F23F1.7	WBGene00017748	II	hypothetical protein	protein-coding	40.7318	35.7122	27.0199	24.666	52.0219	42.8197
6239 (Caenorhabditis elegans)	175252	sucl-2	CELE_F23H11.3	WBGene00017759	III	SUCcinyl-CoA Ligase, alpha subunit	protein-coding	139.28	166.831	105.456	116.166	136.923	146.893
6239 (Caenorhabditis elegans)	184913	F25A2.1	CELE_F25A2.1	WBGene00017764	V	hypothetical protein	protein-coding	18.6231	19.6472	6.54471	5.23942	5.54548	18.8476
6239 (Caenorhabditis elegans)	175846	dct-6	CELE_F25B5.1	WBGene00017773	III	Protein dct-6	protein-coding	49.3973	53.6191	34.4053	32.7861	38.5098	40.1093
6239 (Caenorhabditis elegans)	175842	F25B5.6	CELE_F25B5.6	WBGene00017777	III	Putative folylpolyglutamate synthase	protein-coding	31.366	29.4168	22.6583	23.9817	25.5958	26.2896
6239 (Caenorhabditis elegans)	184995	ttm-2	CELE_F26G1.4	WBGene00017840	II	Toxin-regulated Targets of MAPK	protein-coding	23.9376	34.1619	14.2516	15.0525	21.969	16.1582
6239 (Caenorhabditis elegans)	179247	asp-13	CELE_F28A12.4	WBGene00017881	V	ASpartyl Protease	protein-coding	264.069	213.006	107.681	101.769	95.4953	74.6361
6239 (Caenorhabditis elegans)	180612	F28B4.3	CELE_F28B4.3	WBGene00017892	X	hypothetical protein	protein-coding	169.756	161.119	118.974	126.923	226.721	355.941
6239 (Caenorhabditis elegans)	171831	F32B5.1	CELE_F32B5.1	WBGene00017975	I	hypothetical protein	protein-coding	3.31519	3.82442	1.37001	1.81642	5.34365	5.9833
6239 (Caenorhabditis elegans)	171830	F32B5.4	CELE_F32B5.4	WBGene00017978	I	hypothetical protein	protein-coding	1.74746	3.62413	0	0	12.0018	6.2537
6239 (Caenorhabditis elegans)	171827	F32B5.6	CELE_F32B5.6	WBGene00017979	I	hypothetical protein	protein-coding	95.4865	96.5028	69.858	80.6856	134.411	107.992
6239 (Caenorhabditis elegans)	185311	F35F10.6	CELE_F35F10.6	WBGene00018056	V	hypothetical protein	protein-coding	6.76186	8.29097	2.32827	2.79477	7.58672	8.56135
6239 (Caenorhabditis elegans)	185341	F36A4.4	CELE_F36A4.4	WBGene00018083	IV	Uncharacterized protein	protein-coding	1.342	1.86821	0	0.162897	2.86685	3.11798
6239 (Caenorhabditis elegans)	185395	F36H12.5	CELE_F36H12.5	WBGene00018121	IV	Uncharacterized protein	protein-coding	1.45273	1.66289	0	0.108061	4.50206	3.41035
6239 (Caenorhabditis elegans)	175945	F37A4.4	CELE_F37A4.4	WBGene00018134	III	Ankyrin repeat-containing protein F37A4.4	protein-coding	0.991421	1.32299	0.376203	0.161901	2.91588	2.97793
6239 (Caenorhabditis elegans)	178745	folt-2	CELE_F37B4.7	WBGene00018138	V	Folate-like transporter 2	protein-coding	475.212	441.444	53.4498	122.021	28.676	41.5572
6239 (Caenorhabditis elegans)	177145	F37C4.4	CELE_F37C4.4	WBGene00018144	IV	Uncharacterized protein	protein-coding	13.8215	20.4921	6.83913	8.64108	19.0444	19.8049
6239 (Caenorhabditis elegans)	177417	odr-8	CELE_F38A5.1	WBGene00018160	IV	Ufm1-specific protease	protein-coding	23.1127	25.1601	17.2443	17.9564	38.6619	30.6925
6239 (Caenorhabditis elegans)	181712	F38E9.1	CELE_F38E9.1	WBGene00018184	X	hypothetical protein	protein-coding	27.3409	25.5985	10.0782	11.5402	17.7069	17.7792
6239 (Caenorhabditis elegans)	173674	btb-16	CELE_F39E9.2	WBGene00018195	II	BTB (Broad/complex/Tramtrack/Bric a brac) domain protein	protein-coding	15.3046	14.443	10.3255	8.3692	5.69683	5.44046
6239 (Caenorhabditis elegans)	180613	irg-7	CELE_F40F4.6	WBGene00018237	X	Infection Response Gene	protein-coding	373.933	413.547	287.64	267.809	246.889	373.465
6239 (Caenorhabditis elegans)	185571	F40H3.2	CELE_F40H3.2	WBGene00018250	II	hypothetical protein	protein-coding	46.4894	49.8858	29.8303	28.5416	46.1756	44.4107
6239 (Caenorhabditis elegans)	173818	F41C3.5	CELE_F41C3.5	WBGene00018271	II	Uncharacterized serine carboxypeptidase F41C3.5	protein-coding	889.186	1029.71	601.361	614.511	1481.78	1224.28
6239 (Caenorhabditis elegans)	185599	F41C6.4	CELE_F41C6.4	WBGene00018278	X	hypothetical protein	protein-coding	1.78847	1.86906	0	0	2.27705	4.45711
6239 (Caenorhabditis elegans)	177317	F41H10.4	CELE_F41H10.4	WBGene00018317	IV	Uncharacterized protein	protein-coding	15.9447	16.3173	11.2855	13.8537	15.7889	15.2549
6239 (Caenorhabditis elegans)	259422	F42G2.2	CELE_F42G2.2	WBGene00018351	II	hypothetical protein	protein-coding	27.7413	31.5882	18.6635	12.4044	25.6773	19.9896
6239 (Caenorhabditis elegans)	185677	F42G8.8	CELE_F42G8.8	WBGene00018359	IV	Serine/threonine-protein phosphatase	protein-coding	1.05075	0.965973	0	0.0461762	2.89772	1.93828
6239 (Caenorhabditis elegans)	174207	mtch-1	CELE_F43E2.7	WBGene00018395	II	MiTochondrial Carrier Homolog	protein-coding	191.448	232.924	144.326	141.163	255.399	242.52
6239 (Caenorhabditis elegans)	179043	acs-1	CELE_F46E10.1	WBGene00018488	V	fatty Acid CoA Synthetase family	protein-coding	385.667	335.546	230.955	252.305	219.908	167.137
6239 (Caenorhabditis elegans)	179041	mdh-1	CELE_F46E10.10	WBGene00018491	V	Malate DeHydrogenase	protein-coding	1189.22	1127.14	782.813	743.661	1197.78	1097.34
6239 (Caenorhabditis elegans)	175892	F47D12.9	CELE_F47D12.9	WBGene00018564	III	Uncharacterized WD repeat-containing protein F47D12.9	protein-coding	57.6545	48.3986	33.567	27.3171	49.7977	44.6893
6239 (Caenorhabditis elegans)	180543	F47G3.1	CELE_F47G3.1	WBGene00018576	X	hypothetical protein	protein-coding	7.15697	7.9156	5.07374	4.58409	9.01732	8.49723
6239 (Caenorhabditis elegans)	180697	F48D6.4	CELE_F48D6.4	WBGene00018602	X	hypothetical protein	protein-coding	1430.2	1232.63	623.808	412.439	1353.63	1119.53
6239 (Caenorhabditis elegans)	181006	F48E3.4	CELE_F48E3.4	WBGene00018605	X	hypothetical protein	protein-coding	230.994	232.266	81.2867	95.6388	296.7	267.195
6239 (Caenorhabditis elegans)	180520	F49H12.5	CELE_F49H12.5	WBGene00018656	X	hypothetical protein	protein-coding	86.1573	96.9376	65.3336	59.1116	108.596	101.62
6239 (Caenorhabditis elegans)	180519	acl-4	CELE_F49H12.6	WBGene00018657	X	ACyLtransferase-like	protein-coding	68.6217	60.4954	39.7727	36.7704	52.576	49.1805
6239 (Caenorhabditis elegans)	179225	lmd-3	CELE_F52E1.13	WBGene00018700	V	LysM Domain (peptidoglycan binding) protein	protein-coding	145.093	150.066	110.163	87.4341	131.246	122.669
6239 (Caenorhabditis elegans)	186134	F52H2.6	CELE_F52H2.6	WBGene00018718	X	Diminuto-like protein	protein-coding	39.9462	32.6559	29.3453	23.8777	43.6752	37.4474
6239 (Caenorhabditis elegans)	171957	mpc-2	CELE_F53F10.3	WBGene00018765	I	Probable mitochondrial pyruvate carrier 2	protein-coding	134.512	135.241	93.5732	106.787	114.03	126.659
6239 (Caenorhabditis elegans)	172097	F54D7.2	CELE_F54D7.2	WBGene00018797	I	hypothetical protein	protein-coding	117.676	118.123	90.2458	98.0204	135.75	139.403
6239 (Caenorhabditis elegans)	178742	F54E2.1	CELE_F54E2.1	WBGene00018823	V	hypothetical protein	protein-coding	492.313	813.065	284.896	346.719	282.336	530.953
6239 (Caenorhabditis elegans)	186265	F54H5.5	CELE_F54H5.5	WBGene00018841	II	hypothetical protein	protein-coding	1.34692	1.95949	0	0.114297	2.65906	2.53713
6239 (Caenorhabditis elegans)	173997	F55C12.5	CELE_F55C12.5	WBGene00018872	II	hypothetical protein	protein-coding	28.5594	29.6335	21.9284	19.381	27.4465	26.9796
6239 (Caenorhabditis elegans)	186303	F55C12.6	CELE_F55C12.6	WBGene00018873	II	hypothetical protein	protein-coding	5.20336	5.76546	2.03519	1.48094	6.03721	5.24065
6239 (Caenorhabditis elegans)	180749	aman-1	CELE_F55D10.1	WBGene00018877	X	Alpha-mannosidase	protein-coding	51.3682	47.8674	40.1307	40.2019	58.1464	53.8197
6239 (Caenorhabditis elegans)	178721	F56A4.2	CELE_F56A4.2	WBGene00018910	V	hypothetical protein	protein-coding	138.57	94.9667	62.6964	82.9329	44.2253	35.5882
6239 (Caenorhabditis elegans)	186367	F56C3.9	CELE_F56C3.9	WBGene00018946	X	hypothetical protein	protein-coding	44.1238	39.7259	31.4851	36.7517	32.5521	35.9468
6239 (Caenorhabditis elegans)	176037	F56C9.7	CELE_F56C9.7	WBGene00018951	III	hypothetical protein	protein-coding	437.94	446.254	317.956	298.606	260.976	361.79
6239 (Caenorhabditis elegans)	176040	F56C9.10	CELE_F56C9.10	WBGene00018953	III	hypothetical protein	protein-coding	89.88	78.6212	65.4128	50.5756	79.6747	65.7266
6239 (Caenorhabditis elegans)	175772	ucr-1	CELE_F56D2.1	WBGene00018963	III	Cytochrome b-c1 complex subunit 1, mitochondrial	protein-coding	225.232	253.027	175.46	192.088	224.796	251.753
[truncated: 279 more rows]

## Sheet: Sheet6
	Genes dependent on dve-1
								FPKM
[truncated: 727 more rows]

## Sheet: Sheet7
	Genes dependent on both hda-1 and dve-1
								FPKM
[truncated: 285 more rows]

## Sheet: Sheet8
	Genes dependent on hda-1 under atp-2 RNAi
[truncated: 1,601 more rows]

[truncated: 4 more sheets: Sheet9, Sheet10, Sheet11, Sheet12]
