# Supplementary material for: Histone deacetylase HDA-1 modulates mitochondrial stress response and longevity
Source: Nat Commun. 2020 Sep 15;11:4639. doi: 10.1038/s41467-020-18501-w (PMC7493924; doi:10.1038/s41467-020-18501-w)
Supplement: Supplementary file 5 — Supplementary Data 2 [file 41467_2020_18501_MOESM5_ESM.xlsx]

## Sheet: Sheet1
	GO annotations of genes depending on hda-1 and up-regulated by atp-2 RNAi
ID	Gene Name	Species	P values are DAVID modified Fisher exact P value, one-sided
Single-organism metabolic process (GO:0044710)			6.22367e-05
WBGene00020149	1,2-dihydroxy-3-keto-5-methylthiopentene dioxygenase homolog 1(T01D1.4)	Caenorhabditis elegans
WBGene00019489	1,2-dihydroxy-3-keto-5-methylthiopentene dioxygenase homolog 2(K07E1.1)	Caenorhabditis elegans
WBGene00019001	2,3-bisphosphoglycerate-independent phosphoglycerate mutase(ipgm-1)	Caenorhabditis elegans
WBGene00017244	APYrase(apy-1)	Caenorhabditis elegans
WBGene00000767	Atypical kinase coq-8, mitochondrial(coq-8)	Caenorhabditis elegans
WBGene00000268	Beta-1,4-mannosyltransferase bre-3(bre-3)	Caenorhabditis elegans
WBGene00000761	COenzyme Q (ubiquinone) biosynthesis(coq-1)	Caenorhabditis elegans
WBGene00008810	CYtochrome P450 family(cyp-13A12)	Caenorhabditis elegans
WBGene00010705	CYtochrome P450 family(cyp-14A1)	Caenorhabditis elegans
WBGene00011009	CYtochrome P450 family(cyp-14A4)	Caenorhabditis elegans
WBGene00019967	CYtochrome P450 family(cyp-33C8)	Caenorhabditis elegans
WBGene00018334	CYtochrome P450 family(cyp-33E2)	Caenorhabditis elegans
WBGene00013220	Catalase(ctl-3)	Caenorhabditis elegans
WBGene00011526	Cytochrome OXidase assembly protein(cox-15)	Caenorhabditis elegans
WBGene00000905	Cytochrome P450 daf-9(daf-9)	Caenorhabditis elegans
WBGene00001157	Enoyl-CoA Hydratase(ech-8)	Caenorhabditis elegans
WBGene00011058	Farnesyl DiPhosphate Synthetase(fdps-1)	Caenorhabditis elegans
WBGene00011474	Fructose-bisphosphate aldolase 1(aldo-1)	Caenorhabditis elegans
WBGene00014095	Glutamate dehydrogenase(gdh-1)	Caenorhabditis elegans
WBGene00019846	Glutathione peroxidase(gpx-7)	Caenorhabditis elegans
WBGene00016204	Glutathione transferase omega-1(gsto-1)	Caenorhabditis elegans
WBGene00016789	Glutathione-independent glyoxalase DJR-1.2(djr-1.2)	Caenorhabditis elegans
WBGene00006448	Glyoxalase 1(glod-4)	Caenorhabditis elegans
WBGene00017769	Hydroxymethylglutaryl-CoA synthase(hmgs-1)	Caenorhabditis elegans
WBGene00012319	Intracelllar PhosphoLipase A family(ipla-3)	Caenorhabditis elegans
WBGene00002262	L-lactate dehydrogenase(ldh-1)	Caenorhabditis elegans
WBGene00003073	Leucine--tRNA ligase(lars-1)	Caenorhabditis elegans
WBGene00004014	Mitochondrial prohibitin complex protein 1(phb-1)	Caenorhabditis elegans
WBGene00004015	Mitochondrial prohibitin complex protein 2(phb-2)	Caenorhabditis elegans
WBGene00003374	Mitogen-activated protein kinase kinase kinase mlk-1(mlk-1)	Caenorhabditis elegans
WBGene00001262	NADPH--cytochrome P450 reductase(emb-8)	Caenorhabditis elegans
WBGene00019579	O-ACyltransferase homolog(oac-57)	Caenorhabditis elegans
WBGene00008780	Phosphotransferase(hxk-1)	Caenorhabditis elegans
WBGene00000041	Probable aconitate hydratase, mitochondrial(aco-2)	Caenorhabditis elegans
WBGene00007099	Probable thioredoxin-2(trx-2)	Caenorhabditis elegans
WBGene00011564	Putative UDP-glucuronosyltransferase ugt-50(ugt-50)	Caenorhabditis elegans
WBGene00004798	Stress-induced protein 1(sip-1)	Caenorhabditis elegans
WBGene00004932	Superoxide dismutase [Mn] 2, mitochondrial(sod-3)	Caenorhabditis elegans
WBGene00006617	Threonine--tRNA ligase, cytoplasmic(tars-1)	Caenorhabditis elegans
WBGene00006923	Tyrosine-protein phosphatase vhp-1(vhp-1)	Caenorhabditis elegans
WBGene00007072	UDP-GlucuronosylTransferase(ugt-1)	Caenorhabditis elegans
WBGene00019515	UDP-GlucuronosylTransferase(ugt-19)	Caenorhabditis elegans
WBGene00018206	UDP-glucuronosyltransferase(ugt-61)	Caenorhabditis elegans
WBGene00010904	UDP-glucuronosyltransferase(ugt-62)	Caenorhabditis elegans
WBGene00001095	aspartyl(D) Amino-acyl tRNA Synthetase(dars-2)	Caenorhabditis elegans
WBGene00018174	Phosphoribosylglycinamide formyltransferase(F38B6.4)	Caenorhabditis elegans
WBGene00009626	hypothetical protein(F42A8.1)	Caenorhabditis elegans
WBGene00009903	hypothetical protein(F49E12.10)	Caenorhabditis elegans
Response to stress (GO:0006950)			0.000225412
WBGene00017244	APYrase(apy-1)	Caenorhabditis elegans
WBGene00000013	Antibacterial factor-related peptide 2(abf-2)	Caenorhabditis elegans
WBGene00000835	CU (copper) Chaperonin(cuc-1)	Caenorhabditis elegans
WBGene00008296	CaDmium Responsive(cdr-2)	Caenorhabditis elegans
WBGene00008297	CaDmium Responsive(cdr-3)	Caenorhabditis elegans
WBGene00010470	CaDmium Responsive(cdr-4)	Caenorhabditis elegans
WBGene00013220	Catalase(ctl-3)	Caenorhabditis elegans
WBGene00001028	DnaJ homolog dnj-10(dnj-10)	Caenorhabditis elegans
WBGene00022644	Downstream Of DAF-16 (regulated by DAF-16)(dod-19)	Caenorhabditis elegans
WBGene00001761	Glutathione S-Transferase(gst-13)	Caenorhabditis elegans
WBGene00019846	Glutathione peroxidase(gpx-7)	Caenorhabditis elegans
WBGene00016204	Glutathione transferase omega-1(gsto-1)	Caenorhabditis elegans
WBGene00016789	Glutathione-independent glyoxalase DJR-1.2(djr-1.2)	Caenorhabditis elegans
WBGene00002010	Heat shock 70 kDa protein F, mitochondrial(hsp-6)	Caenorhabditis elegans
WBGene00004014	Mitochondrial prohibitin complex protein 1(phb-1)	Caenorhabditis elegans
WBGene00004015	Mitochondrial prohibitin complex protein 2(phb-2)	Caenorhabditis elegans
WBGene00003374	Mitogen-activated protein kinase kinase kinase mlk-1(mlk-1)	Caenorhabditis elegans
WBGene00003995	Multidrug resistance protein pgp-1(pgp-1)	Caenorhabditis elegans
WBGene00003705	Nuclear Hormone Receptor family(nhr-115)	Caenorhabditis elegans
WBGene00003647	Nuclear hormone receptor family member nhr-57(nhr-57)	Caenorhabditis elegans
WBGene00004096	ParaQuat (Methylviologen) responsive(pqm-1)	Caenorhabditis elegans
WBGene00001755	Probable glutathione S-transferase 7(gst-7)	Caenorhabditis elegans
WBGene00007099	Probable thioredoxin-2(trx-2)	Caenorhabditis elegans
WBGene00004798	Stress-induced protein 1(sip-1)	Caenorhabditis elegans
WBGene00004932	Superoxide dismutase [Mn] 2, mitochondrial(sod-3)	Caenorhabditis elegans
WBGene00006923	Tyrosine-protein phosphatase vhp-1(vhp-1)	Caenorhabditis elegans
WBGene00007440	hypothetical protein(C08E8.4)	Caenorhabditis elegans
WBGene00016218	Protein containing ALS2cr12 (ALS2CR12) domain(pals-23)	Caenorhabditis elegans
WBGene00008199	hypothetical protein(C49C3.9)	Caenorhabditis elegans
WBGene00008592	hypothetical protein(F08H9.4)	Caenorhabditis elegans
WBGene00017726	hypothetical protein(F22H10.2)	Caenorhabditis elegans
WBGene00018823	hypothetical protein(F54E2.1)	Caenorhabditis elegans
WBGene00010851	hypothetical protein(M04C3.2)	Caenorhabditis elegans
WBGene00013947	hypothetical protein(ZK228.4)	Caenorhabditis elegans
WBGene00002263	plant Late Embryo Abundant (LEA) related(lea-1)	Caenorhabditis elegans
Immune response (GO:0006955)			0.00109257
WBGene00010470	CaDmium Responsive(cdr-4)	Caenorhabditis elegans
WBGene00022644	Downstream Of DAF-16 (regulated by DAF-16)(dod-19)	Caenorhabditis elegans
WBGene00001761	Glutathione S-Transferase(gst-13)	Caenorhabditis elegans
WBGene00003995	Multidrug resistance protein pgp-1(pgp-1)	Caenorhabditis elegans
WBGene00003705	Nuclear Hormone Receptor family(nhr-115)	Caenorhabditis elegans
WBGene00003647	Nuclear hormone receptor family member nhr-57(nhr-57)	Caenorhabditis elegans
WBGene00004096	ParaQuat (Methylviologen) responsive(pqm-1)	Caenorhabditis elegans
WBGene00001755	Probable glutathione S-transferase 7(gst-7)	Caenorhabditis elegans
WBGene00007440	hypothetical protein(C08E8.4)	Caenorhabditis elegans
WBGene00016218	Protein containing ALS2cr12 (ALS2CR12) domain(pals-23)	Caenorhabditis elegans
WBGene00008199	hypothetical protein(C49C3.9)	Caenorhabditis elegans
WBGene00017726	hypothetical protein(F22H10.2)	Caenorhabditis elegans
WBGene00018823	hypothetical protein(F54E2.1)	Caenorhabditis elegans
WBGene00010851	hypothetical protein(M04C3.2)	Caenorhabditis elegans
WBGene00013947	hypothetical protein(ZK228.4)	Caenorhabditis elegans
Cellular detoxification (GO:1990748)			0.0234415
WBGene00013220	Catalase(ctl-3)	Caenorhabditis elegans
WBGene00019846	Glutathione peroxidase(gpx-7)	Caenorhabditis elegans
WBGene00016204	Glutathione transferase omega-1(gsto-1)	Caenorhabditis elegans
WBGene00004932	Superoxide dismutase [Mn] 2, mitochondrial(sod-3)	Caenorhabditis elegans
Single-organism localization (GO:1902578)			0.0334102
WBGene00000022	ABC Transporter family(abt-4)	Caenorhabditis elegans
WBGene00000051	AcetylCholine Receptor(acr-12)	Caenorhabditis elegans
WBGene00007057	Adenine Nucleotide Translocator(ant-1.2)	Caenorhabditis elegans
WBGene00018892	CIR (transcription factor CBF1 Interacting coRepressor) homolog(cir-1)	Caenorhabditis elegans
WBGene00000834	CU (copper) ATPase(cua-1)	Caenorhabditis elegans
WBGene00000835	CU (copper) Chaperonin(cuc-1)	Caenorhabditis elegans
WBGene00011009	CYtochrome P450 family(cyp-14A4)	Caenorhabditis elegans
WBGene00011526	Cytochrome OXidase assembly protein(cox-15)	Caenorhabditis elegans
WBGene00007388	Folate transporter 1(folt-1)	Caenorhabditis elegans
WBGene00007927	GrpE protein homolog, mitochondrial(C34C12.8)	Caenorhabditis elegans
WBGene00001813	HAlF transporter (PGP related)(haf-3)	Caenorhabditis elegans
WBGene00011897	Mitochondrial import inner membrane translocase subunit TIM50(scpl-4)	Caenorhabditis elegans
WBGene00006573	Mitochondrial import inner membrane translocase subunit Tim10(tin-10)	Caenorhabditis elegans
WBGene00006572	Mitochondrial import inner membrane translocase subunit Tim9(tin-9.1)	Caenorhabditis elegans
WBGene00009734	Mitochondrial import inner membrane translocase subunit tim-16(F45G2.8)	Caenorhabditis elegans
WBGene00008164	Mitochondrial import inner membrane translocase subunit tim-22(C47G2.3)	Caenorhabditis elegans
WBGene00022783	Mitochondrial import receptor subunit TOM7 homolog(tomm-7)	Caenorhabditis elegans
WBGene00012204	Mitoferrin(mfn-1)	Caenorhabditis elegans
WBGene00003995	Multidrug resistance protein pgp-1(pgp-1)	Caenorhabditis elegans
WBGene00004003	P-GlycoProtein related(pgp-9)	Caenorhabditis elegans
WBGene00004058	Peroxisomal Membrane Protein related(pmp-1)	Caenorhabditis elegans
WBGene00017119	Probable mitochondrial import inner membrane translocase subunit Tim17(E04A4.5)	Caenorhabditis elegans
WBGene00020383	Probable mitochondrial import inner membrane translocase subunit tin-44(tin-44)	Caenorhabditis elegans
WBGene00003572	Putative sodium/calcium exchanger 7(ncx-7)	Caenorhabditis elegans
WBGene00015297	SCO (yeast Suppressor of Cytochrome Oxidase deficiency) homolog(sco-1)	Caenorhabditis elegans
WBGene00012130	SLC (SoLute Carrier) homolog(slc-17.4)	Caenorhabditis elegans
WBGene00012629	SLC (SoLute Carrier) homolog(slc-36.3)	Caenorhabditis elegans
WBGene00008857	Translocase, Inner Mitochondrial Membrane(timm-23)	Caenorhabditis elegans
WBGene00015333	Uncharacterized transporter slc-17.3(slc-17.3)	Caenorhabditis elegans
WBGene00016260	REGnasE-1 homolog(rege-1)	Caenorhabditis elegans
WBGene00017852	hypothetical protein(F27C1.2)	Caenorhabditis elegans
WBGene00017861	hypothetical protein(F27D9.2)	Caenorhabditis elegans
WBGene00009617	hypothetical protein(F41E7.1)	Caenorhabditis elegans
WBGene00044107	hypothetical protein(F58G6.9)	Caenorhabditis elegans
WBGene00002263	plant Late Embryo Abundant (LEA) related(lea-1)	Caenorhabditis elegans
Anatomical structure development (GO:0048856)			0.0421407
WBGene00020149	1,2-dihydroxy-3-keto-5-methylthiopentene dioxygenase homolog 1(T01D1.4)	Caenorhabditis elegans
WBGene00019001	2,3-bisphosphoglycerate-independent phosphoglycerate mutase(ipgm-1)	Caenorhabditis elegans
WBGene00017244	APYrase(apy-1)	Caenorhabditis elegans
WBGene00000268	Beta-1,4-mannosyltransferase bre-3(bre-3)	Caenorhabditis elegans
WBGene00018892	CIR (transcription factor CBF1 Interacting coRepressor) homolog(cir-1)	Caenorhabditis elegans
WBGene00000834	CU (copper) ATPase(cua-1)	Caenorhabditis elegans
WBGene00000835	CU (copper) Chaperonin(cuc-1)	Caenorhabditis elegans
WBGene00018334	CYtochrome P450 family(cyp-33E2)	Caenorhabditis elegans
WBGene00010470	CaDmium Responsive(cdr-4)	Caenorhabditis elegans
WBGene00013220	Catalase(ctl-3)	Caenorhabditis elegans
WBGene00000465	Chondroitin proteoglycan 1(cpg-1)	Caenorhabditis elegans
WBGene00015102	Chondroitin proteoglycan-2(cpg-2)	Caenorhabditis elegans
WBGene00000550	Clustered mitochondria protein homolog(clu-1)	Caenorhabditis elegans
WBGene00011526	Cytochrome OXidase assembly protein(cox-15)	Caenorhabditis elegans
WBGene00000905	Cytochrome P450 daf-9(daf-9)	Caenorhabditis elegans
WBGene00013217	Daf-16-Dependent Longevity (WT but not daf-16 lifespan increased)(ddl-3)	Caenorhabditis elegans
WBGene00001028	DnaJ homolog dnj-10(dnj-10)	Caenorhabditis elegans
WBGene00022644	Downstream Of DAF-16 (regulated by DAF-16)(dod-19)	Caenorhabditis elegans
WBGene00001093	Dynamin-Related Protein(drp-1)	Caenorhabditis elegans
WBGene00009246	Elongation factor G, mitochondrial(gfm-1)	Caenorhabditis elegans
WBGene00010094	Elongation factor Ts, mitochondrial(tsfm-1)	Caenorhabditis elegans
WBGene00002059	Eukaryotic translation initiation factor 4E-1(ife-1)	Caenorhabditis elegans
WBGene00011058	Farnesyl DiPhosphate Synthetase(fdps-1)	Caenorhabditis elegans
WBGene00002256	Fatty acid-binding protein homolog 4(lbp-4)	Caenorhabditis elegans
WBGene00001595	Female germline-specific tumor suppressor gld-1(gld-1)	Caenorhabditis elegans
WBGene00007388	Folate transporter 1(folt-1)	Caenorhabditis elegans
WBGene00010453	Formin-homology and zinc finger domains protein 1(fozi-1)	Caenorhabditis elegans
WBGene00011474	Fructose-bisphosphate aldolase 1(aldo-1)	Caenorhabditis elegans
WBGene00016204	Glutathione transferase omega-1(gsto-1)	Caenorhabditis elegans
WBGene00016789	Glutathione-independent glyoxalase DJR-1.2(djr-1.2)	Caenorhabditis elegans
WBGene00006448	Glyoxalase 1(glod-4)	Caenorhabditis elegans
WBGene00007927	GrpE protein homolog, mitochondrial(C34C12.8)	Caenorhabditis elegans
WBGene00002010	Heat shock 70 kDa protein F, mitochondrial(hsp-6)	Caenorhabditis elegans
WBGene00017769	Hydroxymethylglutaryl-CoA synthase(hmgs-1)	Caenorhabditis elegans
WBGene00004020	Intestinal acid phosphatase(pho-1)	Caenorhabditis elegans
WBGene00010279	LETM1 (Leucine zipper, EF-hand, TransMembrane mitochondrial protein) homolog(letm-1)	Caenorhabditis elegans
WBGene00003073	Leucine--tRNA ligase(lars-1)	Caenorhabditis elegans
WBGene00007987	Major sperm protein(C36H8.1)	Caenorhabditis elegans
WBGene00018894	Mitochondrial Fission Factor(mff-2)	Caenorhabditis elegans
WBGene00013880	Mitochondrial Processing Peptidase Beta(mppb-1)	Caenorhabditis elegans
WBGene00011897	Mitochondrial import inner membrane translocase subunit TIM50(scpl-4)	Caenorhabditis elegans
WBGene00006573	Mitochondrial import inner membrane translocase subunit Tim10(tin-10)	Caenorhabditis elegans
WBGene00009734	Mitochondrial import inner membrane translocase subunit tim-16(F45G2.8)	Caenorhabditis elegans
WBGene00008164	Mitochondrial import inner membrane translocase subunit tim-22(C47G2.3)	Caenorhabditis elegans
WBGene00022783	Mitochondrial import receptor subunit TOM7 homolog(tomm-7)	Caenorhabditis elegans
WBGene00004014	Mitochondrial prohibitin complex protein 1(phb-1)	Caenorhabditis elegans
WBGene00004015	Mitochondrial prohibitin complex protein 2(phb-2)	Caenorhabditis elegans
WBGene00012204	Mitoferrin(mfn-1)	Caenorhabditis elegans
WBGene00003374	Mitogen-activated protein kinase kinase kinase mlk-1(mlk-1)	Caenorhabditis elegans
WBGene00001262	NADPH--cytochrome P450 reductase(emb-8)	Caenorhabditis elegans
WBGene00016265	NMUR (NeuroMedin U Receptor) homolog(nmur-4)	Caenorhabditis elegans
WBGene00004003	P-GlycoProtein related(pgp-9)	Caenorhabditis elegans
WBGene00021425	ParaPleGiN AAA protease family(ppgn-1)	Caenorhabditis elegans
WBGene00004096	ParaQuat (Methylviologen) responsive(pqm-1)	Caenorhabditis elegans
WBGene00008780	Phosphotransferase(hxk-1)	Caenorhabditis elegans
WBGene00003903	Polyadenylate-binding protein(pab-2)	Caenorhabditis elegans
WBGene00015133	Probable 39S ribosomal protein L11, mitochondrial(mrpl-11)	Caenorhabditis elegans
WBGene00000041	Probable aconitate hydratase, mitochondrial(aco-2)	Caenorhabditis elegans
WBGene00011527	Probable cytochrome c-type heme lyase(cchl-1)	Caenorhabditis elegans
WBGene00003040	Probable histone-lysine N-methyltransferase lin-59(lin-59)	Caenorhabditis elegans
WBGene00017119	Probable mitochondrial import inner membrane translocase subunit Tim17(E04A4.5)	Caenorhabditis elegans
WBGene00020383	Probable mitochondrial import inner membrane translocase subunit tin-44(tin-44)	Caenorhabditis elegans
WBGene00001443	Protein flightless-1 homolog(fli-1)	Caenorhabditis elegans
WBGene00020397	Putative pterin-4-alpha-carbinolamine dehydratase(pcbd-1)	Caenorhabditis elegans
WBGene00007586	RNAi-Induced Longevity(ril-2)	Caenorhabditis elegans
WBGene00009264	SAC1 PIP phosphatase (yeast Suppressor of ACtin) homolog(sac-1)	Caenorhabditis elegans
WBGene00015297	SCO (yeast Suppressor of Cytochrome Oxidase deficiency) homolog(sco-1)	Caenorhabditis elegans
WBGene00006061	STomatin-Like(stl-1)	Caenorhabditis elegans
WBGene00009054	Serine/threonine-protein phosphatase(F22D6.9)	Caenorhabditis elegans
WBGene00004798	Stress-induced protein 1(sip-1)	Caenorhabditis elegans
WBGene00004932	Superoxide dismutase [Mn] 2, mitochondrial(sod-3)	Caenorhabditis elegans
WBGene00007000	TU elongation Factor (EF-Tu), Mitochondrial(tufm-1)	Caenorhabditis elegans
WBGene00007001	TU elongation Factor (EF-Tu), Mitochondrial(tufm-2)	Caenorhabditis elegans
WBGene00006617	Threonine--tRNA ligase, cytoplasmic(tars-1)	Caenorhabditis elegans
WBGene00008857	Translocase, Inner Mitochondrial Membrane(timm-23)	Caenorhabditis elegans
WBGene00008040	Transthyretin-like protein 5(ttr-5)	Caenorhabditis elegans
WBGene00006923	Tyrosine-protein phosphatase vhp-1(vhp-1)	Caenorhabditis elegans
WBGene00007072	UDP-GlucuronosylTransferase(ugt-1)	Caenorhabditis elegans
WBGene00007622	Uncharacterized mitochondrial carrier C16C10.1(C16C10.1)	Caenorhabditis elegans
WBGene00006890	VEMA (mammalian ventral midline antigen) related(vem-1)	Caenorhabditis elegans
WBGene00001095	aspartyl(D) Amino-acyl tRNA Synthetase(dars-2)	Caenorhabditis elegans
WBGene00015464	hypothetical protein(C05C8.7)	Caenorhabditis elegans
WBGene00016260	REGnasE-1 homolog(rege-1)	Caenorhabditis elegans
WBGene00016332	hypothetical protein(C32F10.4)	Caenorhabditis elegans
WBGene00007872	hypothetical protein(C32H11.9)	Caenorhabditis elegans
WBGene00016442	hypothetical protein(C35D10.5)	Caenorhabditis elegans
WBGene00017852	hypothetical protein(F27C1.2)	Caenorhabditis elegans
WBGene00009276	hypothetical protein(F30F8.9)	Caenorhabditis elegans
WBGene00009595	hypothetical protein(F40F12.7)	Caenorhabditis elegans
WBGene00009626	hypothetical protein(F42A8.1)	Caenorhabditis elegans
WBGene00009787	hypothetical protein(F46F2.3)	Caenorhabditis elegans
WBGene00010013	hypothetical protein(F54B3.1)	Caenorhabditis elegans
WBGene00018997	hypothetical protein(F57B9.3)	Caenorhabditis elegans
WBGene00044201	hypothetical protein(H39E23.3)	Caenorhabditis elegans
WBGene00011305	hypothetical protein(R186.1)	Caenorhabditis elegans
WBGene00012666	hypothetical protein(Y39B6A.3)	Caenorhabditis elegans
Establishment of localization (GO:0051234)			0.0445462
WBGene00000022	ABC Transporter family(abt-4)	Caenorhabditis elegans
WBGene00000051	AcetylCholine Receptor(acr-12)	Caenorhabditis elegans
WBGene00007057	Adenine Nucleotide Translocator(ant-1.2)	Caenorhabditis elegans
WBGene00018892	CIR (transcription factor CBF1 Interacting coRepressor) homolog(cir-1)	Caenorhabditis elegans
WBGene00000834	CU (copper) ATPase(cua-1)	Caenorhabditis elegans
WBGene00000835	CU (copper) Chaperonin(cuc-1)	Caenorhabditis elegans
WBGene00011009	CYtochrome P450 family(cyp-14A4)	Caenorhabditis elegans
WBGene00011526	Cytochrome OXidase assembly protein(cox-15)	Caenorhabditis elegans
WBGene00009246	Elongation factor G, mitochondrial(gfm-1)	Caenorhabditis elegans
WBGene00010094	Elongation factor Ts, mitochondrial(tsfm-1)	Caenorhabditis elegans
WBGene00002256	Fatty acid-binding protein homolog 4(lbp-4)	Caenorhabditis elegans
WBGene00001595	Female germline-specific tumor suppressor gld-1(gld-1)	Caenorhabditis elegans
WBGene00007388	Folate transporter 1(folt-1)	Caenorhabditis elegans
WBGene00007927	GrpE protein homolog, mitochondrial(C34C12.8)	Caenorhabditis elegans
WBGene00001813	HAlF transporter (PGP related)(haf-3)	Caenorhabditis elegans
WBGene00017769	Hydroxymethylglutaryl-CoA synthase(hmgs-1)	Caenorhabditis elegans
WBGene00004020	Intestinal acid phosphatase(pho-1)	Caenorhabditis elegans
WBGene00010279	LETM1 (Leucine zipper, EF-hand, TransMembrane mitochondrial protein) homolog(letm-1)	Caenorhabditis elegans
WBGene00009559	Metaxin-1 homolog(mtx-1)	Caenorhabditis elegans
WBGene00011897	Mitochondrial import inner membrane translocase subunit TIM50(scpl-4)	Caenorhabditis elegans
WBGene00006573	Mitochondrial import inner membrane translocase subunit Tim10(tin-10)	Caenorhabditis elegans
WBGene00006572	Mitochondrial import inner membrane translocase subunit Tim9(tin-9.1)	Caenorhabditis elegans
WBGene00009734	Mitochondrial import inner membrane translocase subunit tim-16(F45G2.8)	Caenorhabditis elegans
WBGene00008164	Mitochondrial import inner membrane translocase subunit tim-22(C47G2.3)	Caenorhabditis elegans
WBGene00000941	Mitochondrial import inner membrane translocase subunit tim-8(ddp-1)	Caenorhabditis elegans
WBGene00022783	Mitochondrial import receptor subunit TOM7 homolog(tomm-7)	Caenorhabditis elegans
WBGene00012204	Mitoferrin(mfn-1)	Caenorhabditis elegans
WBGene00003995	Multidrug resistance protein pgp-1(pgp-1)	Caenorhabditis elegans
WBGene00004003	P-GlycoProtein related(pgp-9)	Caenorhabditis elegans
WBGene00004058	Peroxisomal Membrane Protein related(pmp-1)	Caenorhabditis elegans
WBGene00015133	Probable 39S ribosomal protein L11, mitochondrial(mrpl-11)	Caenorhabditis elegans
WBGene00011527	Probable cytochrome c-type heme lyase(cchl-1)	Caenorhabditis elegans
WBGene00003040	Probable histone-lysine N-methyltransferase lin-59(lin-59)	Caenorhabditis elegans
WBGene00017119	Probable mitochondrial import inner membrane translocase subunit Tim17(E04A4.5)	Caenorhabditis elegans
WBGene00020383	Probable mitochondrial import inner membrane translocase subunit tin-44(tin-44)	Caenorhabditis elegans
WBGene00003572	Putative sodium/calcium exchanger 7(ncx-7)	Caenorhabditis elegans
WBGene00015297	SCO (yeast Suppressor of Cytochrome Oxidase deficiency) homolog(sco-1)	Caenorhabditis elegans
WBGene00012130	SLC (SoLute Carrier) homolog(slc-17.4)	Caenorhabditis elegans
WBGene00012629	SLC (SoLute Carrier) homolog(slc-36.3)	Caenorhabditis elegans
WBGene00008857	Translocase, Inner Mitochondrial Membrane(timm-23)	Caenorhabditis elegans
WBGene00007622	Uncharacterized mitochondrial carrier C16C10.1(C16C10.1)	Caenorhabditis elegans
WBGene00015333	Uncharacterized transporter slc-17.3(slc-17.3)	Caenorhabditis elegans
WBGene00016260	REGnasE-1 homolog(rege-1)	Caenorhabditis elegans
WBGene00008404	hypothetical protein(D2013.6)	Caenorhabditis elegans
WBGene00017348	hypothetical protein(F10E7.6)	Caenorhabditis elegans
WBGene00017852	hypothetical protein(F27C1.2)	Caenorhabditis elegans
WBGene00017861	hypothetical protein(F27D9.2)	Caenorhabditis elegans
WBGene00009617	hypothetical protein(F41E7.1)	Caenorhabditis elegans
WBGene00044107	hypothetical protein(F58G6.9)	Caenorhabditis elegans
WBGene00012666	hypothetical protein(Y39B6A.3)	Caenorhabditis elegans
WBGene00002263	plant Late Embryo Abundant (LEA) related(lea-1)	Caenorhabditis elegans
Single-organism developmental process (GO:0044767)			0.0522459
WBGene00020149	1,2-dihydroxy-3-keto-5-methylthiopentene dioxygenase homolog 1(T01D1.4)	Caenorhabditis elegans
WBGene00019001	2,3-bisphosphoglycerate-independent phosphoglycerate mutase(ipgm-1)	Caenorhabditis elegans
WBGene00017244	APYrase(apy-1)	Caenorhabditis elegans
WBGene00018892	CIR (transcription factor CBF1 Interacting coRepressor) homolog(cir-1)	Caenorhabditis elegans
WBGene00000834	CU (copper) ATPase(cua-1)	Caenorhabditis elegans
WBGene00000835	CU (copper) Chaperonin(cuc-1)	Caenorhabditis elegans
WBGene00018334	CYtochrome P450 family(cyp-33E2)	Caenorhabditis elegans
WBGene00010470	CaDmium Responsive(cdr-4)	Caenorhabditis elegans
WBGene00013220	Catalase(ctl-3)	Caenorhabditis elegans
WBGene00000465	Chondroitin proteoglycan 1(cpg-1)	Caenorhabditis elegans
WBGene00015102	Chondroitin proteoglycan-2(cpg-2)	Caenorhabditis elegans
WBGene00000550	Clustered mitochondria protein homolog(clu-1)	Caenorhabditis elegans
WBGene00011526	Cytochrome OXidase assembly protein(cox-15)	Caenorhabditis elegans
WBGene00000905	Cytochrome P450 daf-9(daf-9)	Caenorhabditis elegans
WBGene00013217	Daf-16-Dependent Longevity (WT but not daf-16 lifespan increased)(ddl-3)	Caenorhabditis elegans
WBGene00001028	DnaJ homolog dnj-10(dnj-10)	Caenorhabditis elegans
WBGene00022644	Downstream Of DAF-16 (regulated by DAF-16)(dod-19)	Caenorhabditis elegans
WBGene00001093	Dynamin-Related Protein(drp-1)	Caenorhabditis elegans
WBGene00009246	Elongation factor G, mitochondrial(gfm-1)	Caenorhabditis elegans
WBGene00010094	Elongation factor Ts, mitochondrial(tsfm-1)	Caenorhabditis elegans
WBGene00002059	Eukaryotic translation initiation factor 4E-1(ife-1)	Caenorhabditis elegans
WBGene00011058	Farnesyl DiPhosphate Synthetase(fdps-1)	Caenorhabditis elegans
WBGene00002256	Fatty acid-binding protein homolog 4(lbp-4)	Caenorhabditis elegans
WBGene00001595	Female germline-specific tumor suppressor gld-1(gld-1)	Caenorhabditis elegans
WBGene00007388	Folate transporter 1(folt-1)	Caenorhabditis elegans
WBGene00010453	Formin-homology and zinc finger domains protein 1(fozi-1)	Caenorhabditis elegans
WBGene00011474	Fructose-bisphosphate aldolase 1(aldo-1)	Caenorhabditis elegans
WBGene00016204	Glutathione transferase omega-1(gsto-1)	Caenorhabditis elegans
WBGene00016789	Glutathione-independent glyoxalase DJR-1.2(djr-1.2)	Caenorhabditis elegans
WBGene00006448	Glyoxalase 1(glod-4)	Caenorhabditis elegans
WBGene00007927	GrpE protein homolog, mitochondrial(C34C12.8)	Caenorhabditis elegans
WBGene00002010	Heat shock 70 kDa protein F, mitochondrial(hsp-6)	Caenorhabditis elegans
WBGene00017769	Hydroxymethylglutaryl-CoA synthase(hmgs-1)	Caenorhabditis elegans
WBGene00004020	Intestinal acid phosphatase(pho-1)	Caenorhabditis elegans
WBGene00010279	LETM1 (Leucine zipper, EF-hand, TransMembrane mitochondrial protein) homolog(letm-1)	Caenorhabditis elegans
WBGene00003073	Leucine--tRNA ligase(lars-1)	Caenorhabditis elegans
WBGene00007987	Major sperm protein(C36H8.1)	Caenorhabditis elegans
WBGene00018894	Mitochondrial Fission Factor(mff-2)	Caenorhabditis elegans
WBGene00013880	Mitochondrial Processing Peptidase Beta(mppb-1)	Caenorhabditis elegans
WBGene00011897	Mitochondrial import inner membrane translocase subunit TIM50(scpl-4)	Caenorhabditis elegans
WBGene00006573	Mitochondrial import inner membrane translocase subunit Tim10(tin-10)	Caenorhabditis elegans
WBGene00006572	Mitochondrial import inner membrane translocase subunit Tim9(tin-9.1)	Caenorhabditis elegans
WBGene00009734	Mitochondrial import inner membrane translocase subunit tim-16(F45G2.8)	Caenorhabditis elegans
WBGene00008164	Mitochondrial import inner membrane translocase subunit tim-22(C47G2.3)	Caenorhabditis elegans
WBGene00022783	Mitochondrial import receptor subunit TOM7 homolog(tomm-7)	Caenorhabditis elegans
WBGene00004014	Mitochondrial prohibitin complex protein 1(phb-1)	Caenorhabditis elegans
WBGene00004015	Mitochondrial prohibitin complex protein 2(phb-2)	Caenorhabditis elegans
WBGene00012204	Mitoferrin(mfn-1)	Caenorhabditis elegans
WBGene00003374	Mitogen-activated protein kinase kinase kinase mlk-1(mlk-1)	Caenorhabditis elegans
WBGene00001262	NADPH--cytochrome P450 reductase(emb-8)	Caenorhabditis elegans
WBGene00016265	NMUR (NeuroMedin U Receptor) homolog(nmur-4)	Caenorhabditis elegans
WBGene00004003	P-GlycoProtein related(pgp-9)	Caenorhabditis elegans
WBGene00021425	ParaPleGiN AAA protease family(ppgn-1)	Caenorhabditis elegans
WBGene00004096	ParaQuat (Methylviologen) responsive(pqm-1)	Caenorhabditis elegans
WBGene00008780	Phosphotransferase(hxk-1)	Caenorhabditis elegans
WBGene00003903	Polyadenylate-binding protein(pab-2)	Caenorhabditis elegans
WBGene00015133	Probable 39S ribosomal protein L11, mitochondrial(mrpl-11)	Caenorhabditis elegans
WBGene00000041	Probable aconitate hydratase, mitochondrial(aco-2)	Caenorhabditis elegans
WBGene00011527	Probable cytochrome c-type heme lyase(cchl-1)	Caenorhabditis elegans
WBGene00003040	Probable histone-lysine N-methyltransferase lin-59(lin-59)	Caenorhabditis elegans
WBGene00017119	Probable mitochondrial import inner membrane translocase subunit Tim17(E04A4.5)	Caenorhabditis elegans
WBGene00020383	Probable mitochondrial import inner membrane translocase subunit tin-44(tin-44)	Caenorhabditis elegans
WBGene00001443	Protein flightless-1 homolog(fli-1)	Caenorhabditis elegans
WBGene00020397	Putative pterin-4-alpha-carbinolamine dehydratase(pcbd-1)	Caenorhabditis elegans
WBGene00007586	RNAi-Induced Longevity(ril-2)	Caenorhabditis elegans
WBGene00009264	SAC1 PIP phosphatase (yeast Suppressor of ACtin) homolog(sac-1)	Caenorhabditis elegans
WBGene00015297	SCO (yeast Suppressor of Cytochrome Oxidase deficiency) homolog(sco-1)	Caenorhabditis elegans
WBGene00006061	STomatin-Like(stl-1)	Caenorhabditis elegans
WBGene00009054	Serine/threonine-protein phosphatase(F22D6.9)	Caenorhabditis elegans
WBGene00004798	Stress-induced protein 1(sip-1)	Caenorhabditis elegans
WBGene00004932	Superoxide dismutase [Mn] 2, mitochondrial(sod-3)	Caenorhabditis elegans
WBGene00007000	TU elongation Factor (EF-Tu), Mitochondrial(tufm-1)	Caenorhabditis elegans
WBGene00007001	TU elongation Factor (EF-Tu), Mitochondrial(tufm-2)	Caenorhabditis elegans
WBGene00006617	Threonine--tRNA ligase, cytoplasmic(tars-1)	Caenorhabditis elegans
WBGene00008857	Translocase, Inner Mitochondrial Membrane(timm-23)	Caenorhabditis elegans
WBGene00008040	Transthyretin-like protein 5(ttr-5)	Caenorhabditis elegans
WBGene00006923	Tyrosine-protein phosphatase vhp-1(vhp-1)	Caenorhabditis elegans
WBGene00007072	UDP-GlucuronosylTransferase(ugt-1)	Caenorhabditis elegans
WBGene00007622	Uncharacterized mitochondrial carrier C16C10.1(C16C10.1)	Caenorhabditis elegans
WBGene00006890	VEMA (mammalian ventral midline antigen) related(vem-1)	Caenorhabditis elegans
WBGene00001095	aspartyl(D) Amino-acyl tRNA Synthetase(dars-2)	Caenorhabditis elegans
WBGene00015464	hypothetical protein(C05C8.7)	Caenorhabditis elegans
WBGene00016260	REGnasE-1 homolog(rege-1)	Caenorhabditis elegans
WBGene00016332	hypothetical protein(C32F10.4)	Caenorhabditis elegans
WBGene00007872	hypothetical protein(C32H11.9)	Caenorhabditis elegans
WBGene00016442	hypothetical protein(C35D10.5)	Caenorhabditis elegans
WBGene00017852	hypothetical protein(F27C1.2)	Caenorhabditis elegans
WBGene00009276	hypothetical protein(F30F8.9)	Caenorhabditis elegans
WBGene00009595	hypothetical protein(F40F12.7)	Caenorhabditis elegans
WBGene00009626	hypothetical protein(F42A8.1)	Caenorhabditis elegans
WBGene00009787	hypothetical protein(F46F2.3)	Caenorhabditis elegans
WBGene00010013	hypothetical protein(F54B3.1)	Caenorhabditis elegans
WBGene00018997	hypothetical protein(F57B9.3)	Caenorhabditis elegans
WBGene00044201	hypothetical protein(H39E23.3)	Caenorhabditis elegans
WBGene00011305	hypothetical protein(R186.1)	Caenorhabditis elegans
WBGene00012666	hypothetical protein(Y39B6A.3)	Caenorhabditis elegans
Single-multicellular organism process (GO:0044707)			0.0523076
WBGene00020149	1,2-dihydroxy-3-keto-5-methylthiopentene dioxygenase homolog 1(T01D1.4)	Caenorhabditis elegans
WBGene00019001	2,3-bisphosphoglycerate-independent phosphoglycerate mutase(ipgm-1)	Caenorhabditis elegans
WBGene00017244	APYrase(apy-1)	Caenorhabditis elegans
WBGene00018892	CIR (transcription factor CBF1 Interacting coRepressor) homolog(cir-1)	Caenorhabditis elegans
WBGene00000834	CU (copper) ATPase(cua-1)	Caenorhabditis elegans
WBGene00018334	CYtochrome P450 family(cyp-33E2)	Caenorhabditis elegans
WBGene00010470	CaDmium Responsive(cdr-4)	Caenorhabditis elegans
WBGene00013220	Catalase(ctl-3)	Caenorhabditis elegans
WBGene00000465	Chondroitin proteoglycan 1(cpg-1)	Caenorhabditis elegans
WBGene00015102	Chondroitin proteoglycan-2(cpg-2)	Caenorhabditis elegans
WBGene00000550	Clustered mitochondria protein homolog(clu-1)	Caenorhabditis elegans
WBGene00011526	Cytochrome OXidase assembly protein(cox-15)	Caenorhabditis elegans
WBGene00000905	Cytochrome P450 daf-9(daf-9)	Caenorhabditis elegans
WBGene00013217	Daf-16-Dependent Longevity (WT but not daf-16 lifespan increased)(ddl-3)	Caenorhabditis elegans
WBGene00001028	DnaJ homolog dnj-10(dnj-10)	Caenorhabditis elegans
WBGene00022644	Downstream Of DAF-16 (regulated by DAF-16)(dod-19)	Caenorhabditis elegans
WBGene00001093	Dynamin-Related Protein(drp-1)	Caenorhabditis elegans
WBGene00009246	Elongation factor G, mitochondrial(gfm-1)	Caenorhabditis elegans
WBGene00010094	Elongation factor Ts, mitochondrial(tsfm-1)	Caenorhabditis elegans
WBGene00002059	Eukaryotic translation initiation factor 4E-1(ife-1)	Caenorhabditis elegans
WBGene00011058	Farnesyl DiPhosphate Synthetase(fdps-1)	Caenorhabditis elegans
WBGene00002256	Fatty acid-binding protein homolog 4(lbp-4)	Caenorhabditis elegans
WBGene00001595	Female germline-specific tumor suppressor gld-1(gld-1)	Caenorhabditis elegans
WBGene00007388	Folate transporter 1(folt-1)	Caenorhabditis elegans
WBGene00010453	Formin-homology and zinc finger domains protein 1(fozi-1)	Caenorhabditis elegans
WBGene00011474	Fructose-bisphosphate aldolase 1(aldo-1)	Caenorhabditis elegans
WBGene00016204	Glutathione transferase omega-1(gsto-1)	Caenorhabditis elegans
WBGene00016789	Glutathione-independent glyoxalase DJR-1.2(djr-1.2)	Caenorhabditis elegans
WBGene00006448	Glyoxalase 1(glod-4)	Caenorhabditis elegans
WBGene00007927	GrpE protein homolog, mitochondrial(C34C12.8)	Caenorhabditis elegans
WBGene00002010	Heat shock 70 kDa protein F, mitochondrial(hsp-6)	Caenorhabditis elegans
WBGene00017769	Hydroxymethylglutaryl-CoA synthase(hmgs-1)	Caenorhabditis elegans
WBGene00004020	Intestinal acid phosphatase(pho-1)	Caenorhabditis elegans
WBGene00010279	LETM1 (Leucine zipper, EF-hand, TransMembrane mitochondrial protein) homolog(letm-1)	Caenorhabditis elegans
WBGene00003073	Leucine--tRNA ligase(lars-1)	Caenorhabditis elegans
WBGene00007987	Major sperm protein(C36H8.1)	Caenorhabditis elegans
WBGene00018894	Mitochondrial Fission Factor(mff-2)	Caenorhabditis elegans
WBGene00013880	Mitochondrial Processing Peptidase Beta(mppb-1)	Caenorhabditis elegans
WBGene00011897	Mitochondrial import inner membrane translocase subunit TIM50(scpl-4)	Caenorhabditis elegans
WBGene00006573	Mitochondrial import inner membrane translocase subunit Tim10(tin-10)	Caenorhabditis elegans
WBGene00009734	Mitochondrial import inner membrane translocase subunit tim-16(F45G2.8)	Caenorhabditis elegans
WBGene00008164	Mitochondrial import inner membrane translocase subunit tim-22(C47G2.3)	Caenorhabditis elegans
WBGene00004014	Mitochondrial prohibitin complex protein 1(phb-1)	Caenorhabditis elegans
WBGene00004015	Mitochondrial prohibitin complex protein 2(phb-2)	Caenorhabditis elegans
WBGene00012204	Mitoferrin(mfn-1)	Caenorhabditis elegans
WBGene00003374	Mitogen-activated protein kinase kinase kinase mlk-1(mlk-1)	Caenorhabditis elegans
WBGene00001262	NADPH--cytochrome P450 reductase(emb-8)	Caenorhabditis elegans
WBGene00016265	NMUR (NeuroMedin U Receptor) homolog(nmur-4)	Caenorhabditis elegans
WBGene00004003	P-GlycoProtein related(pgp-9)	Caenorhabditis elegans
WBGene00021425	ParaPleGiN AAA protease family(ppgn-1)	Caenorhabditis elegans
WBGene00004096	ParaQuat (Methylviologen) responsive(pqm-1)	Caenorhabditis elegans
WBGene00008780	Phosphotransferase(hxk-1)	Caenorhabditis elegans
WBGene00003903	Polyadenylate-binding protein(pab-2)	Caenorhabditis elegans
WBGene00015133	Probable 39S ribosomal protein L11, mitochondrial(mrpl-11)	Caenorhabditis elegans
WBGene00000041	Probable aconitate hydratase, mitochondrial(aco-2)	Caenorhabditis elegans
WBGene00011527	Probable cytochrome c-type heme lyase(cchl-1)	Caenorhabditis elegans
WBGene00003040	Probable histone-lysine N-methyltransferase lin-59(lin-59)	Caenorhabditis elegans
WBGene00017119	Probable mitochondrial import inner membrane translocase subunit Tim17(E04A4.5)	Caenorhabditis elegans
WBGene00020383	Probable mitochondrial import inner membrane translocase subunit tin-44(tin-44)	Caenorhabditis elegans
WBGene00001443	Protein flightless-1 homolog(fli-1)	Caenorhabditis elegans
WBGene00007586	RNAi-Induced Longevity(ril-2)	Caenorhabditis elegans
WBGene00009264	SAC1 PIP phosphatase (yeast Suppressor of ACtin) homolog(sac-1)	Caenorhabditis elegans
WBGene00015297	SCO (yeast Suppressor of Cytochrome Oxidase deficiency) homolog(sco-1)	Caenorhabditis elegans
WBGene00006061	STomatin-Like(stl-1)	Caenorhabditis elegans
WBGene00009054	Serine/threonine-protein phosphatase(F22D6.9)	Caenorhabditis elegans
WBGene00004798	Stress-induced protein 1(sip-1)	Caenorhabditis elegans
WBGene00004932	Superoxide dismutase [Mn] 2, mitochondrial(sod-3)	Caenorhabditis elegans
WBGene00007000	TU elongation Factor (EF-Tu), Mitochondrial(tufm-1)	Caenorhabditis elegans
WBGene00007001	TU elongation Factor (EF-Tu), Mitochondrial(tufm-2)	Caenorhabditis elegans
WBGene00006617	Threonine--tRNA ligase, cytoplasmic(tars-1)	Caenorhabditis elegans
WBGene00008857	Translocase, Inner Mitochondrial Membrane(timm-23)	Caenorhabditis elegans
WBGene00008040	Transthyretin-like protein 5(ttr-5)	Caenorhabditis elegans
WBGene00006923	Tyrosine-protein phosphatase vhp-1(vhp-1)	Caenorhabditis elegans
WBGene00007072	UDP-GlucuronosylTransferase(ugt-1)	Caenorhabditis elegans
WBGene00007622	Uncharacterized mitochondrial carrier C16C10.1(C16C10.1)	Caenorhabditis elegans
WBGene00006890	VEMA (mammalian ventral midline antigen) related(vem-1)	Caenorhabditis elegans
WBGene00001095	aspartyl(D) Amino-acyl tRNA Synthetase(dars-2)	Caenorhabditis elegans
WBGene00015464	hypothetical protein(C05C8.7)	Caenorhabditis elegans
WBGene00016260	REGnasE-1 homolog(rege-1)	Caenorhabditis elegans
WBGene00016332	hypothetical protein(C32F10.4)	Caenorhabditis elegans
WBGene00007872	hypothetical protein(C32H11.9)	Caenorhabditis elegans
WBGene00016442	hypothetical protein(C35D10.5)	Caenorhabditis elegans
WBGene00017852	hypothetical protein(F27C1.2)	Caenorhabditis elegans
WBGene00009276	hypothetical protein(F30F8.9)	Caenorhabditis elegans
WBGene00009595	hypothetical protein(F40F12.7)	Caenorhabditis elegans
WBGene00009617	hypothetical protein(F41E7.1)	Caenorhabditis elegans
WBGene00009626	hypothetical protein(F42A8.1)	Caenorhabditis elegans
WBGene00009787	hypothetical protein(F46F2.3)	Caenorhabditis elegans
WBGene00010013	hypothetical protein(F54B3.1)	Caenorhabditis elegans
WBGene00018997	hypothetical protein(F57B9.3)	Caenorhabditis elegans
WBGene00044201	hypothetical protein(H39E23.3)	Caenorhabditis elegans
WBGene00011305	hypothetical protein(R186.1)	Caenorhabditis elegans
WBGene00012666	hypothetical protein(Y39B6A.3)	Caenorhabditis elegans
Cellular component organization (GO:0016043)			0.0670241
WBGene00010842	ATP-dependent zinc metalloprotease YME1 homolog(ymel-1)	Caenorhabditis elegans
WBGene00018892	CIR (transcription factor CBF1 Interacting coRepressor) homolog(cir-1)	Caenorhabditis elegans
WBGene00000834	CU (copper) ATPase(cua-1)	Caenorhabditis elegans
WBGene00000835	CU (copper) Chaperonin(cuc-1)	Caenorhabditis elegans
WBGene00011009	CYtochrome P450 family(cyp-14A4)	Caenorhabditis elegans
WBGene00013220	Catalase(ctl-3)	Caenorhabditis elegans
WBGene00000550	Clustered mitochondria protein homolog(clu-1)	Caenorhabditis elegans
WBGene00011526	Cytochrome OXidase assembly protein(cox-15)	Caenorhabditis elegans
WBGene00013217	Daf-16-Dependent Longevity (WT but not daf-16 lifespan increased)(ddl-3)	Caenorhabditis elegans
WBGene00001028	DnaJ homolog dnj-10(dnj-10)	Caenorhabditis elegans
WBGene00001093	Dynamin-Related Protein(drp-1)	Caenorhabditis elegans
WBGene00009246	Elongation factor G, mitochondrial(gfm-1)	Caenorhabditis elegans
WBGene00010094	Elongation factor Ts, mitochondrial(tsfm-1)	Caenorhabditis elegans
WBGene00001595	Female germline-specific tumor suppressor gld-1(gld-1)	Caenorhabditis elegans
WBGene00007927	GrpE protein homolog, mitochondrial(C34C12.8)	Caenorhabditis elegans
WBGene00009736	MIP18 family protein F45G2.10(F45G2.10)	Caenorhabditis elegans
WBGene00009559	Metaxin-1 homolog(mtx-1)	Caenorhabditis elegans
WBGene00011897	Mitochondrial import inner membrane translocase subunit TIM50(scpl-4)	Caenorhabditis elegans
WBGene00006573	Mitochondrial import inner membrane translocase subunit Tim10(tin-10)	Caenorhabditis elegans
WBGene00006572	Mitochondrial import inner membrane translocase subunit Tim9(tin-9.1)	Caenorhabditis elegans
WBGene00009734	Mitochondrial import inner membrane translocase subunit tim-16(F45G2.8)	Caenorhabditis elegans
WBGene00008164	Mitochondrial import inner membrane translocase subunit tim-22(C47G2.3)	Caenorhabditis elegans
WBGene00000941	Mitochondrial import inner membrane translocase subunit tim-8(ddp-1)	Caenorhabditis elegans
WBGene00022783	Mitochondrial import receptor subunit TOM7 homolog(tomm-7)	Caenorhabditis elegans
WBGene00004014	Mitochondrial prohibitin complex protein 1(phb-1)	Caenorhabditis elegans
WBGene00004015	Mitochondrial prohibitin complex protein 2(phb-2)	Caenorhabditis elegans
WBGene00003374	Mitogen-activated protein kinase kinase kinase mlk-1(mlk-1)	Caenorhabditis elegans
WBGene00021425	ParaPleGiN AAA protease family(ppgn-1)	Caenorhabditis elegans
WBGene00015133	Probable 39S ribosomal protein L11, mitochondrial(mrpl-11)	Caenorhabditis elegans
WBGene00003040	Probable histone-lysine N-methyltransferase lin-59(lin-59)	Caenorhabditis elegans
WBGene00017119	Probable mitochondrial import inner membrane translocase subunit Tim17(E04A4.5)	Caenorhabditis elegans
WBGene00020383	Probable mitochondrial import inner membrane translocase subunit tin-44(tin-44)	Caenorhabditis elegans
WBGene00007114	Probable mitochondrial tRNA-specific 2-thiouridylase 1(mttu-1)	Caenorhabditis elegans
WBGene00001443	Protein flightless-1 homolog(fli-1)	Caenorhabditis elegans
WBGene00020397	Putative pterin-4-alpha-carbinolamine dehydratase(pcbd-1)	Caenorhabditis elegans
WBGene00015297	SCO (yeast Suppressor of Cytochrome Oxidase deficiency) homolog(sco-1)	Caenorhabditis elegans
WBGene00004932	Superoxide dismutase [Mn] 2, mitochondrial(sod-3)	Caenorhabditis elegans
WBGene00007001	TU elongation Factor (EF-Tu), Mitochondrial(tufm-2)	Caenorhabditis elegans
WBGene00008857	Translocase, Inner Mitochondrial Membrane(timm-23)	Caenorhabditis elegans
WBGene00006923	Tyrosine-protein phosphatase vhp-1(vhp-1)	Caenorhabditis elegans
WBGene00006890	VEMA (mammalian ventral midline antigen) related(vem-1)	Caenorhabditis elegans
WBGene00016260	REGnasE-1 homolog(rege-1)	Caenorhabditis elegans
WBGene00009595	hypothetical protein(F40F12.7)	Caenorhabditis elegans
WBGene00022491	hypothetical protein(Y119D3B.14)	Caenorhabditis elegans
WBGene00012666	hypothetical protein(Y39B6A.3)	Caenorhabditis elegans
Biosynthetic process (GO:0009058)			0.0742134
WBGene00020149	1,2-dihydroxy-3-keto-5-methylthiopentene dioxygenase homolog 1(T01D1.4)	Caenorhabditis elegans
WBGene00019489	1,2-dihydroxy-3-keto-5-methylthiopentene dioxygenase homolog 2(K07E1.1)	Caenorhabditis elegans
WBGene00017244	APYrase(apy-1)	Caenorhabditis elegans
WBGene00007057	Adenine Nucleotide Translocator(ant-1.2)	Caenorhabditis elegans
WBGene00000767	Atypical kinase coq-8, mitochondrial(coq-8)	Caenorhabditis elegans
WBGene00000268	Beta-1,4-mannosyltransferase bre-3(bre-3)	Caenorhabditis elegans
WBGene00000761	COenzyme Q (ubiquinone) biosynthesis(coq-1)	Caenorhabditis elegans
WBGene00011526	Cytochrome OXidase assembly protein(cox-15)	Caenorhabditis elegans
WBGene00009246	Elongation factor G, mitochondrial(gfm-1)	Caenorhabditis elegans
WBGene00010094	Elongation factor Ts, mitochondrial(tsfm-1)	Caenorhabditis elegans
WBGene00002059	Eukaryotic translation initiation factor 4E-1(ife-1)	Caenorhabditis elegans
WBGene00011058	Farnesyl DiPhosphate Synthetase(fdps-1)	Caenorhabditis elegans
WBGene00001595	Female germline-specific tumor suppressor gld-1(gld-1)	Caenorhabditis elegans
WBGene00016789	Glutathione-independent glyoxalase DJR-1.2(djr-1.2)	Caenorhabditis elegans
WBGene00017769	Hydroxymethylglutaryl-CoA synthase(hmgs-1)	Caenorhabditis elegans
WBGene00003073	Leucine--tRNA ligase(lars-1)	Caenorhabditis elegans
WBGene00009736	MIP18 family protein F45G2.10(F45G2.10)	Caenorhabditis elegans
WBGene00012204	Mitoferrin(mfn-1)	Caenorhabditis elegans
WBGene00001262	NADPH--cytochrome P450 reductase(emb-8)	Caenorhabditis elegans
WBGene00003600	Nuclear Hormone Receptor family(nhr-1)	Caenorhabditis elegans
WBGene00003705	Nuclear Hormone Receptor family(nhr-115)	Caenorhabditis elegans
WBGene00003616	Nuclear Hormone Receptor family(nhr-17)	Caenorhabditis elegans
WBGene00010215	Nuclear Hormone Receptor family(nhr-193)	Caenorhabditis elegans
WBGene00020015	Nuclear Hormone Receptor family(nhr-210)	Caenorhabditis elegans
WBGene00003647	Nuclear hormone receptor family member nhr-57(nhr-57)	Caenorhabditis elegans
WBGene00019579	O-ACyltransferase homolog(oac-57)	Caenorhabditis elegans
WBGene00015133	Probable 39S ribosomal protein L11, mitochondrial(mrpl-11)	Caenorhabditis elegans
WBGene00003040	Probable histone-lysine N-methyltransferase lin-59(lin-59)	Caenorhabditis elegans
WBGene00011564	Putative UDP-glucuronosyltransferase ugt-50(ugt-50)	Caenorhabditis elegans
WBGene00020397	Putative pterin-4-alpha-carbinolamine dehydratase(pcbd-1)	Caenorhabditis elegans
WBGene00007000	TU elongation Factor (EF-Tu), Mitochondrial(tufm-1)	Caenorhabditis elegans
WBGene00007001	TU elongation Factor (EF-Tu), Mitochondrial(tufm-2)	Caenorhabditis elegans
WBGene00006617	Threonine--tRNA ligase, cytoplasmic(tars-1)	Caenorhabditis elegans
WBGene00007072	UDP-GlucuronosylTransferase(ugt-1)	Caenorhabditis elegans
WBGene00019515	UDP-GlucuronosylTransferase(ugt-19)	Caenorhabditis elegans
WBGene00018206	UDP-glucuronosyltransferase(ugt-61)	Caenorhabditis elegans
WBGene00010904	UDP-glucuronosyltransferase(ugt-62)	Caenorhabditis elegans
WBGene00007622	Uncharacterized mitochondrial carrier C16C10.1(C16C10.1)	Caenorhabditis elegans
WBGene00001095	aspartyl(D) Amino-acyl tRNA Synthetase(dars-2)	Caenorhabditis elegans
WBGene00015464	hypothetical protein(C05C8.7)	Caenorhabditis elegans
WBGene00018174	Phosphoribosylglycinamide formyltransferase(F38B6.4)	Caenorhabditis elegans
WBGene00009595	hypothetical protein(F40F12.7)	Caenorhabditis elegans
WBGene00009903	hypothetical protein(F49E12.10)	Caenorhabditis elegans
WBGene00018997	hypothetical protein(F57B9.3)	Caenorhabditis elegans
WBGene00022491	hypothetical protein(Y119D3B.14)	Caenorhabditis elegans
WBGene00012666	hypothetical protein(Y39B6A.3)	Caenorhabditis elegans
Cellular metabolic process (GO:0044237)			0.0808001
WBGene00020149	1,2-dihydroxy-3-keto-5-methylthiopentene dioxygenase homolog 1(T01D1.4)	Caenorhabditis elegans
WBGene00019489	1,2-dihydroxy-3-keto-5-methylthiopentene dioxygenase homolog 2(K07E1.1)	Caenorhabditis elegans
WBGene00019001	2,3-bisphosphoglycerate-independent phosphoglycerate mutase(ipgm-1)	Caenorhabditis elegans
WBGene00020135	AMP-Activated protein Kinase Gamma subunit(aakg-4)	Caenorhabditis elegans
WBGene00017244	APYrase(apy-1)	Caenorhabditis elegans
WBGene00010842	ATP-dependent zinc metalloprotease YME1 homolog(ymel-1)	Caenorhabditis elegans
WBGene00007057	Adenine Nucleotide Translocator(ant-1.2)	Caenorhabditis elegans
WBGene00000767	Atypical kinase coq-8, mitochondrial(coq-8)	Caenorhabditis elegans
WBGene00000268	Beta-1,4-mannosyltransferase bre-3(bre-3)	Caenorhabditis elegans
WBGene00000761	COenzyme Q (ubiquinone) biosynthesis(coq-1)	Caenorhabditis elegans
WBGene00018334	CYtochrome P450 family(cyp-33E2)	Caenorhabditis elegans
WBGene00008296	CaDmium Responsive(cdr-2)	Caenorhabditis elegans
WBGene00013220	Catalase(ctl-3)	Caenorhabditis elegans
WBGene00000785	Cathepsin B-like cysteine proteinase 5(cpr-5)	Caenorhabditis elegans
WBGene00021070	Cysteine PRotease related(cpr-8)	Caenorhabditis elegans
WBGene00011526	Cytochrome OXidase assembly protein(cox-15)	Caenorhabditis elegans
WBGene00009246	Elongation factor G, mitochondrial(gfm-1)	Caenorhabditis elegans
WBGene00010094	Elongation factor Ts, mitochondrial(tsfm-1)	Caenorhabditis elegans
WBGene00001157	Enoyl-CoA Hydratase(ech-8)	Caenorhabditis elegans
WBGene00002059	Eukaryotic translation initiation factor 4E-1(ife-1)	Caenorhabditis elegans
WBGene00011058	Farnesyl DiPhosphate Synthetase(fdps-1)	Caenorhabditis elegans
WBGene00001595	Female germline-specific tumor suppressor gld-1(gld-1)	Caenorhabditis elegans
WBGene00011474	Fructose-bisphosphate aldolase 1(aldo-1)	Caenorhabditis elegans
WBGene00014095	Glutamate dehydrogenase(gdh-1)	Caenorhabditis elegans
WBGene00016204	Glutathione transferase omega-1(gsto-1)	Caenorhabditis elegans
WBGene00016789	Glutathione-independent glyoxalase DJR-1.2(djr-1.2)	Caenorhabditis elegans
WBGene00006448	Glyoxalase 1(glod-4)	Caenorhabditis elegans
WBGene00017769	Hydroxymethylglutaryl-CoA synthase(hmgs-1)	Caenorhabditis elegans
WBGene00004020	Intestinal acid phosphatase(pho-1)	Caenorhabditis elegans
WBGene00002262	L-lactate dehydrogenase(ldh-1)	Caenorhabditis elegans
WBGene00002979	Let-23 Fertility Effector/regulator(lfe-2)	Caenorhabditis elegans
WBGene00003073	Leucine--tRNA ligase(lars-1)	Caenorhabditis elegans
WBGene00009736	MIP18 family protein F45G2.10(F45G2.10)	Caenorhabditis elegans
WBGene00011897	Mitochondrial import inner membrane translocase subunit TIM50(scpl-4)	Caenorhabditis elegans
WBGene00004014	Mitochondrial prohibitin complex protein 1(phb-1)	Caenorhabditis elegans
WBGene00004015	Mitochondrial prohibitin complex protein 2(phb-2)	Caenorhabditis elegans
WBGene00012204	Mitoferrin(mfn-1)	Caenorhabditis elegans
WBGene00003374	Mitogen-activated protein kinase kinase kinase mlk-1(mlk-1)	Caenorhabditis elegans
WBGene00003600	Nuclear Hormone Receptor family(nhr-1)	Caenorhabditis elegans
WBGene00003705	Nuclear Hormone Receptor family(nhr-115)	Caenorhabditis elegans
WBGene00003616	Nuclear Hormone Receptor family(nhr-17)	Caenorhabditis elegans
WBGene00010215	Nuclear Hormone Receptor family(nhr-193)	Caenorhabditis elegans
WBGene00020015	Nuclear Hormone Receptor family(nhr-210)	Caenorhabditis elegans
WBGene00003647	Nuclear hormone receptor family member nhr-57(nhr-57)	Caenorhabditis elegans
WBGene00019579	O-ACyltransferase homolog(oac-57)	Caenorhabditis elegans
WBGene00003982	Patterned Expression Site(pes-9)	Caenorhabditis elegans
WBGene00008780	Phosphotransferase(hxk-1)	Caenorhabditis elegans
WBGene00015133	Probable 39S ribosomal protein L11, mitochondrial(mrpl-11)	Caenorhabditis elegans
WBGene00000041	Probable aconitate hydratase, mitochondrial(aco-2)	Caenorhabditis elegans
WBGene00003040	Probable histone-lysine N-methyltransferase lin-59(lin-59)	Caenorhabditis elegans
WBGene00007114	Probable mitochondrial tRNA-specific 2-thiouridylase 1(mttu-1)	Caenorhabditis elegans
WBGene00007099	Probable thioredoxin-2(trx-2)	Caenorhabditis elegans
WBGene00013654	Purple acid phosphatase(Y105C5B.15)	Caenorhabditis elegans
WBGene00011564	Putative UDP-glucuronosyltransferase ugt-50(ugt-50)	Caenorhabditis elegans
WBGene00020397	Putative pterin-4-alpha-carbinolamine dehydratase(pcbd-1)	Caenorhabditis elegans
WBGene00004044	Serine/threonine-protein kinase plk-3(plk-3)	Caenorhabditis elegans
WBGene00009054	Serine/threonine-protein phosphatase(F22D6.9)	Caenorhabditis elegans
WBGene00004932	Superoxide dismutase [Mn] 2, mitochondrial(sod-3)	Caenorhabditis elegans
WBGene00007000	TU elongation Factor (EF-Tu), Mitochondrial(tufm-1)	Caenorhabditis elegans
WBGene00007001	TU elongation Factor (EF-Tu), Mitochondrial(tufm-2)	Caenorhabditis elegans
WBGene00016971	Target Of ERK kinase MPK-1(toe-2)	Caenorhabditis elegans
WBGene00006617	Threonine--tRNA ligase, cytoplasmic(tars-1)	Caenorhabditis elegans
WBGene00006923	Tyrosine-protein phosphatase vhp-1(vhp-1)	Caenorhabditis elegans
WBGene00007072	UDP-GlucuronosylTransferase(ugt-1)	Caenorhabditis elegans
WBGene00019515	UDP-GlucuronosylTransferase(ugt-19)	Caenorhabditis elegans
WBGene00018206	UDP-glucuronosyltransferase(ugt-61)	Caenorhabditis elegans
WBGene00010904	UDP-glucuronosyltransferase(ugt-62)	Caenorhabditis elegans
WBGene00007622	Uncharacterized mitochondrial carrier C16C10.1(C16C10.1)	Caenorhabditis elegans
WBGene00001095	aspartyl(D) Amino-acyl tRNA Synthetase(dars-2)	Caenorhabditis elegans
WBGene00015464	hypothetical protein(C05C8.7)	Caenorhabditis elegans
WBGene00007440	hypothetical protein(C08E8.4)	Caenorhabditis elegans
WBGene00016698	hypothetical protein(C46A5.1)	Caenorhabditis elegans
WBGene00018174	Phosphoribosylglycinamide formyltransferase(F38B6.4)	Caenorhabditis elegans
WBGene00009595	hypothetical protein(F40F12.7)	Caenorhabditis elegans
WBGene00009626	hypothetical protein(F42A8.1)	Caenorhabditis elegans
WBGene00018426	hypothetical protein(F44E7.4)	Caenorhabditis elegans
WBGene00009903	hypothetical protein(F49E12.10)	Caenorhabditis elegans
WBGene00018997	hypothetical protein(F57B9.3)	Caenorhabditis elegans
WBGene00020301	hypothetical protein(T07D1.2)	Caenorhabditis elegans
WBGene00022491	hypothetical protein(Y119D3B.14)	Caenorhabditis elegans
WBGene00012666	hypothetical protein(Y39B6A.3)	Caenorhabditis elegans
WBGene00013091	hypothetical protein(Y51B9A.9)	Caenorhabditis elegans
Anatomical structure formation involved in morphogenesis (GO:0048646)			0.097419
WBGene00000268	Beta-1,4-mannosyltransferase bre-3(bre-3)	Caenorhabditis elegans
WBGene00000835	CU (copper) Chaperonin(cuc-1)	Caenorhabditis elegans
WBGene00000465	Chondroitin proteoglycan 1(cpg-1)	Caenorhabditis elegans
WBGene00015102	Chondroitin proteoglycan-2(cpg-2)	Caenorhabditis elegans
WBGene00010453	Formin-homology and zinc finger domains protein 1(fozi-1)	Caenorhabditis elegans
WBGene00022783	Mitochondrial import receptor subunit TOM7 homolog(tomm-7)	Caenorhabditis elegans
WBGene00001262	NADPH--cytochrome P450 reductase(emb-8)	Caenorhabditis elegans
WBGene00003040	Probable histone-lysine N-methyltransferase lin-59(lin-59)	Caenorhabditis elegans
WBGene00020397	Putative pterin-4-alpha-carbinolamine dehydratase(pcbd-1)	Caenorhabditis elegans
Unknowns
WBGene00000073	ADDucin(add-2)	Caenorhabditis elegans
WBGene00012467	ARRestin Domain protein(arrd-8)	Caenorhabditis elegans
WBGene00007605	ASpartyl Protease(asp-10)	Caenorhabditis elegans
WBGene00019105	ASpartyl Protease(asp-8)	Caenorhabditis elegans
WBGene00019738	C-type LECtin(clec-265)	Caenorhabditis elegans
WBGene00012583	C-type LECtin(clec-4)	Caenorhabditis elegans
WBGene00008595	C-type LECtin(clec-56)	Caenorhabditis elegans
WBGene00000715	COLlagen(col-142)	Caenorhabditis elegans
WBGene00016452	COX assembly mitochondrial protein 2 homolog(C35D10.17)	Caenorhabditis elegans
WBGene00007691	Carboxylic ester hydrolase(C23H4.2)	Caenorhabditis elegans
WBGene00020891	Carboxylic ester hydrolase(T28C12.4)	Caenorhabditis elegans
WBGene00021487	Catechol-O-MethylTransferase family(comt-3)	Caenorhabditis elegans
WBGene00022333	F-box A protein(fbxa-27)	Caenorhabditis elegans
WBGene00001387	Fatty Acid/Retinol binding protein(far-3)	Caenorhabditis elegans
WBGene00012020	GlYcoGenin like(gyg-2)	Caenorhabditis elegans
WBGene00001763	Glutathione S-Transferase(gst-15)	Caenorhabditis elegans
WBGene00003424	Major sperm protein 3(msp-3)	Caenorhabditis elegans
WBGene00010383	MercaptoPyruvate SulfurTransferase homolog(mpst-3)	Caenorhabditis elegans
WBGene00013882	Microfilaria Surface-Associated protein(msa-1)	Caenorhabditis elegans
WBGene00009940	STeroidogenic acute Regulatory protein Like(strl-1)	Caenorhabditis elegans
WBGene00021335	SaPosin-like Protein family(spp-23)	Caenorhabditis elegans
WBGene00010273	Serpentine Receptor, class M(srm-3)	Caenorhabditis elegans
WBGene00005657	Serpentine Receptor, class R(srr-6)	Caenorhabditis elegans
WBGene00022722	TPR repeat-containing protein ZK370.8(ZK370.8)	Caenorhabditis elegans
WBGene00013078	TransThyretin-Related family domain(ttr-25)	Caenorhabditis elegans
WBGene00018044	Uncharacterized membrane protein F35D11.3(F35D11.3)	Caenorhabditis elegans
WBGene00010897	beta-LACTamase domain containing(lact-3)	Caenorhabditis elegans
WBGene00016849	fatty Acid CoA Synthetase family(acs-21)	Caenorhabditis elegans
WBGene00044644	hypothetical protein(B0205.13)	Caenorhabditis elegans
WBGene00015076	hypothetical protein(B0238.12)	Caenorhabditis elegans
WBGene00015089	hypothetical protein(B0252.5)	Caenorhabditis elegans
WBGene00015163	hypothetical protein(B0361.9)	Caenorhabditis elegans
WBGene00015220	hypothetical protein(B0507.3)	Caenorhabditis elegans
WBGene00219410	hypothetical protein(C04C3.14)	Caenorhabditis elegans
WBGene00016435	hypothetical protein(C35B1.5)	Caenorhabditis elegans
WBGene00043983	hypothetical protein(C39D10.11)	Caenorhabditis elegans
WBGene00077771	hypothetical protein(C41G7.9)	Caenorhabditis elegans
WBGene00016760	hypothetical protein(C49A9.6)	Caenorhabditis elegans
WBGene00016785	hypothetical protein(C49G7.7)	Caenorhabditis elegans
WBGene00008228	hypothetical protein(C50B8.6)	Caenorhabditis elegans
WBGene00016812	hypothetical protein(C50D2.9)	Caenorhabditis elegans
WBGene00008238	hypothetical protein(C50F4.16)	Caenorhabditis elegans
WBGene00235093	hypothetical protein(C54F6.18)	Caenorhabditis elegans
WBGene00016923	hypothetical protein(C54F6.5)	Caenorhabditis elegans
WBGene00016924	hypothetical protein(C54F6.6)	Caenorhabditis elegans
WBGene00008410	hypothetical protein(D2023.6)	Caenorhabditis elegans
WBGene00008446	hypothetical protein(E01G4.3)	Caenorhabditis elegans
WBGene00017092	hypothetical protein(E02C12.6)	Caenorhabditis elegans
WBGene00008621	hypothetical protein(F09C8.1)	Caenorhabditis elegans
WBGene00008707	hypothetical protein(F11E6.3)	Caenorhabditis elegans
WBGene00017443	hypothetical protein(F13H8.11)	Caenorhabditis elegans
WBGene00017485	hypothetical protein(F15E6.4)	Caenorhabditis elegans
WBGene00023503	hypothetical protein(F17C11.13)	Caenorhabditis elegans
WBGene00009038	hypothetical protein(F22B3.7)	Caenorhabditis elegans
WBGene00017698	hypothetical protein(F22B7.9)	Caenorhabditis elegans
WBGene00017938	hypothetical protein(F31A3.3)	Caenorhabditis elegans
WBGene00009380	hypothetical protein(F34H10.3)	Caenorhabditis elegans
WBGene00009642	hypothetical protein(F42G4.5)	Caenorhabditis elegans
WBGene00009803	hypothetical protein(F47B8.2)	Caenorhabditis elegans
WBGene00018715	hypothetical protein(F52H2.3)	Caenorhabditis elegans
WBGene00010135	hypothetical protein(F55H12.4)	Caenorhabditis elegans
WBGene00044471	hypothetical protein(F56D6.9)	Caenorhabditis elegans
WBGene00019017	hypothetical protein(F57F4.4)	Caenorhabditis elegans
WBGene00010238	hypothetical protein(F58B4.5)	Caenorhabditis elegans
WBGene00044534	hypothetical protein(H23N18.6)	Caenorhabditis elegans
WBGene00019249	hypothetical protein(H28G03.1)	Caenorhabditis elegans
WBGene00010424	hypothetical protein(H36L18.2)	Caenorhabditis elegans
WBGene00019273	hypothetical protein(H43E16.1)	Caenorhabditis elegans
WBGene00194926	hypothetical protein(K08D8.12)	Caenorhabditis elegans
WBGene00010746	hypothetical protein(K10D11.2)	Caenorhabditis elegans
WBGene00019664	hypothetical protein(K11H12.8)	Caenorhabditis elegans
WBGene00010822	hypothetical protein(M01G12.9)	Caenorhabditis elegans
WBGene00010833	hypothetical protein(M03B6.1)	Caenorhabditis elegans
WBGene00019780	hypothetical protein(M60.4)	Caenorhabditis elegans
WBGene00010998	hypothetical protein(R03G8.3)	Caenorhabditis elegans
WBGene00011112	hypothetical protein(R07E5.4)	Caenorhabditis elegans
WBGene00019963	hypothetical protein(R08E5.3)	Caenorhabditis elegans
WBGene00206419	hypothetical protein(R106.5)	Caenorhabditis elegans
WBGene00011263	hypothetical protein(R13H4.5)	Caenorhabditis elegans
WBGene00043060	hypothetical protein(R144.12)	Caenorhabditis elegans
WBGene00020128	hypothetical protein(R193.2)	Caenorhabditis elegans
WBGene00011495	hypothetical protein(T05F1.11)	Caenorhabditis elegans
WBGene00011799	hypothetical protein(T16G1.5)	Caenorhabditis elegans
WBGene00011849	hypothetical protein(T19H5.4)	Caenorhabditis elegans
WBGene00020703	hypothetical protein(T22F7.4)	Caenorhabditis elegans
WBGene00011957	hypothetical protein(T23F11.6)	Caenorhabditis elegans
WBGene00012163	hypothetical protein(VZK822L.2)	Caenorhabditis elegans
WBGene00012176	hypothetical protein(W01C9.2)	Caenorhabditis elegans
WBGene00013633	hypothetical protein(Y105C5A.8)	Caenorhabditis elegans
WBGene00013653	hypothetical protein(Y105C5B.14)	Caenorhabditis elegans
WBGene00022439	hypothetical protein(Y110A2AL.2)	Caenorhabditis elegans
WBGene00012444	hypothetical protein(Y15E3A.5)	Caenorhabditis elegans
WBGene00021315	hypothetical protein(Y32H12A.7)	Caenorhabditis elegans
WBGene00021316	hypothetical protein(Y32H12A.8)	Caenorhabditis elegans
WBGene00012548	hypothetical protein(Y37D8A.6)	Caenorhabditis elegans
WBGene00045416	hypothetical protein(Y37H2A.14)	Caenorhabditis elegans
WBGene00044922	hypothetical protein(Y43C5A.7)	Caenorhabditis elegans
WBGene00013001	hypothetical protein(Y48E1B.2)	Caenorhabditis elegans
WBGene00013007	hypothetical protein(Y48E1B.8)	Caenorhabditis elegans
WBGene00013221	hypothetical protein(Y54G11A.14)	Caenorhabditis elegans
WBGene00013239	hypothetical protein(Y56A3A.22)	Caenorhabditis elegans
WBGene00022150	hypothetical protein(Y71G12B.10)	Caenorhabditis elegans
WBGene00013532	hypothetical protein(Y73F8A.27)	Caenorhabditis elegans
WBGene00021178	hypothetical protein(Y9C9A.8)	Caenorhabditis elegans
WBGene00014213	hypothetical protein(ZK1073.1)	Caenorhabditis elegans
WBGene00022712	hypothetical protein(ZK355.2)	Caenorhabditis elegans
WBGene00022736	hypothetical protein(ZK418.7)	Caenorhabditis elegans
WBGene00013975	hypothetical protein(ZK455.5)	Caenorhabditis elegans
WBGene00022641	hypothetical protein(ZK6.6)	Caenorhabditis elegans
WBGene00008860	hypothetical protein(rmo-1)	Caenorhabditis elegans

## Sheet: Sheet2 
	GO annotations of genes depending on both hda-1 and dve-1, and up-regulated by atp-2 RNAi
ID	Gene Name	Species	P values are DAVID modified Fisher exact P value, one-sided
Immune response (GO:0006955)			1.81518e-05
WBGene00010470	CaDmium Responsive(cdr-4)	Caenorhabditis elegans
WBGene00022644	Downstream Of DAF-16 (regulated by DAF-16)(dod-19)	Caenorhabditis elegans
WBGene00001761	Glutathione S-Transferase(gst-13)	Caenorhabditis elegans
WBGene00003995	Multidrug resistance protein pgp-1(pgp-1)	Caenorhabditis elegans
WBGene00003705	Nuclear Hormone Receptor family(nhr-115)	Caenorhabditis elegans
WBGene00003647	Nuclear hormone receptor family member nhr-57(nhr-57)	Caenorhabditis elegans
WBGene00004096	ParaQuat (Methylviologen) responsive(pqm-1)	Caenorhabditis elegans
WBGene00001755	Probable glutathione S-transferase 7(gst-7)	Caenorhabditis elegans
WBGene00016218	Protein containing ALS2cr12 (ALS2CR12) domain(pals-23)	Caenorhabditis elegans
WBGene00017726	hypothetical protein(F22H10.2)	Caenorhabditis elegans
WBGene00018823	hypothetical protein(F54E2.1)	Caenorhabditis elegans
WBGene00010851	hypothetical protein(M04C3.2)	Caenorhabditis elegans
WBGene00013947	hypothetical protein(ZK228.4)	Caenorhabditis elegans
Response to stress (GO:0006950)			8.24429e-05
WBGene00017244	APYrase(apy-1)	Caenorhabditis elegans
WBGene00000835	CU (copper) Chaperonin(cuc-1)	Caenorhabditis elegans
WBGene00008296	CaDmium Responsive(cdr-2)	Caenorhabditis elegans
WBGene00010470	CaDmium Responsive(cdr-4)	Caenorhabditis elegans
WBGene00001028	DnaJ homolog dnj-10(dnj-10)	Caenorhabditis elegans
WBGene00022644	Downstream Of DAF-16 (regulated by DAF-16)(dod-19)	Caenorhabditis elegans
WBGene00001761	Glutathione S-Transferase(gst-13)	Caenorhabditis elegans
WBGene00019846	Glutathione peroxidase(gpx-7)	Caenorhabditis elegans
WBGene00016789	Glutathione-independent glyoxalase DJR-1.2(djr-1.2)	Caenorhabditis elegans
WBGene00002010	Heat shock 70 kDa protein F, mitochondrial(hsp-6)	Caenorhabditis elegans
WBGene00003374	Mitogen-activated protein kinase kinase kinase mlk-1(mlk-1)	Caenorhabditis elegans
WBGene00003995	Multidrug resistance protein pgp-1(pgp-1)	Caenorhabditis elegans
WBGene00003705	Nuclear Hormone Receptor family(nhr-115)	Caenorhabditis elegans
WBGene00003647	Nuclear hormone receptor family member nhr-57(nhr-57)	Caenorhabditis elegans
WBGene00004096	ParaQuat (Methylviologen) responsive(pqm-1)	Caenorhabditis elegans
WBGene00001755	Probable glutathione S-transferase 7(gst-7)	Caenorhabditis elegans
WBGene00007099	Probable thioredoxin-2(trx-2)	Caenorhabditis elegans
WBGene00004932	Superoxide dismutase [Mn] 2, mitochondrial(sod-3)	Caenorhabditis elegans
WBGene00016218	Protein containing ALS2cr12 (ALS2CR12) domain(pals-23)	Caenorhabditis elegans
WBGene00017726	hypothetical protein(F22H10.2)	Caenorhabditis elegans
WBGene00018823	hypothetical protein(F54E2.1)	Caenorhabditis elegans
WBGene00010851	hypothetical protein(M04C3.2)	Caenorhabditis elegans
WBGene00013947	hypothetical protein(ZK228.4)	Caenorhabditis elegans
Single-organism metabolic process (GO:0044710)			0.00343675
WBGene00017244	APYrase(apy-1)	Caenorhabditis elegans
WBGene00000767	Atypical kinase coq-8, mitochondrial(coq-8)	Caenorhabditis elegans
WBGene00008810	CYtochrome P450 family(cyp-13A12)	Caenorhabditis elegans
WBGene00010705	CYtochrome P450 family(cyp-14A1)	Caenorhabditis elegans
WBGene00011009	CYtochrome P450 family(cyp-14A4)	Caenorhabditis elegans
WBGene00019967	CYtochrome P450 family(cyp-33C8)	Caenorhabditis elegans
WBGene00018334	CYtochrome P450 family(cyp-33E2)	Caenorhabditis elegans
WBGene00011526	Cytochrome OXidase assembly protein(cox-15)	Caenorhabditis elegans
WBGene00001157	Enoyl-CoA Hydratase(ech-8)	Caenorhabditis elegans
WBGene00014095	Glutamate dehydrogenase(gdh-1)	Caenorhabditis elegans
WBGene00019846	Glutathione peroxidase(gpx-7)	Caenorhabditis elegans
WBGene00016789	Glutathione-independent glyoxalase DJR-1.2(djr-1.2)	Caenorhabditis elegans
WBGene00017769	Hydroxymethylglutaryl-CoA synthase(hmgs-1)	Caenorhabditis elegans
WBGene00012319	Intracelllar PhosphoLipase A family(ipla-3)	Caenorhabditis elegans
WBGene00003073	Leucine--tRNA ligase(lars-1)	Caenorhabditis elegans
WBGene00003374	Mitogen-activated protein kinase kinase kinase mlk-1(mlk-1)	Caenorhabditis elegans
WBGene00001262	NADPH--cytochrome P450 reductase(emb-8)	Caenorhabditis elegans
WBGene00019579	O-ACyltransferase homolog(oac-57)	Caenorhabditis elegans
WBGene00007099	Probable thioredoxin-2(trx-2)	Caenorhabditis elegans
WBGene00011564	Putative UDP-glucuronosyltransferase ugt-50(ugt-50)	Caenorhabditis elegans
WBGene00004932	Superoxide dismutase [Mn] 2, mitochondrial(sod-3)	Caenorhabditis elegans
WBGene00006617	Threonine--tRNA ligase, cytoplasmic(tars-1)	Caenorhabditis elegans
WBGene00007072	UDP-GlucuronosylTransferase(ugt-1)	Caenorhabditis elegans
WBGene00019515	UDP-GlucuronosylTransferase(ugt-19)	Caenorhabditis elegans
WBGene00010904	UDP-glucuronosyltransferase(ugt-62)	Caenorhabditis elegans
Single-organism localization (GO:1902578)			0.0229215
WBGene00000051	AcetylCholine Receptor(acr-12)	Caenorhabditis elegans
WBGene00007057	Adenine Nucleotide Translocator(ant-1.2)	Caenorhabditis elegans
WBGene00018892	CIR (transcription factor CBF1 Interacting coRepressor) homolog(cir-1)	Caenorhabditis elegans
WBGene00000834	CU (copper) ATPase(cua-1)	Caenorhabditis elegans
WBGene00000835	CU (copper) Chaperonin(cuc-1)	Caenorhabditis elegans
WBGene00011009	CYtochrome P450 family(cyp-14A4)	Caenorhabditis elegans
WBGene00011526	Cytochrome OXidase assembly protein(cox-15)	Caenorhabditis elegans
WBGene00007388	Folate transporter 1(folt-1)	Caenorhabditis elegans
WBGene00007927	GrpE protein homolog, mitochondrial(C34C12.8)	Caenorhabditis elegans
WBGene00006572	Mitochondrial import inner membrane translocase subunit Tim9(tin-9.1)	Caenorhabditis elegans
WBGene00009734	Mitochondrial import inner membrane translocase subunit tim-16(F45G2.8)	Caenorhabditis elegans
WBGene00003995	Multidrug resistance protein pgp-1(pgp-1)	Caenorhabditis elegans
WBGene00004003	P-GlycoProtein related(pgp-9)	Caenorhabditis elegans
WBGene00017119	Probable mitochondrial import inner membrane translocase subunit Tim17(E04A4.5)	Caenorhabditis elegans
WBGene00020383	Probable mitochondrial import inner membrane translocase subunit tin-44(tin-44)	Caenorhabditis elegans
WBGene00003572	Putative sodium/calcium exchanger 7(ncx-7)	Caenorhabditis elegans
WBGene00012130	SLC (SoLute Carrier) homolog(slc-17.4)	Caenorhabditis elegans
WBGene00008857	Translocase, Inner Mitochondrial Membrane(timm-23)	Caenorhabditis elegans
WBGene00015333	Uncharacterized transporter slc-17.3(slc-17.3)	Caenorhabditis elegans
WBGene00017861	hypothetical protein(F27D9.2)	Caenorhabditis elegans
WBGene00044107	hypothetical protein(F58G6.9)	Caenorhabditis elegans
Single-organism localization (GO:1902578)			0.0508614
WBGene00001028	DnaJ homolog dnj-10(dnj-10)	Caenorhabditis elegans
WBGene00007927	GrpE protein homolog, mitochondrial(C34C12.8)	Caenorhabditis elegans
WBGene00002010	Heat shock 70 kDa protein F, mitochondrial(hsp-6)	Caenorhabditis elegans
WBGene00007099	Probable thioredoxin-2(trx-2)	Caenorhabditis elegans
Protein folding (GO:0006457)			0.0620788
WBGene00000051	AcetylCholine Receptor(acr-12)	Caenorhabditis elegans
WBGene00007057	Adenine Nucleotide Translocator(ant-1.2)	Caenorhabditis elegans
WBGene00018892	CIR (transcription factor CBF1 Interacting coRepressor) homolog(cir-1)	Caenorhabditis elegans
WBGene00000834	CU (copper) ATPase(cua-1)	Caenorhabditis elegans
WBGene00000835	CU (copper) Chaperonin(cuc-1)	Caenorhabditis elegans
WBGene00011009	CYtochrome P450 family(cyp-14A4)	Caenorhabditis elegans
WBGene00011526	Cytochrome OXidase assembly protein(cox-15)	Caenorhabditis elegans
WBGene00009246	Elongation factor G, mitochondrial(gfm-1)	Caenorhabditis elegans
WBGene00010094	Elongation factor Ts, mitochondrial(tsfm-1)	Caenorhabditis elegans
WBGene00007388	Folate transporter 1(folt-1)	Caenorhabditis elegans
WBGene00007927	GrpE protein homolog, mitochondrial(C34C12.8)	Caenorhabditis elegans
WBGene00017769	Hydroxymethylglutaryl-CoA synthase(hmgs-1)	Caenorhabditis elegans
WBGene00004020	Intestinal acid phosphatase(pho-1)	Caenorhabditis elegans
WBGene00010279	LETM1 (Leucine zipper, EF-hand, TransMembrane mitochondrial protein) homolog(letm-1)	Caenorhabditis elegans
WBGene00006572	Mitochondrial import inner membrane translocase subunit Tim9(tin-9.1)	Caenorhabditis elegans
WBGene00009734	Mitochondrial import inner membrane translocase subunit tim-16(F45G2.8)	Caenorhabditis elegans
WBGene00000941	Mitochondrial import inner membrane translocase subunit tim-8(ddp-1)	Caenorhabditis elegans
WBGene00003995	Multidrug resistance protein pgp-1(pgp-1)	Caenorhabditis elegans
WBGene00004003	P-GlycoProtein related(pgp-9)	Caenorhabditis elegans
WBGene00015133	Probable 39S ribosomal protein L11, mitochondrial(mrpl-11)	Caenorhabditis elegans
WBGene00017119	Probable mitochondrial import inner membrane translocase subunit Tim17(E04A4.5)	Caenorhabditis elegans
WBGene00020383	Probable mitochondrial import inner membrane translocase subunit tin-44(tin-44)	Caenorhabditis elegans
WBGene00003572	Putative sodium/calcium exchanger 7(ncx-7)	Caenorhabditis elegans
WBGene00012130	SLC (SoLute Carrier) homolog(slc-17.4)	Caenorhabditis elegans
WBGene00008857	Translocase, Inner Mitochondrial Membrane(timm-23)	Caenorhabditis elegans
WBGene00015333	Uncharacterized transporter slc-17.3(slc-17.3)	Caenorhabditis elegans
WBGene00017861	hypothetical protein(F27D9.2)	Caenorhabditis elegans
WBGene00044107	hypothetical protein(F58G6.9)	Caenorhabditis elegans
Unknowns
WBGene00000073	ADDucin(add-2)	Caenorhabditis elegans
WBGene00012467	ARRestin Domain protein(arrd-8)	Caenorhabditis elegans
WBGene00019105	ASpartyl Protease(asp-8)	Caenorhabditis elegans
WBGene00019738	C-type LECtin(clec-265)	Caenorhabditis elegans
WBGene00008595	C-type LECtin(clec-56)	Caenorhabditis elegans
WBGene00007691	Carboxylic ester hydrolase(C23H4.2)	Caenorhabditis elegans
WBGene00021487	Catechol-O-MethylTransferase family(comt-3)	Caenorhabditis elegans
WBGene00000785	Cathepsin B-like cysteine proteinase 5(cpr-5)	Caenorhabditis elegans
WBGene00000550	Clustered mitochondria protein homolog(clu-1)	Caenorhabditis elegans
WBGene00001093	Dynamin-Related Protein(drp-1)	Caenorhabditis elegans
WBGene00010453	Formin-homology and zinc finger domains protein 1(fozi-1)	Caenorhabditis elegans
WBGene00010383	MercaptoPyruvate SulfurTransferase homolog(mpst-3)	Caenorhabditis elegans
WBGene00018894	Mitochondrial Fission Factor(mff-2)	Caenorhabditis elegans
WBGene00016265	NMUR (NeuroMedin U Receptor) homolog(nmur-4)	Caenorhabditis elegans
WBGene00003616	Nuclear Hormone Receptor family(nhr-17)	Caenorhabditis elegans
WBGene00010215	Nuclear Hormone Receptor family(nhr-193)	Caenorhabditis elegans
WBGene00020015	Nuclear Hormone Receptor family(nhr-210)	Caenorhabditis elegans
WBGene00003982	Patterned Expression Site(pes-9)	Caenorhabditis elegans
WBGene00013654	Purple acid phosphatase(Y105C5B.15)	Caenorhabditis elegans
WBGene00006061	STomatin-Like(stl-1)	Caenorhabditis elegans
WBGene00021335	SaPosin-like Protein family(spp-23)	Caenorhabditis elegans
WBGene00009054	Serine/threonine-protein phosphatase(F22D6.9)	Caenorhabditis elegans
WBGene00010273	Serpentine Receptor, class M(srm-3)	Caenorhabditis elegans
WBGene00005657	Serpentine Receptor, class R(srr-6)	Caenorhabditis elegans
WBGene00007000	TU elongation Factor (EF-Tu), Mitochondrial(tufm-1)	Caenorhabditis elegans
WBGene00016971	Target Of ERK kinase MPK-1(toe-2)	Caenorhabditis elegans
WBGene00016849	fatty Acid CoA Synthetase family(acs-21)	Caenorhabditis elegans
WBGene00044644	hypothetical protein(B0205.13)	Caenorhabditis elegans
WBGene00015220	hypothetical protein(B0507.3)	Caenorhabditis elegans
WBGene00219410	hypothetical protein(C04C3.14)	Caenorhabditis elegans
WBGene00016435	hypothetical protein(C35B1.5)	Caenorhabditis elegans
WBGene00016442	hypothetical protein(C35D10.5)	Caenorhabditis elegans
WBGene00043983	hypothetical protein(C39D10.11)	Caenorhabditis elegans
WBGene00077771	hypothetical protein(C41G7.9)	Caenorhabditis elegans
WBGene00016698	hypothetical protein(C46A5.1)	Caenorhabditis elegans
WBGene00016760	hypothetical protein(C49A9.6)	Caenorhabditis elegans
WBGene00016785	hypothetical protein(C49G7.7)	Caenorhabditis elegans
WBGene00008228	hypothetical protein(C50B8.6)	Caenorhabditis elegans
WBGene00235093	hypothetical protein(C54F6.18)	Caenorhabditis elegans
WBGene00016923	hypothetical protein(C54F6.5)	Caenorhabditis elegans
WBGene00008410	hypothetical protein(D2023.6)	Caenorhabditis elegans
WBGene00017092	hypothetical protein(E02C12.6)	Caenorhabditis elegans
WBGene00008621	hypothetical protein(F09C8.1)	Caenorhabditis elegans
WBGene00017443	hypothetical protein(F13H8.11)	Caenorhabditis elegans
WBGene00023503	hypothetical protein(F17C11.13)	Caenorhabditis elegans
WBGene00009038	hypothetical protein(F22B3.7)	Caenorhabditis elegans
WBGene00009642	hypothetical protein(F42G4.5)	Caenorhabditis elegans
WBGene00044471	hypothetical protein(F56D6.9)	Caenorhabditis elegans
WBGene00018997	hypothetical protein(F57B9.3)	Caenorhabditis elegans
WBGene00010238	hypothetical protein(F58B4.5)	Caenorhabditis elegans
WBGene00019249	hypothetical protein(H28G03.1)	Caenorhabditis elegans
WBGene00019273	hypothetical protein(H43E16.1)	Caenorhabditis elegans
WBGene00194926	hypothetical protein(K08D8.12)	Caenorhabditis elegans
WBGene00019664	hypothetical protein(K11H12.8)	Caenorhabditis elegans
WBGene00010822	hypothetical protein(M01G12.9)	Caenorhabditis elegans
WBGene00010998	hypothetical protein(R03G8.3)	Caenorhabditis elegans
WBGene00019963	hypothetical protein(R08E5.3)	Caenorhabditis elegans
WBGene00011263	hypothetical protein(R13H4.5)	Caenorhabditis elegans
WBGene00011305	hypothetical protein(R186.1)	Caenorhabditis elegans
WBGene00011495	hypothetical protein(T05F1.11)	Caenorhabditis elegans
WBGene00011799	hypothetical protein(T16G1.5)	Caenorhabditis elegans
WBGene00011849	hypothetical protein(T19H5.4)	Caenorhabditis elegans
WBGene00013653	hypothetical protein(Y105C5B.14)	Caenorhabditis elegans
WBGene00012444	hypothetical protein(Y15E3A.5)	Caenorhabditis elegans
WBGene00021315	hypothetical protein(Y32H12A.7)	Caenorhabditis elegans
WBGene00021316	hypothetical protein(Y32H12A.8)	Caenorhabditis elegans
WBGene00012548	hypothetical protein(Y37D8A.6)	Caenorhabditis elegans
WBGene00013221	hypothetical protein(Y54G11A.14)	Caenorhabditis elegans
WBGene00021178	hypothetical protein(Y9C9A.8)	Caenorhabditis elegans
WBGene00014213	hypothetical protein(ZK1073.1)	Caenorhabditis elegans
WBGene00022712	hypothetical protein(ZK355.2)	Caenorhabditis elegans
WBGene00022736	hypothetical protein(ZK418.7)	Caenorhabditis elegans
WBGene00022641	hypothetical protein(ZK6.6)	Caenorhabditis elegans
WBGene00008860	hypothetical protein(rmo-1)	Caenorhabditis elegans
