# Supplementary material for: Histone deacetylase HDA-1 modulates mitochondrial stress response and longevity
Source: Nat Commun. 2020 Sep 15;11:4639. doi: 10.1038/s41467-020-18501-w (PMC7493924; doi:10.1038/s41467-020-18501-w)
Supplement: Supplementary file 6 — Supplementary Data 3 [file 41467_2020_18501_MOESM6_ESM.xlsx]

## Sheet: HDA-1_peaks
PeakID	Chr	Start	End	Note
HG-LA-sum-1	chrI	29287	30469
HG-LA-sum-2	chrI	91296	91803
HG-LA-sum-3	chrI	663426	663817
HG-LA-sum-4	chrI	679907	680458
HG-LA-sum-5	chrI	957460	957794
HG-LA-sum-6	chrI	972951	973336
HG-LA-sum-7	chrI	1580770	1581482
HG-LA-sum-8	chrI	1825958	1826384
HG-LA-sum-9	chrI	1844908	1845269
HG-LA-sum-10	chrI	2041092	2041785
HG-LA-sum-11	chrI	2306737	2307073
HG-LA-sum-12	chrI	2318734	2319047
HG-LA-sum-13	chrI	2333044	2333392
HG-LA-sum-14	chrI	2384622	2385419
HG-LA-sum-15	chrI	2516663	2517026
HG-LA-sum-16	chrI	2773704	2774105
HG-LA-sum-17	chrI	2959131	2959587
HG-LA-sum-18	chrI	3392250	3393413
HG-LA-sum-19	chrI	3417963	3418472
HG-LA-sum-20	chrI	3858019	3859266
HG-LA-sum-21	chrI	4158031	4158497
HG-LA-sum-22	chrI	4160921	4162053
HG-LA-sum-23	chrI	4480816	4481333
HG-LA-sum-24	chrI	4573303	4574654
HG-LA-sum-25	chrI	4636230	4636841
HG-LA-sum-26	chrI	5158154	5158572
HG-LA-sum-27	chrI	5189744	5190206
HG-LA-sum-28	chrI	5453049	5454272
HG-LA-sum-29	chrI	5658564	5659360
HG-LA-sum-30	chrI	6034373	6034869
HG-LA-sum-31	chrI	6958799	6959167
HG-LA-sum-32	chrI	7137818	7139932
HG-LA-sum-33	chrI	7182483	7183001
HG-LA-sum-34	chrI	7945505	7946484
HG-LA-sum-35	chrI	8675054	8675415
HG-LA-sum-36	chrI	8731356	8732550
HG-LA-sum-37	chrI	8875978	8876533
HG-LA-sum-38	chrI	9121029	9123709
HG-LA-sum-39	chrI	9339377	9339784
HG-LA-sum-40	chrI	9584977	9585460
HG-LA-sum-41	chrI	9648157	9650535
HG-LA-sum-42	chrI	10185413	10185966
HG-LA-sum-43	chrI	10237331	10237718
HG-LA-sum-44	chrI	10429432	10429848
HG-LA-sum-45	chrI	10491003	10491326
HG-LA-sum-46	chrI	10651113	10651474
HG-LA-sum-47	chrI	10798645	10798954
HG-LA-sum-48	chrI	11649354	11649717
HG-LA-sum-49	chrI	11780975	11781958
HG-LA-sum-50	chrI	12054881	12055523
HG-LA-sum-51	chrI	12089934	12090343
HG-LA-sum-52	chrI	12097805	12098526
HG-LA-sum-53	chrI	12111654	12112780
HG-LA-sum-54	chrI	12232373	12232789
HG-LA-sum-55	chrI	12285768	12286861
HG-LA-sum-56	chrI	12429121	12430415
HG-LA-sum-57	chrI	12508191	12508650
HG-LA-sum-58	chrI	12806317	12806978
HG-LA-sum-59	chrI	13144502	13145571
HG-LA-sum-60	chrI	13231036	13231624
HG-LA-sum-61	chrI	13348958	13349337
HG-LA-sum-62	chrI	13533852	13535176
HG-LA-sum-63	chrI	13561916	13562331
HG-LA-sum-64	chrI	13960438	13961005
HG-LA-sum-65	chrI	14045808	14046153
HG-LA-sum-66	chrI	14077586	14078044
HG-LA-sum-67	chrI	14104051	14104942
HG-LA-sum-68	chrI	14370860	14371461
HG-LA-sum-69	chrI	14526733	14527139
HG-LA-sum-70	chrI	14612585	14613114
HG-LA-sum-71	chrI	14615763	14617265
HG-LA-sum-72	chrI	14686479	14687421
HG-LA-sum-73	chrI	14850213	14850482
HG-LA-sum-74	chrI	14855552	14856128	Overrepresented in control “input” and was excluded from signal calculation
HG-LA-sum-75	chrI	14875667	14876160
HG-LA-sum-76	chrI	14922629	14923008
HG-LA-sum-77	chrII	276295	276668
HG-LA-sum-78	chrII	481582	482014
HG-LA-sum-79	chrII	521725	522129
HG-LA-sum-80	chrII	883853	884680
HG-LA-sum-81	chrII	915125	915678
HG-LA-sum-82	chrII	1056812	1057350
HG-LA-sum-83	chrII	1164728	1166132
HG-LA-sum-84	chrII	1172080	1172695
HG-LA-sum-85	chrII	1242441	1242806
HG-LA-sum-86	chrII	1297387	1298053
HG-LA-sum-87	chrII	1503530	1504491
HG-LA-sum-88	chrII	1775586	1776602
HG-LA-sum-89	chrII	1842661	1843272
HG-LA-sum-90	chrII	1904683	1905694
HG-LA-sum-91	chrII	1939692	1940356
HG-LA-sum-92	chrII	1949069	1949501
HG-LA-sum-93	chrII	2054702	2055994
HG-LA-sum-94	chrII	2099205	2100027
HG-LA-sum-95	chrII	2176624	2177121
HG-LA-sum-96	chrII	2186446	2186982
HG-LA-sum-97	chrII	2317952	2318499
HG-LA-sum-98	chrII	2407226	2408368
HG-LA-sum-99	chrII	2707777	2708474
HG-LA-sum-100	chrII	2997807	2998268
HG-LA-sum-101	chrII	3036341	3037000
HG-LA-sum-102	chrII	3294955	3298297
HG-LA-sum-103	chrII	3322297	3323573
HG-LA-sum-104	chrII	3434977	3435397
HG-LA-sum-105	chrII	3616000	3616894
HG-LA-sum-106	chrII	3752425	3753407
HG-LA-sum-107	chrII	3786494	3787071
HG-LA-sum-108	chrII	4173895	4174369
HG-LA-sum-109	chrII	4183799	4184366
HG-LA-sum-110	chrII	4203768	4204698
HG-LA-sum-111	chrII	4692991	4693677
HG-LA-sum-112	chrII	4762474	4764015
HG-LA-sum-113	chrII	4802771	4803980
HG-LA-sum-114	chrII	4965743	4968171
HG-LA-sum-115	chrII	5383862	5384633
HG-LA-sum-116	chrII	6252242	6253167
HG-LA-sum-117	chrII	6663798	6666845
HG-LA-sum-118	chrII	7086960	7087309
HG-LA-sum-119	chrII	7232050	7234178
HG-LA-sum-120	chrII	8460143	8461088
HG-LA-sum-121	chrII	8531108	8532299
HG-LA-sum-122	chrII	8679722	8680159
HG-LA-sum-123	chrII	8716400	8718578
HG-LA-sum-124	chrII	9196251	9196743
HG-LA-sum-125	chrII	9314817	9315092
HG-LA-sum-126	chrII	9639901	9640769
HG-LA-sum-127	chrII	9802658	9803628
HG-LA-sum-128	chrII	9963543	9964101
HG-LA-sum-129	chrII	10098549	10100373
HG-LA-sum-130	chrII	10134287	10135099
HG-LA-sum-131	chrII	10139225	10139492
HG-LA-sum-132	chrII	10236385	10236920
HG-LA-sum-133	chrII	10880311	10881045
HG-LA-sum-134	chrII	11409479	11410016
HG-LA-sum-135	chrII	11571205	11571874
HG-LA-sum-136	chrII	11604702	11605015
HG-LA-sum-137	chrII	11739204	11739598
HG-LA-sum-138	chrII	11782550	11782823
HG-LA-sum-139	chrII	11797118	11797674
HG-LA-sum-140	chrII	11802432	11803033
HG-LA-sum-141	chrII	11836748	11837140
HG-LA-sum-142	chrII	12284646	12285110
HG-LA-sum-143	chrII	12500027	12500443
HG-LA-sum-144	chrII	12982250	12983305
HG-LA-sum-145	chrII	13051948	13052564
HG-LA-sum-146	chrII	13506193	13509059
HG-LA-sum-147	chrII	13521147	13522752
HG-LA-sum-148	chrII	13667122	13667435
HG-LA-sum-149	chrII	13678726	13679446
HG-LA-sum-150	chrII	13842641	13843141
HG-LA-sum-151	chrII	14185889	14187223
HG-LA-sum-152	chrII	14411732	14413307
HG-LA-sum-153	chrII	14569373	14571077
HG-LA-sum-154	chrII	14731542	14734373
HG-LA-sum-155	chrII	14964909	14967355
HG-LA-sum-156	chrIII	154068	154646
HG-LA-sum-157	chrIII	185671	186699
HG-LA-sum-158	chrIII	295404	296391
HG-LA-sum-159	chrIII	423870	424197
HG-LA-sum-160	chrIII	560379	560673
HG-LA-sum-161	chrIII	707810	709804
HG-LA-sum-162	chrIII	936044	936683
HG-LA-sum-163	chrIII	943472	944574
HG-LA-sum-164	chrIII	946118	946800
HG-LA-sum-165	chrIII	961847	962453
HG-LA-sum-166	chrIII	1271284	1271970
HG-LA-sum-167	chrIII	1275625	1276044
HG-LA-sum-168	chrIII	1288755	1289522
HG-LA-sum-169	chrIII	1349361	1349705
HG-LA-sum-170	chrIII	1395369	1395837
HG-LA-sum-171	chrIII	1911490	1911936
HG-LA-sum-172	chrIII	2123622	2124038
HG-LA-sum-173	chrIII	2159195	2159577
HG-LA-sum-174	chrIII	2272063	2272555
HG-LA-sum-175	chrIII	2291040	2291558
HG-LA-sum-176	chrIII	2458494	2459063
HG-LA-sum-177	chrIII	2652811	2653544
HG-LA-sum-178	chrIII	2680422	2682553
HG-LA-sum-179	chrIII	2698624	2699135
HG-LA-sum-180	chrIII	2879500	2880176
HG-LA-sum-181	chrIII	3116937	3117355
HG-LA-sum-182	chrIII	3233812	3234531
HG-LA-sum-183	chrIII	3279214	3279537
HG-LA-sum-184	chrIII	3363765	3365057
HG-LA-sum-185	chrIII	3415474	3415779
HG-LA-sum-186	chrIII	3435088	3436179
HG-LA-sum-187	chrIII	3451241	3453104
HG-LA-sum-188	chrIII	3565000	3565842
HG-LA-sum-189	chrIII	3881057	3882129
HG-LA-sum-190	chrIII	3896359	3897421
HG-LA-sum-191	chrIII	4242491	4242752
HG-LA-sum-192	chrIII	4273785	4274788
HG-LA-sum-193	chrIII	4626297	4626749
HG-LA-sum-194	chrIII	4749233	4749570
HG-LA-sum-195	chrIII	5731245	5736456
HG-LA-sum-196	chrIII	5802944	5803286
HG-LA-sum-197	chrIII	5900670	5901281
HG-LA-sum-198	chrIII	6176780	6177285
HG-LA-sum-199	chrIII	6221381	6221819
HG-LA-sum-200	chrIII	6612269	6613455
HG-LA-sum-201	chrIII	6803081	6803584
HG-LA-sum-202	chrIII	7001987	7003202
HG-LA-sum-203	chrIII	7353911	7354187
HG-LA-sum-204	chrIII	8080245	8080579
HG-LA-sum-205	chrIII	8114099	8114856
HG-LA-sum-206	chrIII	8378292	8378971
HG-LA-sum-207	chrIII	8394837	8395183
HG-LA-sum-208	chrIII	8483411	8483725
HG-LA-sum-209	chrIII	8518241	8519403
HG-LA-sum-210	chrIII	8593895	8594740
HG-LA-sum-211	chrIII	9034207	9035592
HG-LA-sum-212	chrIII	9590200	9590686
HG-LA-sum-213	chrIII	9689312	9690526
HG-LA-sum-214	chrIII	9813666	9814694
HG-LA-sum-215	chrIII	9842993	9844681
HG-LA-sum-216	chrIII	9922287	9922684
HG-LA-sum-217	chrIII	9932051	9933896
HG-LA-sum-218	chrIII	10120136	10120596
HG-LA-sum-219	chrIII	10290321	10291767
HG-LA-sum-220	chrIII	10293013	10293888
HG-LA-sum-221	chrIII	10985482	10985924
HG-LA-sum-222	chrIII	11083914	11084441
HG-LA-sum-223	chrIII	11192951	11193712
HG-LA-sum-224	chrIII	11355797	11356150
HG-LA-sum-225	chrIII	11357402	11357791
HG-LA-sum-226	chrIII	11949251	11949762
HG-LA-sum-227	chrIII	12025019	12025573
HG-LA-sum-228	chrIII	12073726	12074973
HG-LA-sum-229	chrIII	12087648	12090800
HG-LA-sum-230	chrIII	12106674	12107822
HG-LA-sum-231	chrIII	12138238	12138615
HG-LA-sum-232	chrIII	12146693	12146989
HG-LA-sum-233	chrIII	12273649	12273978
HG-LA-sum-234	chrIII	12312960	12313536
HG-LA-sum-235	chrIII	12842872	12843233
HG-LA-sum-236	chrIII	12860161	12860539
HG-LA-sum-237	chrIII	12861741	12864552
HG-LA-sum-238	chrIII	13310547	13310986
HG-LA-sum-239	chrIII	13535762	13536136
HG-LA-sum-240	chrIV	189172	189476
HG-LA-sum-241	chrIV	598765	599256
HG-LA-sum-242	chrIV	760214	760614
HG-LA-sum-243	chrIV	805930	807389
HG-LA-sum-244	chrIV	890067	890469
HG-LA-sum-245	chrIV	1043343	1043804
HG-LA-sum-246	chrIV	1147534	1149227
HG-LA-sum-247	chrIV	1286668	1287087
HG-LA-sum-248	chrIV	1715777	1716069
HG-LA-sum-249	chrIV	1720618	1723045
HG-LA-sum-250	chrIV	1804651	1804992
HG-LA-sum-251	chrIV	2162351	2162726
HG-LA-sum-252	chrIV	2348908	2349563
HG-LA-sum-253	chrIV	2412511	2412999
HG-LA-sum-254	chrIV	2484145	2485062
HG-LA-sum-255	chrIV	2740074	2740383
HG-LA-sum-256	chrIV	3001455	3001760
HG-LA-sum-257	chrIV	3265232	3266150
HG-LA-sum-258	chrIV	3394873	3396780
HG-LA-sum-259	chrIV	3400924	3401254
HG-LA-sum-260	chrIV	3609734	3610626
HG-LA-sum-261	chrIV	3854638	3855117
HG-LA-sum-262	chrIV	3899778	3900273
HG-LA-sum-263	chrIV	3988594	3989070
HG-LA-sum-264	chrIV	4059753	4060251
HG-LA-sum-265	chrIV	4147818	4148342
HG-LA-sum-266	chrIV	4284944	4285374
HG-LA-sum-267	chrIV	4347591	4347924
HG-LA-sum-268	chrIV	4357357	4358611
HG-LA-sum-269	chrIV	4484597	4488391
HG-LA-sum-270	chrIV	4530035	4530664
HG-LA-sum-271	chrIV	4544118	4544710
HG-LA-sum-272	chrIV	4640648	4641189
HG-LA-sum-273	chrIV	4667368	4667714
HG-LA-sum-274	chrIV	4677219	4677833
HG-LA-sum-275	chrIV	4712365	4712747
HG-LA-sum-276	chrIV	4842017	4842564
HG-LA-sum-277	chrIV	5043740	5044146
HG-LA-sum-278	chrIV	5187788	5189124
HG-LA-sum-279	chrIV	5317209	5317570
HG-LA-sum-280	chrIV	5380144	5380528
HG-LA-sum-281	chrIV	5541242	5541737
HG-LA-sum-282	chrIV	5614409	5615052
HG-LA-sum-283	chrIV	5915223	5915639
HG-LA-sum-284	chrIV	6017595	6018053
HG-LA-sum-285	chrIV	6048427	6049421
HG-LA-sum-286	chrIV	6079813	6080285
HG-LA-sum-287	chrIV	6213296	6213901
HG-LA-sum-288	chrIV	6232702	6233689
HG-LA-sum-289	chrIV	6235905	6236456
HG-LA-sum-290	chrIV	6248433	6249923
HG-LA-sum-291	chrIV	6426114	6427531
HG-LA-sum-292	chrIV	7182730	7183179
HG-LA-sum-293	chrIV	7467089	7469044
HG-LA-sum-294	chrIV	7501253	7501825
HG-LA-sum-295	chrIV	8146249	8146667
HG-LA-sum-296	chrIV	8154584	8155174
HG-LA-sum-297	chrIV	8614694	8615117
HG-LA-sum-298	chrIV	8648296	8648701
HG-LA-sum-299	chrIV	8653513	8654445
HG-LA-sum-300	chrIV	8850296	8852082
HG-LA-sum-301	chrIV	9010280	9010687
HG-LA-sum-302	chrIV	9069626	9070673
HG-LA-sum-303	chrIV	9165223	9166241
HG-LA-sum-304	chrIV	9328639	9329087
HG-LA-sum-305	chrIV	9452948	9453311
HG-LA-sum-306	chrIV	9499370	9502800
HG-LA-sum-307	chrIV	9625856	9626281
HG-LA-sum-308	chrIV	9682468	9682925
HG-LA-sum-309	chrIV	9731092	9731651
HG-LA-sum-310	chrIV	9958041	9959573
HG-LA-sum-311	chrIV	10096945	10097255
HG-LA-sum-312	chrIV	10155695	10156179
HG-LA-sum-313	chrIV	10238941	10239414
HG-LA-sum-314	chrIV	10388273	10389047
HG-LA-sum-315	chrIV	10563121	10564341
HG-LA-sum-316	chrIV	10628695	10629156
HG-LA-sum-317	chrIV	10964672	10965858
HG-LA-sum-318	chrIV	11030824	11032014
HG-LA-sum-319	chrIV	11142442	11142801
HG-LA-sum-320	chrIV	11202407	11202733
HG-LA-sum-321	chrIV	11257463	11257914
HG-LA-sum-322	chrIV	11294723	11295058
HG-LA-sum-323	chrIV	11304320	11305180
HG-LA-sum-324	chrIV	11306304	11306975
HG-LA-sum-325	chrIV	11371675	11371982
HG-LA-sum-326	chrIV	11623268	11624123
HG-LA-sum-327	chrIV	11897370	11899646
HG-LA-sum-328	chrIV	11902612	11903408
HG-LA-sum-329	chrIV	12287170	12287779
HG-LA-sum-330	chrIV	12378385	12379451
HG-LA-sum-331	chrIV	12382783	12384346
HG-LA-sum-332	chrIV	12692619	12693250
HG-LA-sum-333	chrIV	12865849	12866300
HG-LA-sum-334	chrIV	12909833	12910432
HG-LA-sum-335	chrIV	12920624	12921415
HG-LA-sum-336	chrIV	12972065	12973627
HG-LA-sum-337	chrIV	12985989	12986265
HG-LA-sum-338	chrIV	13196716	13197141
HG-LA-sum-339	chrIV	13289379	13289704
HG-LA-sum-340	chrIV	13528935	13529304
HG-LA-sum-341	chrIV	13884244	13884844
HG-LA-sum-342	chrIV	14430676	14431348
HG-LA-sum-343	chrIV	14532319	14532690
HG-LA-sum-344	chrIV	14833463	14833864
HG-LA-sum-345	chrIV	14895958	14897080
HG-LA-sum-346	chrIV	14956661	14957016
HG-LA-sum-347	chrIV	15013510	15013903
HG-LA-sum-348	chrIV	15049445	15049891
HG-LA-sum-349	chrIV	15394648	15395635
HG-LA-sum-350	chrIV	15559161	15559521
HG-LA-sum-351	chrIV	15689048	15689545
HG-LA-sum-352	chrIV	15793298	15793574
HG-LA-sum-353	chrIV	15852968	15853731
HG-LA-sum-354	chrIV	15895934	15896209
HG-LA-sum-355	chrIV	15951643	15952050
HG-LA-sum-356	chrIV	16022449	16022804
HG-LA-sum-357	chrIV	16203404	16203845
HG-LA-sum-358	chrIV	16293986	16294491
HG-LA-sum-359	chrIV	17126429	17127501
HG-LA-sum-360	chrIV	17288030	17289545
HG-LA-sum-361	chrIV	17326182	17326622
HG-LA-sum-362	chrIV	17338976	17339592
HG-LA-sum-363	chrIV	17342140	17342606
HG-LA-sum-364	chrIV	17426972	17427428
HG-LA-sum-365	chrV	47808	48191
HG-LA-sum-366	chrV	284843	285232
HG-LA-sum-367	chrV	449636	451133
HG-LA-sum-368	chrV	519275	519883
HG-LA-sum-369	chrV	615373	617465
HG-LA-sum-370	chrV	698915	699860
HG-LA-sum-371	chrV	762493	763304
HG-LA-sum-372	chrV	797353	797642
HG-LA-sum-373	chrV	1027140	1027658
HG-LA-sum-374	chrV	1131175	1131652
HG-LA-sum-375	chrV	1133171	1135470
HG-LA-sum-376	chrV	1926955	1927425
HG-LA-sum-377	chrV	2183187	2184840
HG-LA-sum-378	chrV	2238041	2238474
HG-LA-sum-379	chrV	2268808	2270055
HG-LA-sum-380	chrV	2292348	2292777
HG-LA-sum-381	chrV	2585693	2586075
HG-LA-sum-382	chrV	2592192	2592731
HG-LA-sum-383	chrV	2763060	2763401
HG-LA-sum-384	chrV	2764880	2765452
HG-LA-sum-385	chrV	2872127	2873803
HG-LA-sum-386	chrV	2875464	2875890
HG-LA-sum-387	chrV	3024153	3024633
HG-LA-sum-388	chrV	3523223	3523697
HG-LA-sum-389	chrV	3805371	3805851
HG-LA-sum-390	chrV	3841447	3841826
HG-LA-sum-391	chrV	3851687	3852229
HG-LA-sum-392	chrV	3905770	3906221
HG-LA-sum-393	chrV	3961273	3962817
HG-LA-sum-394	chrV	4029511	4029985
HG-LA-sum-395	chrV	4169720	4171633
HG-LA-sum-396	chrV	4640504	4641132
HG-LA-sum-397	chrV	4737660	4738099
HG-LA-sum-398	chrV	4884225	4884586
HG-LA-sum-399	chrV	4888959	4890284
HG-LA-sum-400	chrV	4914813	4915265
HG-LA-sum-401	chrV	5058225	5058965
HG-LA-sum-402	chrV	5233752	5234233
HG-LA-sum-403	chrV	5292819	5293325
HG-LA-sum-404	chrV	5548060	5548778
HG-LA-sum-405	chrV	5650723	5652136
HG-LA-sum-406	chrV	5699906	5701433
HG-LA-sum-407	chrV	5747552	5748573
HG-LA-sum-408	chrV	5835887	5836864
HG-LA-sum-409	chrV	6071628	6072691
HG-LA-sum-410	chrV	6301019	6301458
HG-LA-sum-411	chrV	6302658	6303132
HG-LA-sum-412	chrV	6392062	6392528
HG-LA-sum-413	chrV	6411040	6411569
HG-LA-sum-414	chrV	6484093	6486261
HG-LA-sum-415	chrV	6528529	6530453
HG-LA-sum-416	chrV	6545020	6545442
HG-LA-sum-417	chrV	6546713	6547292
HG-LA-sum-418	chrV	6618053	6618559
HG-LA-sum-419	chrV	6898178	6898743
HG-LA-sum-420	chrV	7089168	7089528
HG-LA-sum-421	chrV	7142664	7143100
HG-LA-sum-422	chrV	7149862	7151683
HG-LA-sum-423	chrV	7200088	7200589
HG-LA-sum-424	chrV	7745935	7746353
HG-LA-sum-425	chrV	7786657	7787064
HG-LA-sum-426	chrV	7809758	7810322
HG-LA-sum-427	chrV	8207120	8207827
HG-LA-sum-428	chrV	8242850	8243564
HG-LA-sum-429	chrV	8406903	8407391
HG-LA-sum-430	chrV	8548946	8549368
HG-LA-sum-431	chrV	8603035	8603760
HG-LA-sum-432	chrV	9146213	9147490
HG-LA-sum-433	chrV	9295888	9297537
HG-LA-sum-434	chrV	9355306	9356821
HG-LA-sum-435	chrV	9358383	9359047
HG-LA-sum-436	chrV	9536559	9536837
HG-LA-sum-437	chrV	9701952	9703107
HG-LA-sum-438	chrV	9795003	9795359
HG-LA-sum-439	chrV	9974303	9974777
HG-LA-sum-440	chrV	10026542	10027241
HG-LA-sum-441	chrV	10110779	10111370
HG-LA-sum-442	chrV	10357372	10357940
HG-LA-sum-443	chrV	10546688	10547187
HG-LA-sum-444	chrV	10887639	10888361
HG-LA-sum-445	chrV	11087155	11087622
HG-LA-sum-446	chrV	11975097	11975489
HG-LA-sum-447	chrV	12093957	12094539
HG-LA-sum-448	chrV	12212901	12213378
HG-LA-sum-449	chrV	12320270	12320739
HG-LA-sum-450	chrV	12432117	12432625
HG-LA-sum-451	chrV	12480695	12483043
HG-LA-sum-452	chrV	12741635	12742177
HG-LA-sum-453	chrV	12743965	12745659
HG-LA-sum-454	chrV	12760074	12760536
HG-LA-sum-455	chrV	12919705	12920122
HG-LA-sum-456	chrV	12933608	12935560
HG-LA-sum-457	chrV	12936846	12937733
HG-LA-sum-458	chrV	13173668	13174109
HG-LA-sum-459	chrV	13325095	13325758
HG-LA-sum-460	chrV	13775418	13775979
HG-LA-sum-461	chrV	13803890	13804257
HG-LA-sum-462	chrV	14321068	14321421
HG-LA-sum-463	chrV	15074961	15075260
HG-LA-sum-464	chrV	15436137	15436547
HG-LA-sum-465	chrV	15444493	15445270
HG-LA-sum-466	chrV	15448228	15449258
HG-LA-sum-467	chrV	15773999	15774374
HG-LA-sum-468	chrV	15959320	15959799
HG-LA-sum-469	chrV	15978186	15978693
HG-LA-sum-470	chrV	16175157	16176161
HG-LA-sum-471	chrV	16269565	16270744
HG-LA-sum-472	chrV	16598264	16598759
HG-LA-sum-473	chrV	16610002	16611215
HG-LA-sum-474	chrV	16628036	16628422
HG-LA-sum-475	chrV	17014004	17014452
HG-LA-sum-476	chrV	17067646	17068012
HG-LA-sum-477	chrV	17159210	17159917
HG-LA-sum-478	chrV	17347662	17348224
HG-LA-sum-479	chrV	17714393	17714825
HG-LA-sum-480	chrV	17764249	17765266
HG-LA-sum-481	chrV	17888875	17889354
HG-LA-sum-482	chrV	17897011	17897330
HG-LA-sum-483	chrV	18236114	18237198
HG-LA-sum-484	chrV	18241283	18241818
HG-LA-sum-485	chrV	18516473	18516851
HG-LA-sum-486	chrV	18684418	18684861
HG-LA-sum-487	chrV	18719875	18720344
HG-LA-sum-488	chrV	18737665	18738041
HG-LA-sum-489	chrV	18787549	18787944
HG-LA-sum-490	chrV	18790851	18791235
HG-LA-sum-491	chrV	18800733	18801193
HG-LA-sum-492	chrV	18957480	18957958
HG-LA-sum-493	chrV	19078003	19079887
HG-LA-sum-494	chrV	19319477	19320453
HG-LA-sum-495	chrV	19403358	19405960
HG-LA-sum-496	chrV	19418000	19419749
HG-LA-sum-497	chrV	19436177	19436864
HG-LA-sum-498	chrV	19533545	19533856
HG-LA-sum-499	chrV	19611682	19612277
HG-LA-sum-500	chrV	19788345	19788962
HG-LA-sum-501	chrV	19874246	19874714
HG-LA-sum-502	chrV	19994613	19995143
HG-LA-sum-503	chrV	20374547	20374832
HG-LA-sum-504	chrV	20514355	20514954
HG-LA-sum-505	chrV	20525966	20526539
HG-LA-sum-506	chrV	20544571	20546185
HG-LA-sum-507	chrV	20891710	20892062
HG-LA-sum-508	chrX	169246	169857
HG-LA-sum-509	chrX	527631	528172
HG-LA-sum-510	chrX	785386	786100
HG-LA-sum-511	chrX	787999	788313
HG-LA-sum-512	chrX	815919	816591
HG-LA-sum-513	chrX	1147458	1148823
HG-LA-sum-514	chrX	1185446	1185886
HG-LA-sum-515	chrX	1375078	1376469
HG-LA-sum-516	chrX	1438935	1439260
HG-LA-sum-517	chrX	1546882	1547248
HG-LA-sum-518	chrX	1853585	1853938
HG-LA-sum-519	chrX	2002800	2003204
HG-LA-sum-520	chrX	2057872	2059161
HG-LA-sum-521	chrX	2077765	2078390
HG-LA-sum-522	chrX	2764264	2764897
HG-LA-sum-523	chrX	2950262	2950653
HG-LA-sum-524	chrX	3421531	3422278
HG-LA-sum-525	chrX	3430752	3431175
HG-LA-sum-526	chrX	3964450	3964937
HG-LA-sum-527	chrX	4297545	4297825
HG-LA-sum-528	chrX	4567101	4567643
HG-LA-sum-529	chrX	5013555	5014203
HG-LA-sum-530	chrX	5109089	5109645
HG-LA-sum-531	chrX	6166583	6167802
HG-LA-sum-532	chrX	6456410	6457090
HG-LA-sum-533	chrX	6673356	6674739
HG-LA-sum-534	chrX	6764468	6764835
HG-LA-sum-535	chrX	6836112	6836551
HG-LA-sum-536	chrX	6884453	6886014
HG-LA-sum-537	chrX	7670673	7672081
HG-LA-sum-538	chrX	8059892	8061134
HG-LA-sum-539	chrX	8123332	8124387
HG-LA-sum-540	chrX	8428123	8430205
HG-LA-sum-541	chrX	9117586	9117880
HG-LA-sum-542	chrX	9330820	9331158
HG-LA-sum-543	chrX	9679413	9680703
HG-LA-sum-544	chrX	9687257	9687720
HG-LA-sum-545	chrX	9879808	9880417
HG-LA-sum-546	chrX	9992990	9994004
HG-LA-sum-547	chrX	10033642	10034183
HG-LA-sum-548	chrX	10176317	10176838
HG-LA-sum-549	chrX	10644481	10645638
HG-LA-sum-550	chrX	10864277	10864787
HG-LA-sum-551	chrX	10929131	10929636
HG-LA-sum-552	chrX	11232263	11233344
HG-LA-sum-553	chrX	11392832	11393329
HG-LA-sum-554	chrX	11454411	11454878
HG-LA-sum-555	chrX	11490768	11492494
HG-LA-sum-556	chrX	11511048	11511561
HG-LA-sum-557	chrX	11915706	11916608
HG-LA-sum-558	chrX	11968003	11970052
HG-LA-sum-559	chrX	11974762	11975066
HG-LA-sum-560	chrX	12414382	12414795
HG-LA-sum-561	chrX	13396638	13397228
HG-LA-sum-562	chrX	14149700	14150350
HG-LA-sum-563	chrX	14194273	14194583
HG-LA-sum-564	chrX	14435672	14436329
HG-LA-sum-565	chrX	14703450	14705219
HG-LA-sum-566	chrX	14739963	14740271
HG-LA-sum-567	chrX	14759733	14760401
HG-LA-sum-568	chrX	14768988	14772105
HG-LA-sum-569	chrX	14937782	14938505
HG-LA-sum-570	chrX	15036373	15037198
HG-LA-sum-571	chrX	15575524	15575789
HG-LA-sum-572	chrX	15796127	15796926
HG-LA-sum-573	chrX	16139396	16140255
HG-LA-sum-574	chrX	16361035	16361384
HG-LA-sum-575	chrX	16668314	16669647
HG-LA-sum-576	chrX	17247144	17247871
HG-LA-sum-577	chrX	17336308	17336725
HG-LA-sum-578	chrX	17368700	17369869
HG-LA-sum-579	chrX	17502257	17502839
HG-LA-sum-580	chrX	17667229	17667620
HG-LA-sum-581	chrX	17694569	17695947
HG-LA-sum-582	chrI	819469	820369
HG-LA-sum-583	chrI	961293	961784
HG-LA-sum-584	chrI	986598	987950
HG-LA-sum-585	chrI	1014884	1015590
HG-LA-sum-586	chrI	1017223	1017778
HG-LA-sum-587	chrI	1022077	1022378
HG-LA-sum-588	chrI	1301271	1301852
HG-LA-sum-589	chrI	1335122	1335694
HG-LA-sum-590	chrI	1493479	1493814
HG-LA-sum-591	chrI	1815781	1816258
HG-LA-sum-592	chrI	1913722	1914548
HG-LA-sum-593	chrI	1915817	1916917
HG-LA-sum-594	chrI	1919141	1919621
HG-LA-sum-595	chrI	2117483	2120898
HG-LA-sum-596	chrI	2189441	2191328
HG-LA-sum-597	chrI	2247592	2248031
HG-LA-sum-598	chrI	2249101	2249559
HG-LA-sum-599	chrI	2252436	2255034
HG-LA-sum-600	chrI	2791383	2791779
HG-LA-sum-601	chrI	2800546	2801202
HG-LA-sum-602	chrI	2835212	2835674
HG-LA-sum-603	chrI	2962024	2962875
HG-LA-sum-604	chrI	3085090	3085632
HG-LA-sum-605	chrI	3113498	3114154
HG-LA-sum-606	chrI	3118972	3119485
HG-LA-sum-607	chrI	3121704	3122274
HG-LA-sum-608	chrI	3309506	3310017
HG-LA-sum-609	chrI	3330614	3331150
HG-LA-sum-610	chrI	3533694	3534822
HG-LA-sum-611	chrI	3671631	3673121
HG-LA-sum-612	chrI	3709958	3710997
HG-LA-sum-613	chrI	3841480	3844085
HG-LA-sum-614	chrI	3990933	3995357
HG-LA-sum-615	chrI	4099500	4099991
HG-LA-sum-616	chrI	4508406	4509284
HG-LA-sum-617	chrI	4587153	4587830
HG-LA-sum-618	chrI	4597503	4597934
HG-LA-sum-619	chrI	4726554	4727464
HG-LA-sum-620	chrI	5024021	5025737
HG-LA-sum-621	chrI	5030911	5031485
HG-LA-sum-622	chrI	5032813	5037800
HG-LA-sum-623	chrI	5049829	5050127
HG-LA-sum-624	chrI	5074953	5075582
HG-LA-sum-625	chrI	5287178	5287709
HG-LA-sum-626	chrI	5289196	5292114
HG-LA-sum-627	chrI	5322189	5322886
HG-LA-sum-628	chrI	5382558	5387372
HG-LA-sum-629	chrI	5414550	5416613
HG-LA-sum-630	chrI	5570282	5571527
HG-LA-sum-631	chrI	5673317	5673901
HG-LA-sum-632	chrI	5677963	5678962
HG-LA-sum-633	chrI	5809819	5810381
HG-LA-sum-634	chrI	5885208	5886484
HG-LA-sum-635	chrI	6073439	6073857
HG-LA-sum-636	chrI	6200263	6200680
HG-LA-sum-637	chrI	6203773	6204093
HG-LA-sum-638	chrI	6208494	6211325
HG-LA-sum-639	chrI	6259294	6260586
HG-LA-sum-640	chrI	6293682	6294964
HG-LA-sum-641	chrI	6389573	6390135
HG-LA-sum-642	chrI	6416562	6419103
HG-LA-sum-643	chrI	6496816	6499911
HG-LA-sum-644	chrI	6589057	6589578
HG-LA-sum-645	chrI	6727707	6733192
HG-LA-sum-646	chrI	6862052	6864431
HG-LA-sum-647	chrI	6942164	6944525
HG-LA-sum-648	chrI	6962936	6965883
HG-LA-sum-649	chrI	6974186	6974617
HG-LA-sum-650	chrI	7099681	7100023
HG-LA-sum-651	chrI	7173951	7177199
HG-LA-sum-652	chrI	7354170	7356067
HG-LA-sum-653	chrI	7570276	7571596
HG-LA-sum-654	chrI	7679029	7679440
HG-LA-sum-655	chrI	7968528	7969633
HG-LA-sum-656	chrI	8240932	8241645
HG-LA-sum-657	chrI	8851674	8853420
HG-LA-sum-658	chrI	9046999	9047470
HG-LA-sum-659	chrI	9274294	9276909
HG-LA-sum-660	chrI	9319774	9323077
HG-LA-sum-661	chrI	9488038	9488546
HG-LA-sum-662	chrI	9671672	9672293
HG-LA-sum-663	chrI	9727785	9728133
HG-LA-sum-664	chrI	9773880	9774561
HG-LA-sum-665	chrI	9780018	9780564
HG-LA-sum-666	chrI	10226872	10228286
HG-LA-sum-667	chrI	10288550	10289912
HG-LA-sum-668	chrI	10381836	10382336
HG-LA-sum-669	chrI	10408873	10409980
HG-LA-sum-670	chrI	10484901	10485398
HG-LA-sum-671	chrI	10532167	10532805
HG-LA-sum-672	chrI	10704898	10705322
HG-LA-sum-673	chrI	10728571	10730614
HG-LA-sum-674	chrI	10833357	10833797
HG-LA-sum-675	chrI	11341303	11341907
HG-LA-sum-676	chrI	11497819	11498187
HG-LA-sum-677	chrI	11571788	11572753
HG-LA-sum-678	chrI	11609041	11609570
HG-LA-sum-679	chrI	11682976	11683743
HG-LA-sum-680	chrI	11778875	11779640
HG-LA-sum-681	chrI	11824912	11825915
HG-LA-sum-682	chrI	11830060	11830510
HG-LA-sum-683	chrI	12184715	12185207
HG-LA-sum-684	chrI	12194152	12194496
HG-LA-sum-685	chrI	12541996	12542572
HG-LA-sum-686	chrI	12937624	12938085
HG-LA-sum-687	chrI	12949788	12950138
HG-LA-sum-688	chrI	12954481	12956462
HG-LA-sum-689	chrI	12964461	12964765
HG-LA-sum-690	chrI	13104050	13104453
HG-LA-sum-691	chrI	13381035	13381829
HG-LA-sum-692	chrI	13797034	13798436
HG-LA-sum-693	chrI	13814503	13816302
HG-LA-sum-694	chrI	14048542	14049645
HG-LA-sum-695	chrI	14657027	14657605
HG-LA-sum-696	chrI	14692004	14693276
HG-LA-sum-697	chrI	14931407	14932060
HG-LA-sum-698	chrII	76654	77154
HG-LA-sum-699	chrII	121181	122781
HG-LA-sum-700	chrII	499336	499859
HG-LA-sum-701	chrII	880691	881066
HG-LA-sum-702	chrII	887892	888397
HG-LA-sum-703	chrII	900800	901155
HG-LA-sum-704	chrII	1103564	1104098
HG-LA-sum-705	chrII	1138649	1138953
HG-LA-sum-706	chrII	1158415	1160113
HG-LA-sum-707	chrII	1188160	1188602
HG-LA-sum-708	chrII	1607810	1609255
HG-LA-sum-709	chrII	1621817	1622114
HG-LA-sum-710	chrII	1659765	1660123
HG-LA-sum-711	chrII	1670206	1670671
HG-LA-sum-712	chrII	1728311	1728690
HG-LA-sum-713	chrII	1766764	1768673
HG-LA-sum-714	chrII	1830207	1830605
HG-LA-sum-715	chrII	1865509	1865934
HG-LA-sum-716	chrII	1870912	1871430
HG-LA-sum-717	chrII	2090670	2090980
HG-LA-sum-718	chrII	2320091	2320510
HG-LA-sum-719	chrII	2328704	2329521
HG-LA-sum-720	chrII	2335613	2336060
HG-LA-sum-721	chrII	2378323	2379044
HG-LA-sum-722	chrII	2415424	2415831
HG-LA-sum-723	chrII	2585785	2587792
HG-LA-sum-724	chrII	2610186	2610771
HG-LA-sum-725	chrII	2677567	2678053
HG-LA-sum-726	chrII	2800837	2803195
HG-LA-sum-727	chrII	3038369	3039806
HG-LA-sum-728	chrII	3129029	3130431
HG-LA-sum-729	chrII	3244920	3246341
HG-LA-sum-730	chrII	3684556	3685758
HG-LA-sum-731	chrII	3989969	3991045
HG-LA-sum-732	chrII	3992180	3993361
HG-LA-sum-733	chrII	4055676	4055953
HG-LA-sum-734	chrII	4179129	4180349
HG-LA-sum-735	chrII	4194104	4195690
HG-LA-sum-736	chrII	4368538	4369607
HG-LA-sum-737	chrII	4468960	4470455
HG-LA-sum-738	chrII	4606658	4607274
HG-LA-sum-739	chrII	4728572	4729203
HG-LA-sum-740	chrII	4768980	4770262
HG-LA-sum-741	chrII	4881189	4883777
HG-LA-sum-742	chrII	4925260	4926044
HG-LA-sum-743	chrII	5085426	5086446
HG-LA-sum-744	chrII	5142010	5142390
HG-LA-sum-745	chrII	5184644	5187308
HG-LA-sum-746	chrII	5191759	5192214
HG-LA-sum-747	chrII	5234578	5236080
HG-LA-sum-748	chrII	5585777	5586186
HG-LA-sum-749	chrII	5742345	5743062
HG-LA-sum-750	chrII	5751249	5751837
HG-LA-sum-751	chrII	5804050	5807680
HG-LA-sum-752	chrII	5827376	5828301
HG-LA-sum-753	chrII	5865545	5867397
HG-LA-sum-754	chrII	6049392	6050482
HG-LA-sum-755	chrII	6259664	6261019
HG-LA-sum-756	chrII	6281939	6283536
HG-LA-sum-757	chrII	6289354	6290614
HG-LA-sum-758	chrII	6327218	6329119
HG-LA-sum-759	chrII	6334814	6335773
HG-LA-sum-760	chrII	6411738	6412075
HG-LA-sum-761	chrII	6413253	6414816
HG-LA-sum-762	chrII	6485472	6486867
HG-LA-sum-763	chrII	6518355	6526622
HG-LA-sum-764	chrII	6611749	6617987
HG-LA-sum-765	chrII	6620763	6621458
HG-LA-sum-766	chrII	6661175	6661836
HG-LA-sum-767	chrII	6673917	6674335
HG-LA-sum-768	chrII	6701472	6701803
HG-LA-sum-769	chrII	6800116	6800750
HG-LA-sum-770	chrII	6919418	6919835
HG-LA-sum-771	chrII	6930014	6930399
HG-LA-sum-772	chrII	7166745	7167103
HG-LA-sum-773	chrII	7255627	7256086
HG-LA-sum-774	chrII	7264595	7265156
HG-LA-sum-775	chrII	7277163	7282009
HG-LA-sum-776	chrII	7380493	7382588
HG-LA-sum-777	chrII	7419779	7421575
HG-LA-sum-778	chrII	7457064	7457549
HG-LA-sum-779	chrII	7554763	7556719
HG-LA-sum-780	chrII	7693980	7696102
HG-LA-sum-781	chrII	7705150	7705544
HG-LA-sum-782	chrII	7808658	7809498
HG-LA-sum-783	chrII	7850777	7852399
HG-LA-sum-784	chrII	7879344	7879663
HG-LA-sum-785	chrII	8001413	8002047
HG-LA-sum-786	chrII	8032569	8034457
HG-LA-sum-787	chrII	8078009	8079343
HG-LA-sum-788	chrII	8205381	8205876
HG-LA-sum-789	chrII	8248696	8249962
HG-LA-sum-790	chrII	8263428	8264947
HG-LA-sum-791	chrII	8266285	8267804
HG-LA-sum-792	chrII	8276018	8276465
HG-LA-sum-793	chrII	8382811	8389130
HG-LA-sum-794	chrII	8399019	8400346
HG-LA-sum-795	chrII	8624994	8625874
HG-LA-sum-796	chrII	8895863	8896693
HG-LA-sum-797	chrII	8987897	8993211
HG-LA-sum-798	chrII	9082952	9083285
HG-LA-sum-799	chrII	9092817	9093350
HG-LA-sum-800	chrII	9124168	9129337
HG-LA-sum-801	chrII	9468481	9469005
HG-LA-sum-802	chrII	9496763	9502517
HG-LA-sum-803	chrII	9677537	9677849
HG-LA-sum-804	chrII	9737596	9742500
HG-LA-sum-805	chrII	9791173	9791616
HG-LA-sum-806	chrII	9799903	9800618
HG-LA-sum-807	chrII	9807500	9807873
HG-LA-sum-808	chrII	9970643	9971098
HG-LA-sum-809	chrII	10094229	10095518
HG-LA-sum-810	chrII	10220586	10221981
HG-LA-sum-811	chrII	10231279	10232348
HG-LA-sum-812	chrII	10358914	10359849
HG-LA-sum-813	chrII	10402954	10403415
HG-LA-sum-814	chrII	10482188	10483291
HG-LA-sum-815	chrII	10594844	10595134
HG-LA-sum-816	chrII	10627071	10627526
HG-LA-sum-817	chrII	10707161	10708370
HG-LA-sum-818	chrII	10802435	10802852
HG-LA-sum-819	chrII	11149671	11158147
HG-LA-sum-820	chrII	11438343	11438943
HG-LA-sum-821	chrII	11459638	11460208
HG-LA-sum-822	chrII	11646234	11647131
HG-LA-sum-823	chrII	11756340	11757166
HG-LA-sum-824	chrII	11761799	11762469
HG-LA-sum-825	chrII	12026682	12028184
HG-LA-sum-826	chrII	12425246	12426187
HG-LA-sum-827	chrII	12517977	12519907
HG-LA-sum-828	chrII	12809332	12817124
HG-LA-sum-829	chrII	12892357	12892935
HG-LA-sum-830	chrII	12980213	12980772
HG-LA-sum-831	chrII	13073124	13079294
HG-LA-sum-832	chrII	13165626	13166465
HG-LA-sum-833	chrII	13467682	13471278
HG-LA-sum-834	chrII	13711270	13712847
HG-LA-sum-835	chrII	13732196	13732895
HG-LA-sum-836	chrII	13845911	13846311
HG-LA-sum-837	chrII	13945437	13945815
HG-LA-sum-838	chrII	13953980	13958967
HG-LA-sum-839	chrII	14290788	14292839
HG-LA-sum-840	chrII	14296105	14297737
HG-LA-sum-841	chrII	14299007	14300751
HG-LA-sum-842	chrII	14415426	14416048
HG-LA-sum-843	chrII	14729324	14729736
HG-LA-sum-844	chrII	14864391	14867729
HG-LA-sum-845	chrII	14916875	14917304
HG-LA-sum-846	chrII	15111364	15111769
HG-LA-sum-847	chrII	15169819	15170258
HG-LA-sum-848	chrII	15218055	15218825
HG-LA-sum-849	chrII	15251535	15252184
HG-LA-sum-850	chrIII	120081	120603
HG-LA-sum-851	chrIII	269493	269863
HG-LA-sum-852	chrIII	558810	559246
HG-LA-sum-853	chrIII	650692	651984
HG-LA-sum-854	chrIII	872698	873672
HG-LA-sum-855	chrIII	891005	891409
HG-LA-sum-856	chrIII	1028185	1028734
HG-LA-sum-857	chrIII	1235772	1236534
HG-LA-sum-858	chrIII	1273655	1274302
HG-LA-sum-859	chrIII	1278908	1279612
HG-LA-sum-860	chrIII	1321679	1322149
HG-LA-sum-861	chrIII	1331946	1332459
HG-LA-sum-862	chrIII	1342476	1342856
HG-LA-sum-863	chrIII	1384177	1385155
HG-LA-sum-864	chrIII	1388452	1388809
HG-LA-sum-865	chrIII	1392755	1393183
HG-LA-sum-866	chrIII	1397231	1398689
HG-LA-sum-867	chrIII	1625801	1627124
HG-LA-sum-868	chrIII	1698808	1699225
HG-LA-sum-869	chrIII	2294623	2295181
HG-LA-sum-870	chrIII	2454970	2455394
HG-LA-sum-871	chrIII	2507980	2508370
HG-LA-sum-872	chrIII	2586151	2586705
HG-LA-sum-873	chrIII	2676065	2676502
HG-LA-sum-874	chrIII	2687374	2687907
HG-LA-sum-875	chrIII	2733502	2734399
HG-LA-sum-876	chrIII	2739038	2740138
HG-LA-sum-877	chrIII	2760657	2761116
HG-LA-sum-878	chrIII	2868516	2870673
HG-LA-sum-879	chrIII	3127507	3129385
HG-LA-sum-880	chrIII	3253629	3254141
HG-LA-sum-881	chrIII	3474965	3476944
HG-LA-sum-882	chrIII	3529687	3530204
HG-LA-sum-883	chrIII	3570484	3571944
HG-LA-sum-884	chrIII	3763983	3764784
HG-LA-sum-885	chrIII	3766660	3767171
HG-LA-sum-886	chrIII	3834661	3835223
HG-LA-sum-887	chrIII	3883154	3885293
HG-LA-sum-888	chrIII	4227327	4228016
HG-LA-sum-889	chrIII	4284529	4285218
HG-LA-sum-890	chrIII	4466784	4468907
HG-LA-sum-891	chrIII	4540474	4542705
HG-LA-sum-892	chrIII	5112660	5113948
HG-LA-sum-893	chrIII	5195709	5203674
HG-LA-sum-894	chrIII	5317470	5319003
HG-LA-sum-895	chrIII	5366308	5369254
HG-LA-sum-896	chrIII	5863660	5864759
HG-LA-sum-897	chrIII	5980348	5981902
HG-LA-sum-898	chrIII	6178514	6180718
HG-LA-sum-899	chrIII	6231876	6232326
HG-LA-sum-900	chrIII	6816307	6820588
HG-LA-sum-901	chrIII	6848378	6853382
HG-LA-sum-902	chrIII	7081526	7083303
HG-LA-sum-903	chrIII	7106760	7108153
HG-LA-sum-904	chrIII	7120408	7120862
HG-LA-sum-905	chrIII	7315215	7315689
HG-LA-sum-906	chrIII	7317306	7318130
HG-LA-sum-907	chrIII	7453623	7454178
HG-LA-sum-908	chrIII	7478936	7479362
HG-LA-sum-909	chrIII	7494894	7495220
HG-LA-sum-910	chrIII	7503369	7504751
HG-LA-sum-911	chrIII	7758462	7759061
HG-LA-sum-912	chrIII	7860330	7861889
HG-LA-sum-913	chrIII	7865347	7865858
HG-LA-sum-914	chrIII	8050513	8051291
HG-LA-sum-915	chrIII	8138823	8140018
HG-LA-sum-916	chrIII	8160982	8162433
HG-LA-sum-917	chrIII	8237782	8238233
HG-LA-sum-918	chrIII	8239331	8240640
HG-LA-sum-919	chrIII	8310211	8310634
HG-LA-sum-920	chrIII	8324245	8326599
HG-LA-sum-921	chrIII	8400448	8400840
HG-LA-sum-922	chrIII	8443243	8447695
HG-LA-sum-923	chrIII	8478874	8480108
HG-LA-sum-924	chrIII	8858420	8858875
HG-LA-sum-925	chrIII	8878959	8879666
HG-LA-sum-926	chrIII	9058756	9060870
HG-LA-sum-927	chrIII	9173053	9174272
HG-LA-sum-928	chrIII	9254913	9256173
HG-LA-sum-929	chrIII	9258514	9258970
HG-LA-sum-930	chrIII	9288708	9290239
HG-LA-sum-931	chrIII	9326315	9327012
HG-LA-sum-932	chrIII	9408261	9408638
HG-LA-sum-933	chrIII	9474397	9476912
HG-LA-sum-934	chrIII	9486767	9489018
HG-LA-sum-935	chrIII	9582223	9582635
HG-LA-sum-936	chrIII	9637840	9638796
HG-LA-sum-937	chrIII	9713790	9714940
HG-LA-sum-938	chrIII	9722064	9722393
HG-LA-sum-939	chrIII	9786711	9787185
HG-LA-sum-940	chrIII	9910727	9914857
HG-LA-sum-941	chrIII	10048629	10050022
HG-LA-sum-942	chrIII	10196738	10197351
HG-LA-sum-943	chrIII	10354754	10355831
HG-LA-sum-944	chrIII	10376006	10377381
HG-LA-sum-945	chrIII	10565905	10566338
HG-LA-sum-946	chrIII	11026419	11027106
HG-LA-sum-947	chrIII	11038564	11040927
HG-LA-sum-948	chrIII	11171433	11171971
HG-LA-sum-949	chrIII	11197162	11197555
HG-LA-sum-950	chrIII	11881558	11882121
HG-LA-sum-951	chrIII	11989855	11990324
HG-LA-sum-952	chrIII	12005116	12006484
HG-LA-sum-953	chrIII	12082215	12083794
HG-LA-sum-954	chrIII	12084830	12085228
HG-LA-sum-955	chrIII	12094163	12094864
HG-LA-sum-956	chrIII	12316649	12319241
HG-LA-sum-957	chrIII	12325168	12325828
HG-LA-sum-958	chrIII	12327231	12328199
HG-LA-sum-959	chrIII	12658552	12659117
HG-LA-sum-960	chrIII	12847634	12851050
HG-LA-sum-961	chrIII	12962404	12963873
HG-LA-sum-962	chrIII	12959345	12961283
HG-LA-sum-963	chrIII	13024280	13024587
HG-LA-sum-964	chrIII	13447501	13448622
HG-LA-sum-965	chrIII	13455858	13456879
HG-LA-sum-966	chrIII	13605881	13608169
HG-LA-sum-967	chrIII	13657431	13658326
HG-LA-sum-968	chrIII	13672529	13672991
HG-LA-sum-969	chrIII	13732196	13734353
HG-LA-sum-970	chrIV	210487	211051
HG-LA-sum-971	chrIV	274064	275613
HG-LA-sum-972	chrIV	377330	379176
HG-LA-sum-973	chrIV	427632	429542
HG-LA-sum-974	chrIV	440259	440966
HG-LA-sum-975	chrIV	673123	673733
HG-LA-sum-976	chrIV	838537	841084
HG-LA-sum-977	chrIV	957650	958221
HG-LA-sum-978	chrIV	1035080	1035697
HG-LA-sum-979	chrIV	1067391	1067947
HG-LA-sum-980	chrIV	1228619	1229340
HG-LA-sum-981	chrIV	1266248	1267078
HG-LA-sum-982	chrIV	1284883	1285272
HG-LA-sum-983	chrIV	1378972	1379452
HG-LA-sum-984	chrIV	1555268	1556766
HG-LA-sum-985	chrIV	1562023	1562414
HG-LA-sum-986	chrIV	1600801	1601267
HG-LA-sum-987	chrIV	1619997	1620421
HG-LA-sum-988	chrIV	2111402	2113930
HG-LA-sum-989	chrIV	2195505	2195923
HG-LA-sum-990	chrIV	2279963	2282017
HG-LA-sum-991	chrIV	2284405	2284888
HG-LA-sum-992	chrIV	2466289	2466609
HG-LA-sum-993	chrIV	2481000	2482338
HG-LA-sum-994	chrIV	2618596	2618962
HG-LA-sum-995	chrIV	2650671	2651221
HG-LA-sum-996	chrIV	2913878	2914878
HG-LA-sum-997	chrIV	3012158	3012970
HG-LA-sum-998	chrIV	3158132	3158600
HG-LA-sum-999	chrIV	3258288	3259490
HG-LA-sum-1000	chrIV	3548410	3548727
HG-LA-sum-1001	chrIV	3611746	3613687
HG-LA-sum-1002	chrIV	3878181	3879026
HG-LA-sum-1003	chrIV	3944424	3944781
HG-LA-sum-1004	chrIV	4258646	4259902
HG-LA-sum-1005	chrIV	4294601	4295097
HG-LA-sum-1006	chrIV	4385905	4386691
HG-LA-sum-1007	chrIV	4481270	4483034
HG-LA-sum-1008	chrIV	4556002	4559447
HG-LA-sum-1009	chrIV	4562691	4563107
HG-LA-sum-1010	chrIV	4605605	4605991
HG-LA-sum-1011	chrIV	4788212	4788825
HG-LA-sum-1012	chrIV	4820933	4822408
HG-LA-sum-1013	chrIV	5096936	5097342
HG-LA-sum-1014	chrIV	5318681	5319196
HG-LA-sum-1015	chrIV	5376754	5377537
HG-LA-sum-1016	chrIV	5580685	5583460
HG-LA-sum-1017	chrIV	6083625	6084229
HG-LA-sum-1018	chrIV	6117769	6118170
HG-LA-sum-1019	chrIV	6209960	6211004
HG-LA-sum-1020	chrIV	6217065	6218057
HG-LA-sum-1021	chrIV	6275818	6276192
HG-LA-sum-1022	chrIV	6431661	6433698
HG-LA-sum-1023	chrIV	6500773	6501210
HG-LA-sum-1024	chrIV	6502627	6503165
HG-LA-sum-1025	chrIV	6589847	6590333
HG-LA-sum-1026	chrIV	6645944	6646361
HG-LA-sum-1027	chrIV	6770465	6771940
HG-LA-sum-1028	chrIV	6802143	6802663
HG-LA-sum-1029	chrIV	6824277	6824909
HG-LA-sum-1030	chrIV	7180198	7180809
HG-LA-sum-1031	chrIV	7188676	7190813
HG-LA-sum-1032	chrIV	7258218	7258744
HG-LA-sum-1033	chrIV	7260623	7261032
HG-LA-sum-1034	chrIV	7291058	7291394
HG-LA-sum-1035	chrIV	7325730	7327378
HG-LA-sum-1036	chrIV	7445225	7446013
HG-LA-sum-1037	chrIV	7486176	7486598
HG-LA-sum-1038	chrIV	7497282	7497621
HG-LA-sum-1039	chrIV	7520313	7521820
HG-LA-sum-1040	chrIV	7678778	7680625
HG-LA-sum-1041	chrIV	7706836	7707510
HG-LA-sum-1042	chrIV	7841096	7841638
HG-LA-sum-1043	chrIV	7894935	7896330
HG-LA-sum-1044	chrIV	7897429	7899556
HG-LA-sum-1045	chrIV	8005125	8005803
HG-LA-sum-1046	chrIV	8026421	8028916
HG-LA-sum-1047	chrIV	8151495	8153016
HG-LA-sum-1048	chrIV	8222031	8223693
HG-LA-sum-1049	chrIV	8366299	8366704
HG-LA-sum-1050	chrIV	8449177	8454456
HG-LA-sum-1051	chrIV	8475307	8476088
HG-LA-sum-1052	chrIV	8612157	8612528
HG-LA-sum-1053	chrIV	8729663	8730851
HG-LA-sum-1054	chrIV	8807439	8807695
HG-LA-sum-1055	chrIV	8979041	8980116
HG-LA-sum-1056	chrIV	9112053	9112448
HG-LA-sum-1057	chrIV	9118150	9119292
HG-LA-sum-1058	chrIV	9159101	9160360
HG-LA-sum-1059	chrIV	9332838	9333583
HG-LA-sum-1060	chrIV	9371190	9371539
HG-LA-sum-1061	chrIV	9377417	9378730
HG-LA-sum-1062	chrIV	9401740	9402124
HG-LA-sum-1063	chrIV	9537560	9538670
HG-LA-sum-1064	chrIV	9540329	9540681
HG-LA-sum-1065	chrIV	9563458	9564317
HG-LA-sum-1066	chrIV	9593476	9593847
HG-LA-sum-1067	chrIV	9651015	9651825
HG-LA-sum-1068	chrIV	9698803	9699528
HG-LA-sum-1069	chrIV	9851418	9851872
HG-LA-sum-1070	chrIV	10058250	10061145
HG-LA-sum-1071	chrIV	10235509	10236470
HG-LA-sum-1072	chrIV	10438855	10439284
HG-LA-sum-1073	chrIV	10606558	10607608
HG-LA-sum-1074	chrIV	10630878	10631548
HG-LA-sum-1075	chrIV	10656623	10657363
HG-LA-sum-1076	chrIV	10761117	10761970
HG-LA-sum-1077	chrIV	10798651	10798966
HG-LA-sum-1078	chrIV	11015769	11016333
HG-LA-sum-1079	chrIV	11215409	11215730
HG-LA-sum-1080	chrIV	11247659	11248899
HG-LA-sum-1081	chrIV	11259570	11259956
HG-LA-sum-1082	chrIV	11283972	11287894
HG-LA-sum-1083	chrIV	11288909	11289912
HG-LA-sum-1084	chrIV	11363907	11364468
HG-LA-sum-1085	chrIV	11769934	11771316
HG-LA-sum-1086	chrIV	11863437	11863963
HG-LA-sum-1087	chrIV	12044773	12045574
HG-LA-sum-1088	chrIV	12046570	12048360
HG-LA-sum-1089	chrIV	12056365	12058383
HG-LA-sum-1090	chrIV	12302942	12303456
HG-LA-sum-1091	chrIV	12304760	12306404
HG-LA-sum-1092	chrIV	12399949	12400374
HG-LA-sum-1093	chrIV	12490066	12490536
HG-LA-sum-1094	chrIV	12526398	12528727
HG-LA-sum-1095	chrIV	12590468	12591514
HG-LA-sum-1096	chrIV	12599147	12599476
HG-LA-sum-1097	chrIV	12600906	12601408
HG-LA-sum-1098	chrIV	12689511	12690256
HG-LA-sum-1099	chrIV	12715139	12717821
HG-LA-sum-1100	chrIV	12869358	12871814
HG-LA-sum-1101	chrIV	12890468	12891386
HG-LA-sum-1102	chrIV	12896439	12897575
HG-LA-sum-1103	chrIV	12905633	12907630
HG-LA-sum-1104	chrIV	12936314	12936742
HG-LA-sum-1105	chrIV	12978334	12978853
HG-LA-sum-1106	chrIV	13008391	13009099
HG-LA-sum-1107	chrIV	13057451	13059027
HG-LA-sum-1108	chrIV	13205933	13206247
HG-LA-sum-1109	chrIV	13345998	13347831
HG-LA-sum-1110	chrIV	13609478	13610120
HG-LA-sum-1111	chrIV	13707760	13708398
HG-LA-sum-1112	chrIV	13725110	13725627
HG-LA-sum-1113	chrIV	13919253	13919696
HG-LA-sum-1114	chrIV	14102937	14103426
HG-LA-sum-1115	chrIV	14413426	14414514
HG-LA-sum-1116	chrIV	14456588	14457031
HG-LA-sum-1117	chrIV	14593980	14594811
HG-LA-sum-1118	chrIV	14874739	14875687
HG-LA-sum-1119	chrIV	14883775	14884256
HG-LA-sum-1120	chrIV	15640889	15641366
HG-LA-sum-1121	chrIV	15701938	15702395
HG-LA-sum-1122	chrIV	15849616	15851146
HG-LA-sum-1123	chrIV	16180555	16181472
HG-LA-sum-1124	chrIV	16735990	16736549
HG-LA-sum-1125	chrIV	17171719	17172135
HG-LA-sum-1126	chrIV	17245178	17245636
HG-LA-sum-1127	chrIV	17263475	17264134
HG-LA-sum-1128	chrIV	17270863	17271441
HG-LA-sum-1129	chrIV	17291850	17294102
HG-LA-sum-1130	chrIV	17387489	17387952
HG-LA-sum-1131	chrIV	17405781	17406415
HG-LA-sum-1132	chrV	211615	212675
HG-LA-sum-1133	chrV	331336	334089
HG-LA-sum-1134	chrV	384533	385978
HG-LA-sum-1135	chrV	414518	415451
HG-LA-sum-1136	chrV	417621	418587
HG-LA-sum-1137	chrV	422063	422381
HG-LA-sum-1138	chrV	459458	460033
HG-LA-sum-1139	chrV	462266	462676
HG-LA-sum-1140	chrV	474546	474983
HG-LA-sum-1141	chrV	477636	479285
HG-LA-sum-1142	chrV	482928	485099
HG-LA-sum-1143	chrV	534172	534613
HG-LA-sum-1144	chrV	610370	610821
HG-LA-sum-1145	chrV	635629	636052
HG-LA-sum-1146	chrV	667545	667854
HG-LA-sum-1147	chrV	910471	911508
HG-LA-sum-1148	chrV	1060249	1060756
HG-LA-sum-1149	chrV	1176178	1179538
HG-LA-sum-1150	chrV	1459416	1459945
HG-LA-sum-1151	chrV	1607550	1608276
HG-LA-sum-1152	chrV	1610022	1610521
HG-LA-sum-1153	chrV	1617752	1618253
HG-LA-sum-1154	chrV	1629244	1629701
HG-LA-sum-1155	chrV	1803820	1806513
HG-LA-sum-1156	chrV	2122536	2123528
HG-LA-sum-1157	chrV	2308173	2308716
HG-LA-sum-1158	chrV	2324193	2324880
HG-LA-sum-1159	chrV	2809497	2810605
HG-LA-sum-1160	chrV	2848562	2849408
HG-LA-sum-1161	chrV	2880599	2881946
HG-LA-sum-1162	chrV	3094199	3095008
HG-LA-sum-1163	chrV	3193071	3193600
HG-LA-sum-1164	chrV	3468465	3468797
HG-LA-sum-1165	chrV	3505700	3506348
HG-LA-sum-1166	chrV	3552717	3553301
HG-LA-sum-1167	chrV	3632192	3633195
HG-LA-sum-1168	chrV	3697110	3697486
HG-LA-sum-1169	chrV	3771456	3772295
HG-LA-sum-1170	chrV	3774156	3775392
HG-LA-sum-1171	chrV	3801913	3803739
HG-LA-sum-1172	chrV	3800346	3801331
HG-LA-sum-1173	chrV	4443027	4443391
HG-LA-sum-1174	chrV	4482928	4483672
HG-LA-sum-1175	chrV	4720061	4721159
HG-LA-sum-1176	chrV	4742219	4742587
HG-LA-sum-1177	chrV	4770448	4771177
HG-LA-sum-1178	chrV	5012225	5012977
HG-LA-sum-1179	chrV	5016968	5019111
HG-LA-sum-1180	chrV	5026284	5028090
HG-LA-sum-1181	chrV	5030300	5030701
HG-LA-sum-1182	chrV	5192513	5193019
HG-LA-sum-1183	chrV	5221705	5221883
HG-LA-sum-1184	chrV	5426609	5426975
HG-LA-sum-1185	chrV	5490235	5491075
HG-LA-sum-1186	chrV	5509481	5510621
HG-LA-sum-1187	chrV	5511892	5513940
HG-LA-sum-1188	chrV	5559916	5560416
HG-LA-sum-1189	chrV	5634480	5634774
HG-LA-sum-1190	chrV	5666070	5667185
HG-LA-sum-1191	chrV	5706893	5707480
HG-LA-sum-1192	chrV	5812013	5816938
HG-LA-sum-1193	chrV	5819817	5823470
HG-LA-sum-1194	chrV	5930594	5930951
HG-LA-sum-1195	chrV	6010044	6012827
HG-LA-sum-1196	chrV	6110399	6111065
HG-LA-sum-1197	chrV	6216866	6217843
HG-LA-sum-1198	chrV	6291418	6292747
HG-LA-sum-1199	chrV	6398958	6401700
HG-LA-sum-1200	chrV	6407618	6409397
HG-LA-sum-1201	chrV	6412983	6414798
HG-LA-sum-1202	chrV	6461407	6463614
HG-LA-sum-1203	chrV	6475917	6476553
HG-LA-sum-1204	chrV	6487893	6490035
HG-LA-sum-1205	chrV	6492483	6492996
HG-LA-sum-1206	chrV	6498485	6499321
HG-LA-sum-1207	chrV	6580143	6581066
HG-LA-sum-1208	chrV	6676149	6676588
HG-LA-sum-1209	chrV	6811725	6812351
HG-LA-sum-1210	chrV	6823471	6823943
HG-LA-sum-1211	chrV	6900265	6901701
HG-LA-sum-1212	chrV	6982336	6982937
HG-LA-sum-1213	chrV	7075410	7077677
HG-LA-sum-1214	chrV	7156205	7157496
HG-LA-sum-1215	chrV	7163447	7164240
HG-LA-sum-1216	chrV	7363478	7364489
HG-LA-sum-1217	chrV	7391937	7392396
HG-LA-sum-1218	chrV	7521276	7521670
HG-LA-sum-1219	chrV	7742497	7742908
HG-LA-sum-1220	chrV	7743822	7744526
HG-LA-sum-1221	chrV	7888059	7888462
HG-LA-sum-1222	chrV	7917485	7924770
HG-LA-sum-1223	chrV	7955001	7956627
HG-LA-sum-1224	chrV	8016341	8022559
HG-LA-sum-1225	chrV	8268944	8270306
HG-LA-sum-1226	chrV	8306029	8308047
HG-LA-sum-1227	chrV	8383469	8386720
HG-LA-sum-1228	chrV	8445632	8446057
HG-LA-sum-1229	chrV	8648296	8648643
HG-LA-sum-1230	chrV	8650328	8651898
HG-LA-sum-1231	chrV	8767413	8769584
HG-LA-sum-1232	chrV	8795477	8797232
HG-LA-sum-1233	chrV	8977325	8978288
HG-LA-sum-1234	chrV	9088657	9089252
HG-LA-sum-1235	chrV	9172992	9173405
HG-LA-sum-1236	chrV	9202743	9203782
HG-LA-sum-1237	chrV	9253753	9255995
HG-LA-sum-1238	chrV	9489134	9490204
HG-LA-sum-1239	chrV	9491451	9492888
HG-LA-sum-1240	chrV	9506904	9508831
HG-LA-sum-1241	chrV	9524930	9525251
HG-LA-sum-1242	chrV	9526387	9526923
HG-LA-sum-1243	chrV	9554313	9554960
HG-LA-sum-1244	chrV	9568422	9572152
HG-LA-sum-1245	chrV	9595271	9595702
HG-LA-sum-1246	chrV	9672486	9673797
HG-LA-sum-1247	chrV	9888971	9890219
HG-LA-sum-1248	chrV	9925543	9926109
HG-LA-sum-1249	chrV	9927955	9928234
HG-LA-sum-1250	chrV	9950902	9951379
HG-LA-sum-1251	chrV	10087130	10087646
HG-LA-sum-1252	chrV	10097005	10098819
HG-LA-sum-1253	chrV	10104906	10105224
HG-LA-sum-1254	chrV	10159941	10162599
HG-LA-sum-1255	chrV	10190194	10190582
HG-LA-sum-1256	chrV	10275629	10281728
HG-LA-sum-1257	chrV	10332277	10334324
HG-LA-sum-1258	chrV	10371124	10371604
HG-LA-sum-1259	chrV	10398465	10399797
HG-LA-sum-1260	chrV	10432546	10434074
HG-LA-sum-1261	chrV	10484077	10486065
HG-LA-sum-1262	chrV	10580714	10582175
HG-LA-sum-1263	chrV	10588800	10590554
HG-LA-sum-1264	chrV	10692949	10694238
HG-LA-sum-1265	chrV	10728978	10730134
HG-LA-sum-1266	chrV	10776605	10777051
HG-LA-sum-1267	chrV	10889222	10891485
HG-LA-sum-1268	chrV	10932257	10934039
HG-LA-sum-1269	chrV	10967926	10968530
HG-LA-sum-1270	chrV	11007492	11009679
HG-LA-sum-1271	chrV	11046460	11047182
HG-LA-sum-1272	chrV	11142394	11142482
HG-LA-sum-1273	chrV	11310885	11311590
HG-LA-sum-1274	chrV	11470123	11470625
HG-LA-sum-1275	chrV	11499879	11501418
HG-LA-sum-1276	chrV	11572640	11573636
HG-LA-sum-1277	chrV	11585157	11585564
HG-LA-sum-1278	chrV	11603672	11605728
HG-LA-sum-1279	chrV	11629020	11630018
HG-LA-sum-1280	chrV	11647828	11651293
HG-LA-sum-1281	chrV	11755523	11756273
HG-LA-sum-1282	chrV	11770038	11770363
HG-LA-sum-1283	chrV	11777724	11778255
HG-LA-sum-1284	chrV	11941614	11942066
HG-LA-sum-1285	chrV	11988085	11988308
HG-LA-sum-1286	chrV	12013360	12013829
HG-LA-sum-1287	chrV	12075998	12076565
HG-LA-sum-1288	chrV	12091579	12092190
HG-LA-sum-1289	chrV	12095853	12096273
HG-LA-sum-1290	chrV	12104019	12105052
HG-LA-sum-1291	chrV	12347395	12349992
HG-LA-sum-1292	chrV	12406660	12409578
HG-LA-sum-1293	chrV	12413639	12416053
HG-LA-sum-1294	chrV	12732928	12733821
HG-LA-sum-1295	chrV	12876811	12878052
HG-LA-sum-1296	chrV	12908599	12910053
HG-LA-sum-1297	chrV	12963040	12963583
HG-LA-sum-1298	chrV	13163459	13164430
HG-LA-sum-1299	chrV	13212493	13213008
HG-LA-sum-1300	chrV	13261845	13263472
HG-LA-sum-1301	chrV	13266702	13270116
HG-LA-sum-1302	chrV	13357186	13359055
HG-LA-sum-1303	chrV	13407942	13408308
HG-LA-sum-1304	chrV	13571775	13572232
HG-LA-sum-1305	chrV	13580586	13581091
HG-LA-sum-1306	chrV	13637963	13638524
HG-LA-sum-1307	chrV	13733865	13734498
HG-LA-sum-1308	chrV	13744846	13745253
HG-LA-sum-1309	chrV	13751804	13753417
HG-LA-sum-1310	chrV	13878221	13880659
HG-LA-sum-1311	chrV	13986752	13987147
HG-LA-sum-1312	chrV	14092418	14092829
HG-LA-sum-1313	chrV	14324426	14324986
HG-LA-sum-1314	chrV	14409893	14410524
HG-LA-sum-1315	chrV	14411861	14415964
HG-LA-sum-1316	chrV	14462559	14464716
HG-LA-sum-1317	chrV	14482669	14483080
HG-LA-sum-1318	chrV	14542213	14542670
HG-LA-sum-1319	chrV	14640803	14641285
HG-LA-sum-1320	chrV	14684635	14689921
HG-LA-sum-1321	chrV	14716176	14716567
HG-LA-sum-1322	chrV	14895436	14896152
HG-LA-sum-1323	chrV	15048173	15048538
HG-LA-sum-1324	chrV	15165756	15167505
HG-LA-sum-1325	chrV	15168845	15169462
HG-LA-sum-1326	chrV	15298461	15298950
HG-LA-sum-1327	chrV	15318621	15319060
HG-LA-sum-1328	chrV	15320868	15323705
HG-LA-sum-1329	chrV	15354572	15355060
HG-LA-sum-1330	chrV	15392132	15392842
HG-LA-sum-1331	chrV	15497607	15499386
HG-LA-sum-1332	chrV	15887816	15888290
HG-LA-sum-1333	chrV	15890377	15891712
HG-LA-sum-1334	chrV	15915810	15916316
HG-LA-sum-1335	chrV	15982726	15983166
HG-LA-sum-1336	chrV	16045747	16046234
HG-LA-sum-1337	chrV	16075129	16075684
HG-LA-sum-1338	chrV	16080099	16081160
HG-LA-sum-1339	chrV	16097436	16100855
HG-LA-sum-1340	chrV	16143135	16143670
HG-LA-sum-1341	chrV	16277925	16278314
HG-LA-sum-1342	chrV	16302224	16302712
HG-LA-sum-1343	chrV	16390621	16390985
HG-LA-sum-1344	chrV	16604388	16605783
HG-LA-sum-1345	chrV	16724476	16726410
HG-LA-sum-1346	chrV	16814398	16817215
HG-LA-sum-1347	chrV	17022981	17023263
HG-LA-sum-1348	chrV	17089462	17090424
HG-LA-sum-1349	chrV	17238839	17239476
HG-LA-sum-1350	chrV	17240693	17241631
HG-LA-sum-1351	chrV	17258214	17258618
HG-LA-sum-1352	chrV	17267414	17268734
HG-LA-sum-1353	chrV	17322426	17323014
HG-LA-sum-1354	chrV	17344830	17345705
HG-LA-sum-1355	chrV	17352531	17353185
HG-LA-sum-1356	chrV	17546891	17547729
HG-LA-sum-1357	chrV	17549255	17549801
HG-LA-sum-1358	chrV	17597333	17599396
HG-LA-sum-1359	chrV	17615933	17617256
HG-LA-sum-1360	chrV	17659122	17662695
HG-LA-sum-1361	chrV	17891340	17891799
HG-LA-sum-1362	chrV	17978302	17978622
HG-LA-sum-1363	chrV	18143681	18144749
HG-LA-sum-1364	chrV	18157681	18160133
HG-LA-sum-1365	chrV	18265958	18266928
HG-LA-sum-1366	chrV	18323384	18325671
HG-LA-sum-1367	chrV	18346038	18346530
HG-LA-sum-1368	chrV	18371578	18373757
HG-LA-sum-1369	chrV	18614449	18614948
HG-LA-sum-1370	chrV	18619011	18619805
HG-LA-sum-1371	chrV	18701354	18701887
HG-LA-sum-1372	chrV	19049239	19053665
HG-LA-sum-1373	chrV	19083780	19084130
HG-LA-sum-1374	chrV	19152432	19153577
HG-LA-sum-1375	chrV	19211004	19212832
HG-LA-sum-1376	chrV	19380013	19380526
HG-LA-sum-1377	chrV	19399410	19400065
HG-LA-sum-1378	chrV	19401497	19401901
HG-LA-sum-1379	chrV	19410628	19411135
HG-LA-sum-1380	chrV	19432885	19434272
HG-LA-sum-1381	chrV	19443266	19445895
HG-LA-sum-1382	chrV	19467512	19467867
HG-LA-sum-1383	chrV	19672222	19673785
HG-LA-sum-1384	chrV	19697443	19697851
HG-LA-sum-1385	chrV	19751116	19751605
HG-LA-sum-1386	chrV	19755244	19755620
HG-LA-sum-1387	chrV	19821122	19822122
HG-LA-sum-1388	chrV	19981910	19982667
HG-LA-sum-1389	chrV	20147726	20148107
HG-LA-sum-1390	chrV	20161837	20166218
HG-LA-sum-1391	chrV	20225325	20226657
HG-LA-sum-1392	chrV	20518145	20518601
HG-LA-sum-1393	chrV	20522264	20522658
HG-LA-sum-1394	chrV	20770718	20772027
HG-LA-sum-1395	chrV	20871164	20871518
HG-LA-sum-1396	chrV	20903171	20904129
HG-LA-sum-1397	chrV	20909668	20910185
HG-LA-sum-1398	chrX	312281	313214
HG-LA-sum-1399	chrX	343631	344205
HG-LA-sum-1400	chrX	438531	441019
HG-LA-sum-1401	chrX	553149	553811
HG-LA-sum-1402	chrX	555022	555579
HG-LA-sum-1403	chrX	637669	638178
HG-LA-sum-1404	chrX	642523	643566
HG-LA-sum-1405	chrX	645276	646836
HG-LA-sum-1406	chrX	670555	671022
HG-LA-sum-1407	chrX	823607	824182
HG-LA-sum-1408	chrX	938332	938772
HG-LA-sum-1409	chrX	945584	946222
HG-LA-sum-1410	chrX	978244	978710
HG-LA-sum-1411	chrX	1117315	1117638
HG-LA-sum-1412	chrX	1125528	1126485
HG-LA-sum-1413	chrX	1272370	1273011
HG-LA-sum-1414	chrX	1419392	1420863
HG-LA-sum-1415	chrX	2013950	2014910
HG-LA-sum-1416	chrX	2017574	2018585
HG-LA-sum-1417	chrX	2021594	2022237
HG-LA-sum-1418	chrX	2089279	2091106
HG-LA-sum-1419	chrX	2422068	2422828
HG-LA-sum-1420	chrX	2481400	2483114
HG-LA-sum-1421	chrX	2565422	2569615
HG-LA-sum-1422	chrX	2580584	2582467
HG-LA-sum-1423	chrX	2692205	2696826
HG-LA-sum-1424	chrX	2906156	2906690
HG-LA-sum-1425	chrX	2931763	2932820
HG-LA-sum-1426	chrX	3019993	3020573
HG-LA-sum-1427	chrX	3031496	3031978
HG-LA-sum-1428	chrX	3054413	3055697
HG-LA-sum-1429	chrX	3235198	3236164
HG-LA-sum-1430	chrX	3282373	3283652
HG-LA-sum-1431	chrX	3284873	3285802
HG-LA-sum-1432	chrX	3289975	3290722
HG-LA-sum-1433	chrX	3300540	3300995
HG-LA-sum-1434	chrX	3306461	3306998
HG-LA-sum-1435	chrX	3333984	3334713
HG-LA-sum-1436	chrX	3499130	3501377
HG-LA-sum-1437	chrX	3504847	3507008
HG-LA-sum-1438	chrX	3572468	3572869
HG-LA-sum-1439	chrX	3576190	3576945
HG-LA-sum-1440	chrX	3611131	3611710
HG-LA-sum-1441	chrX	3728968	3729499
HG-LA-sum-1442	chrX	3939767	3940310
HG-LA-sum-1443	chrX	3952576	3953392
HG-LA-sum-1444	chrX	4007580	4009365
HG-LA-sum-1445	chrX	4283787	4284839
HG-LA-sum-1446	chrX	4564651	4565239
HG-LA-sum-1447	chrX	4578838	4579297
HG-LA-sum-1448	chrX	4632156	4632508
HG-LA-sum-1449	chrX	4671849	4673972
HG-LA-sum-1450	chrX	4744090	4744686
HG-LA-sum-1451	chrX	4748567	4751197
HG-LA-sum-1452	chrX	4793157	4795836
HG-LA-sum-1453	chrX	4821693	4822595
HG-LA-sum-1454	chrX	4905324	4906261
HG-LA-sum-1455	chrX	4974353	4975113
HG-LA-sum-1456	chrX	5124479	5125119
HG-LA-sum-1457	chrX	5159617	5160223
HG-LA-sum-1458	chrX	5201865	5202845
HG-LA-sum-1459	chrX	5252279	5253654
HG-LA-sum-1460	chrX	5255664	5256770
HG-LA-sum-1461	chrX	5268202	5269733
HG-LA-sum-1462	chrX	5329238	5329653
HG-LA-sum-1463	chrX	5346245	5346843
HG-LA-sum-1464	chrX	5400348	5400942
HG-LA-sum-1465	chrX	5628512	5632148
HG-LA-sum-1466	chrX	6024974	6025677
HG-LA-sum-1467	chrX	6059234	6059733
HG-LA-sum-1468	chrX	6100725	6101208
HG-LA-sum-1469	chrX	6160841	6163138
HG-LA-sum-1470	chrX	6169283	6169699
HG-LA-sum-1471	chrX	6271478	6274592
HG-LA-sum-1472	chrX	6334925	6338881
HG-LA-sum-1473	chrX	6341087	6341744
HG-LA-sum-1474	chrX	6427171	6427681
HG-LA-sum-1475	chrX	6429589	6430555
HG-LA-sum-1476	chrX	6445283	6446847
HG-LA-sum-1477	chrX	6461958	6463505
HG-LA-sum-1478	chrX	6514288	6514915
HG-LA-sum-1479	chrX	6517050	6523226
HG-LA-sum-1480	chrX	6530473	6531082
HG-LA-sum-1481	chrX	6666986	6669160
HG-LA-sum-1482	chrX	6761307	6762313
HG-LA-sum-1483	chrX	6788746	6793198
HG-LA-sum-1484	chrX	6931985	6932686
HG-LA-sum-1485	chrX	7063226	7065254
HG-LA-sum-1486	chrX	7117044	7117540
HG-LA-sum-1487	chrX	7126195	7126992
HG-LA-sum-1488	chrX	7170752	7173637
HG-LA-sum-1489	chrX	7398367	7398965
HG-LA-sum-1490	chrX	7493702	7494487
HG-LA-sum-1491	chrX	7556834	7560014
HG-LA-sum-1492	chrX	7561651	7562983
HG-LA-sum-1493	chrX	7667554	7668937
HG-LA-sum-1494	chrX	7817424	7818939
HG-LA-sum-1495	chrX	7961615	7962830
HG-LA-sum-1496	chrX	7992415	7993094
HG-LA-sum-1497	chrX	7997930	7999218
HG-LA-sum-1498	chrX	8074518	8075042
HG-LA-sum-1499	chrX	8210447	8211512
HG-LA-sum-1500	chrX	8241891	8243650
HG-LA-sum-1501	chrX	8246085	8246580
HG-LA-sum-1502	chrX	8363949	8364401
HG-LA-sum-1503	chrX	8392285	8393091
HG-LA-sum-1504	chrX	8470268	8471000
HG-LA-sum-1505	chrX	8492658	8493288
HG-LA-sum-1506	chrX	8563700	8564693
HG-LA-sum-1507	chrX	8712542	8714378
HG-LA-sum-1508	chrX	8784726	8785827
HG-LA-sum-1509	chrX	8824334	8824859
HG-LA-sum-1510	chrX	9033732	9035391
HG-LA-sum-1511	chrX	9208557	9210496
HG-LA-sum-1512	chrX	9428051	9428652
HG-LA-sum-1513	chrX	9568599	9569099
HG-LA-sum-1514	chrX	9601977	9603108
HG-LA-sum-1515	chrX	9676028	9677091
HG-LA-sum-1516	chrX	9782432	9782987
HG-LA-sum-1517	chrX	9850019	9852344
HG-LA-sum-1518	chrX	9857943	9858537
HG-LA-sum-1519	chrX	9861154	9863811
HG-LA-sum-1520	chrX	9892411	9892673
HG-LA-sum-1521	chrX	9924953	9925432
HG-LA-sum-1522	chrX	9938295	9938833
HG-LA-sum-1523	chrX	10140854	10143660
HG-LA-sum-1524	chrX	10338547	10341579
HG-LA-sum-1525	chrX	10475139	10476313
HG-LA-sum-1526	chrX	10477232	10477958
HG-LA-sum-1527	chrX	10479096	10481022
HG-LA-sum-1528	chrX	10528955	10529647
HG-LA-sum-1529	chrX	10532243	10535261
HG-LA-sum-1530	chrX	10747260	10748528
HG-LA-sum-1531	chrX	10760903	10762287
HG-LA-sum-1532	chrX	10951126	10952368
HG-LA-sum-1533	chrX	10957009	10957631
HG-LA-sum-1534	chrX	11047059	11048181
HG-LA-sum-1535	chrX	11103236	11105646
HG-LA-sum-1536	chrX	11264681	11265155
HG-LA-sum-1537	chrX	11323148	11324711
HG-LA-sum-1538	chrX	11351230	11351969
HG-LA-sum-1539	chrX	11426198	11427116
HG-LA-sum-1540	chrX	11498963	11500804
HG-LA-sum-1541	chrX	11509426	11510063
HG-LA-sum-1542	chrX	11515221	11519631
HG-LA-sum-1543	chrX	11533815	11534303
HG-LA-sum-1544	chrX	11679239	11681304
HG-LA-sum-1545	chrX	11727617	11728233
HG-LA-sum-1546	chrX	11738417	11738984
HG-LA-sum-1547	chrX	11852159	11853137
HG-LA-sum-1548	chrX	11962397	11962777
HG-LA-sum-1549	chrX	11999608	12000385
HG-LA-sum-1550	chrX	12001637	12006804
HG-LA-sum-1551	chrX	12146016	12146890
HG-LA-sum-1552	chrX	12210117	12210663
HG-LA-sum-1553	chrX	12229883	12230729
HG-LA-sum-1554	chrX	12350139	12350644
HG-LA-sum-1555	chrX	12465436	12468064
HG-LA-sum-1556	chrX	12500642	12501292
HG-LA-sum-1557	chrX	12806100	12807259
HG-LA-sum-1558	chrX	13062816	13065877
HG-LA-sum-1559	chrX	13141318	13141852
HG-LA-sum-1560	chrX	13257566	13257974
HG-LA-sum-1561	chrX	13310196	13312233
HG-LA-sum-1562	chrX	13802982	13804889
HG-LA-sum-1563	chrX	13884289	13886425
HG-LA-sum-1564	chrX	14024446	14024914
HG-LA-sum-1565	chrX	14070934	14071389
HG-LA-sum-1566	chrX	14213431	14215034
HG-LA-sum-1567	chrX	14243580	14244904
HG-LA-sum-1568	chrX	14755867	14756382
HG-LA-sum-1569	chrX	14783347	14784079
HG-LA-sum-1570	chrX	14785110	14787800
HG-LA-sum-1571	chrX	14789584	14793614
HG-LA-sum-1572	chrX	15089150	15089540
HG-LA-sum-1573	chrX	15094966	15096677
HG-LA-sum-1574	chrX	15167408	15168084
HG-LA-sum-1575	chrX	15229080	15230929
HG-LA-sum-1576	chrX	15408298	15409573
HG-LA-sum-1577	chrX	15424006	15424517
HG-LA-sum-1578	chrX	15779025	15780568
HG-LA-sum-1579	chrX	15838623	15839119
HG-LA-sum-1580	chrX	16159295	16161278
HG-LA-sum-1581	chrX	16163368	16163843
HG-LA-sum-1582	chrX	16377728	16378464
HG-LA-sum-1583	chrX	16458535	16458977
HG-LA-sum-1584	chrX	16672588	16673117
HG-LA-sum-1585	chrX	16677046	16680108
HG-LA-sum-1586	chrX	16782881	16783202
HG-LA-sum-1587	chrX	16859924	16860354
HG-LA-sum-1588	chrX	17097752	17098816
HG-LA-sum-1589	chrX	17135620	17140931
HG-LA-sum-1590	chrX	17146494	17146876
HG-LA-sum-1591	chrX	17194807	17195429
HG-LA-sum-1592	chrX	17197574	17198269
HG-LA-sum-1593	chrX	17255809	17257125
HG-LA-sum-1594	chrX	17329018	17329467
HG-LA-sum-1595	chrX	17400429	17401353
HG-LA-sum-1596	chrX	17537509	17537944
HG-LA-sum-1597	chrX	17600098	17601720
HG-LA-sum-1598	chrX	17714363	17714729

## Sheet: DVE-1_peaks
PeakID	Chr	Start	End
DG-LA-sum-1	chrI	44904	45339
DG-LA-sum-2	chrI	46724	47349
DG-LA-sum-3	chrI	74567	74948
DG-LA-sum-4	chrI	124681	125184
DG-LA-sum-5	chrI	170975	173967
DG-LA-sum-6	chrI	237663	238247
DG-LA-sum-7	chrI	310489	311232
DG-LA-sum-8	chrI	318145	318504
DG-LA-sum-9	chrI	402768	403462
DG-LA-sum-10	chrI	541538	543128
DG-LA-sum-11	chrI	561005	563429
DG-LA-sum-12	chrI	679824	680998
DG-LA-sum-13	chrI	719703	720181
DG-LA-sum-14	chrI	754542	754951
DG-LA-sum-15	chrI	879650	880141
DG-LA-sum-16	chrI	1030271	1031187
DG-LA-sum-17	chrI	1199294	1199609
DG-LA-sum-18	chrI	1315449	1317450
DG-LA-sum-19	chrI	1493368	1493826
DG-LA-sum-20	chrI	1580387	1581525
DG-LA-sum-21	chrI	1588116	1588551
DG-LA-sum-22	chrI	1717101	1717880
DG-LA-sum-23	chrI	1791044	1792996
DG-LA-sum-24	chrI	1815651	1816349
DG-LA-sum-25	chrI	1822484	1823537
DG-LA-sum-26	chrI	1832461	1832864
DG-LA-sum-27	chrI	1895034	1895348
DG-LA-sum-28	chrI	1919059	1919840
DG-LA-sum-29	chrI	1943092	1943588
DG-LA-sum-30	chrI	2063917	2064236
DG-LA-sum-31	chrI	2070663	2071158
DG-LA-sum-32	chrI	2096915	2097267
DG-LA-sum-33	chrI	2280073	2280561
DG-LA-sum-34	chrI	2318667	2319072
DG-LA-sum-35	chrI	2321732	2322688
DG-LA-sum-36	chrI	2332903	2333399
DG-LA-sum-37	chrI	2433518	2434102
DG-LA-sum-38	chrI	2435935	2437456
DG-LA-sum-39	chrI	2516569	2517138
DG-LA-sum-40	chrI	2620333	2620762
DG-LA-sum-41	chrI	2622781	2623129
DG-LA-sum-42	chrI	2634465	2635011
DG-LA-sum-43	chrI	2648237	2648617
DG-LA-sum-44	chrI	2748855	2749333
DG-LA-sum-45	chrI	2752914	2753409
DG-LA-sum-46	chrI	2791281	2791847
DG-LA-sum-47	chrI	2848480	2848945
DG-LA-sum-48	chrI	2861538	2862212
DG-LA-sum-49	chrI	2900765	2901395
DG-LA-sum-50	chrI	2959063	2959593
DG-LA-sum-51	chrI	3029195	3029598
DG-LA-sum-52	chrI	3094170	3094502
DG-LA-sum-53	chrI	3096072	3096516
DG-LA-sum-54	chrI	3098421	3099130
DG-LA-sum-55	chrI	3129466	3130026
DG-LA-sum-56	chrI	3156684	3158915
DG-LA-sum-57	chrI	3176253	3176767
DG-LA-sum-58	chrI	3192588	3192940
DG-LA-sum-59	chrI	3227870	3228356
DG-LA-sum-60	chrI	3242900	3244851
DG-LA-sum-61	chrI	3349764	3350326
DG-LA-sum-62	chrI	3409573	3410284
DG-LA-sum-63	chrI	3412251	3412709
DG-LA-sum-64	chrI	3438715	3439141
DG-LA-sum-65	chrI	3466754	3467155
DG-LA-sum-66	chrI	3546828	3547277
DG-LA-sum-67	chrI	3562688	3563609
DG-LA-sum-68	chrI	3636383	3637460
DG-LA-sum-69	chrI	3662836	3664103
DG-LA-sum-70	chrI	3718527	3719202
DG-LA-sum-71	chrI	3744745	3745177
DG-LA-sum-72	chrI	3781465	3781992
DG-LA-sum-73	chrI	3816756	3818118
DG-LA-sum-74	chrI	3873435	3874144
DG-LA-sum-75	chrI	4032408	4033781
DG-LA-sum-76	chrI	4099315	4103878
DG-LA-sum-77	chrI	4108185	4108949
DG-LA-sum-78	chrI	4132136	4132500
DG-LA-sum-79	chrI	4155546	4156071
DG-LA-sum-80	chrI	4160899	4162252
DG-LA-sum-81	chrI	4270325	4270845
DG-LA-sum-82	chrI	4302255	4302624
DG-LA-sum-83	chrI	4322358	4322683
DG-LA-sum-84	chrI	4367697	4368199
DG-LA-sum-85	chrI	4386255	4387018
DG-LA-sum-86	chrI	4432145	4435279
DG-LA-sum-87	chrI	4557022	4557510
DG-LA-sum-88	chrI	4587114	4587868
DG-LA-sum-89	chrI	4611364	4611936
DG-LA-sum-90	chrI	4633415	4633931
DG-LA-sum-91	chrI	4677004	4677456
DG-LA-sum-92	chrI	4730586	4732219
DG-LA-sum-93	chrI	4767649	4768045
DG-LA-sum-94	chrI	4835364	4835774
DG-LA-sum-95	chrI	4928294	4928965
DG-LA-sum-96	chrI	4936024	4937529
DG-LA-sum-97	chrI	4958263	4959208
DG-LA-sum-98	chrI	4979948	4981104
DG-LA-sum-99	chrI	5064593	5065054
DG-LA-sum-100	chrI	5067979	5068308
DG-LA-sum-101	chrI	5069527	5071612
DG-LA-sum-102	chrI	5118727	5119254
DG-LA-sum-103	chrI	5158153	5158477
DG-LA-sum-104	chrI	5164840	5165210
DG-LA-sum-105	chrI	5187192	5190143
DG-LA-sum-106	chrI	5207551	5209056
DG-LA-sum-107	chrI	5223615	5224059
DG-LA-sum-108	chrI	5252077	5252730
DG-LA-sum-109	chrI	5322042	5323093
DG-LA-sum-110	chrI	5357071	5358479
DG-LA-sum-111	chrI	5401772	5405188
DG-LA-sum-112	chrI	5485772	5486724
DG-LA-sum-113	chrI	5509010	5509538
DG-LA-sum-114	chrI	5511477	5511959
DG-LA-sum-115	chrI	5527886	5528543
DG-LA-sum-116	chrI	5587440	5588348
DG-LA-sum-117	chrI	5626410	5627536
DG-LA-sum-118	chrI	5652625	5656357
DG-LA-sum-119	chrI	5658196	5659337
DG-LA-sum-120	chrI	5673106	5673864
DG-LA-sum-121	chrI	5687406	5687806
DG-LA-sum-122	chrI	5782898	5783420
DG-LA-sum-123	chrI	5785001	5787038
DG-LA-sum-124	chrI	5803977	5804773
DG-LA-sum-125	chrI	5831002	5832417
DG-LA-sum-126	chrI	5854601	5855140
DG-LA-sum-127	chrI	5985985	5986692
DG-LA-sum-128	chrI	6034170	6035002
DG-LA-sum-129	chrI	6051000	6051395
DG-LA-sum-130	chrI	6055850	6056354
DG-LA-sum-131	chrI	6058076	6058491
DG-LA-sum-132	chrI	6107605	6108217
DG-LA-sum-133	chrI	6180946	6181950
DG-LA-sum-134	chrI	6200288	6200811
DG-LA-sum-135	chrI	6203662	6204241
DG-LA-sum-136	chrI	6215372	6215884
DG-LA-sum-137	chrI	6252321	6253218
DG-LA-sum-138	chrI	6277514	6277975
DG-LA-sum-139	chrI	6283030	6283872
DG-LA-sum-140	chrI	6314635	6315127
DG-LA-sum-141	chrI	6373964	6376629
DG-LA-sum-142	chrI	6407136	6409059
DG-LA-sum-143	chrI	6465682	6466238
DG-LA-sum-144	chrI	6493779	6494288
DG-LA-sum-145	chrI	6531868	6532337
DG-LA-sum-146	chrI	6552390	6553000
DG-LA-sum-147	chrI	6588962	6589733
DG-LA-sum-148	chrI	6639453	6639867
DG-LA-sum-149	chrI	6676914	6677424
DG-LA-sum-150	chrI	6717116	6717934
DG-LA-sum-151	chrI	6720930	6721790
DG-LA-sum-152	chrI	6802060	6802451
DG-LA-sum-153	chrI	6824927	6825688
DG-LA-sum-154	chrI	6846924	6847524
DG-LA-sum-155	chrI	6866324	6866955
DG-LA-sum-156	chrI	6923693	6924093
DG-LA-sum-157	chrI	6930395	6930911
DG-LA-sum-158	chrI	6970042	6970520
DG-LA-sum-159	chrI	7090105	7091648
DG-LA-sum-160	chrI	7094523	7095420
DG-LA-sum-161	chrI	7098000	7100270
DG-LA-sum-162	chrI	7151654	7152126
DG-LA-sum-163	chrI	7166604	7167980
DG-LA-sum-164	chrI	7173990	7177333
DG-LA-sum-165	chrI	7182445	7183197
DG-LA-sum-166	chrI	7209649	7211551
DG-LA-sum-167	chrI	7232996	7233414
DG-LA-sum-168	chrI	7248510	7249249
DG-LA-sum-169	chrI	7283528	7283990
DG-LA-sum-170	chrI	7290718	7291187
DG-LA-sum-171	chrI	7321445	7321864
DG-LA-sum-172	chrI	7345558	7349136
DG-LA-sum-173	chrI	7466488	7466980
DG-LA-sum-174	chrI	7468965	7469545
DG-LA-sum-175	chrI	7503552	7504068
DG-LA-sum-176	chrI	7514728	7515399
DG-LA-sum-177	chrI	7559562	7559908
DG-LA-sum-178	chrI	7581692	7582330
DG-LA-sum-179	chrI	7639886	7640245
DG-LA-sum-180	chrI	7676156	7676649
DG-LA-sum-181	chrI	7678840	7679635
DG-LA-sum-182	chrI	7700821	7704035
DG-LA-sum-183	chrI	7723209	7725243
DG-LA-sum-184	chrI	7758006	7759402
DG-LA-sum-185	chrI	7760671	7762914
DG-LA-sum-186	chrI	7814485	7815119
DG-LA-sum-187	chrI	7835310	7835949
DG-LA-sum-188	chrI	7926283	7926663
DG-LA-sum-189	chrI	8045792	8047244
DG-LA-sum-190	chrI	8082977	8083855
DG-LA-sum-191	chrI	8100031	8100544
DG-LA-sum-192	chrI	8109311	8110557
DG-LA-sum-193	chrI	8117825	8118509
DG-LA-sum-194	chrI	8130188	8131240
DG-LA-sum-195	chrI	8301867	8302743
DG-LA-sum-196	chrI	8329571	8330116
DG-LA-sum-197	chrI	8332661	8333269
DG-LA-sum-198	chrI	8369630	8370097
DG-LA-sum-199	chrI	8394121	8394854
DG-LA-sum-200	chrI	8396182	8396743
DG-LA-sum-201	chrI	8511078	8511713
DG-LA-sum-202	chrI	8567599	8568339
DG-LA-sum-203	chrI	8573608	8574738
DG-LA-sum-204	chrI	8587410	8588310
DG-LA-sum-205	chrI	8636920	8638674
DG-LA-sum-206	chrI	8642014	8642807
DG-LA-sum-207	chrI	8664687	8665141
DG-LA-sum-208	chrI	8674979	8675470
DG-LA-sum-209	chrI	8684086	8684767
DG-LA-sum-210	chrI	8692413	8692905
DG-LA-sum-211	chrI	8696151	8696651
DG-LA-sum-212	chrI	8839051	8839541
DG-LA-sum-213	chrI	8961788	8962216
DG-LA-sum-214	chrI	8969713	8970355
DG-LA-sum-215	chrI	9040840	9043554
DG-LA-sum-216	chrI	9108376	9109082
DG-LA-sum-217	chrI	9121441	9123614
DG-LA-sum-218	chrI	9141472	9142032
DG-LA-sum-219	chrI	9143617	9144288
DG-LA-sum-220	chrI	9145390	9145894
DG-LA-sum-221	chrI	9149342	9150570
DG-LA-sum-222	chrI	9171912	9173489
DG-LA-sum-223	chrI	9176021	9177882
DG-LA-sum-224	chrI	9188571	9190109
DG-LA-sum-225	chrI	9279303	9280939
DG-LA-sum-226	chrI	9286586	9287073
DG-LA-sum-227	chrI	9297628	9298799
DG-LA-sum-228	chrI	9339298	9339835
DG-LA-sum-229	chrI	9393340	9394230
DG-LA-sum-230	chrI	9398700	9399363
DG-LA-sum-231	chrI	9456228	9457516
DG-LA-sum-232	chrI	9470810	9471999
DG-LA-sum-233	chrI	9487478	9488581
DG-LA-sum-234	chrI	9500750	9501773
DG-LA-sum-235	chrI	9532711	9533191
DG-LA-sum-236	chrI	9540762	9541506
DG-LA-sum-237	chrI	9585065	9585523
DG-LA-sum-238	chrI	9648148	9650566
DG-LA-sum-239	chrI	9652725	9654778
DG-LA-sum-240	chrI	9669018	9669592
DG-LA-sum-241	chrI	9725158	9725737
DG-LA-sum-242	chrI	9727572	9728319
DG-LA-sum-243	chrI	9779730	9780672
DG-LA-sum-244	chrI	9824911	9826541
DG-LA-sum-245	chrI	9900390	9901273
DG-LA-sum-246	chrI	9929271	9931076
DG-LA-sum-247	chrI	9979509	9980139
DG-LA-sum-248	chrI	9984910	9985298
DG-LA-sum-249	chrI	9988776	9989202
DG-LA-sum-250	chrI	10025866	10026310
DG-LA-sum-251	chrI	10045833	10046634
DG-LA-sum-252	chrI	10079342	10079987
DG-LA-sum-253	chrI	10190814	10191279
DG-LA-sum-254	chrI	10192611	10193922
DG-LA-sum-255	chrI	10226821	10227504
DG-LA-sum-256	chrI	10287814	10290016
DG-LA-sum-257	chrI	10330405	10330832
DG-LA-sum-258	chrI	10332515	10333366
DG-LA-sum-259	chrI	10336063	10336374
DG-LA-sum-260	chrI	10392294	10392887
DG-LA-sum-261	chrI	10437740	10438177
DG-LA-sum-262	chrI	10468880	10469368
DG-LA-sum-263	chrI	10474506	10475084
DG-LA-sum-264	chrI	10526143	10527215
DG-LA-sum-265	chrI	10542597	10543573
DG-LA-sum-266	chrI	10551219	10551888
DG-LA-sum-267	chrI	10567475	10567880
DG-LA-sum-268	chrI	10622753	10623079
DG-LA-sum-269	chrI	10642298	10642861
DG-LA-sum-270	chrI	10666863	10667296
DG-LA-sum-271	chrI	10686995	10688259
DG-LA-sum-272	chrI	10720228	10720547
DG-LA-sum-273	chrI	10725854	10730671
DG-LA-sum-274	chrI	10788635	10789157
DG-LA-sum-275	chrI	10798653	10799037
DG-LA-sum-276	chrI	10816157	10816623
DG-LA-sum-277	chrI	10833211	10833902
DG-LA-sum-278	chrI	10865146	10866806
DG-LA-sum-279	chrI	10875146	10876492
DG-LA-sum-280	chrI	10970059	10970484
DG-LA-sum-281	chrI	11014042	11014671
DG-LA-sum-282	chrI	11074966	11075712
DG-LA-sum-283	chrI	11090106	11091020
DG-LA-sum-284	chrI	11169582	11170111
DG-LA-sum-285	chrI	11186988	11188504
DG-LA-sum-286	chrI	11249246	11250200
DG-LA-sum-287	chrI	11399588	11401450
DG-LA-sum-288	chrI	11416252	11417027
DG-LA-sum-289	chrI	11491255	11491822
DG-LA-sum-290	chrI	11497784	11498245
DG-LA-sum-291	chrI	11628138	11628556
DG-LA-sum-292	chrI	11649329	11649818
DG-LA-sum-293	chrI	11664833	11665174
DG-LA-sum-294	chrI	11686941	11687216
DG-LA-sum-295	chrI	11701345	11702080
DG-LA-sum-296	chrI	11798559	11799066
DG-LA-sum-297	chrI	11824947	11826155
DG-LA-sum-298	chrI	11842234	11842890
DG-LA-sum-299	chrI	11893585	11894138
DG-LA-sum-300	chrI	12089775	12090354
DG-LA-sum-301	chrI	12111775	12112836
DG-LA-sum-302	chrI	12115980	12116538
DG-LA-sum-303	chrI	12142812	12143311
DG-LA-sum-304	chrI	12173579	12174201
DG-LA-sum-305	chrI	12229175	12229566
DG-LA-sum-306	chrI	12232319	12232827
DG-LA-sum-307	chrI	12285525	12287075
DG-LA-sum-308	chrI	12426691	12427156
DG-LA-sum-309	chrI	12429122	12430420
DG-LA-sum-310	chrI	12489550	12489967
DG-LA-sum-311	chrI	12504806	12506246
DG-LA-sum-312	chrI	12508173	12508630
DG-LA-sum-313	chrI	12521968	12522619
DG-LA-sum-314	chrI	12534319	12534909
DG-LA-sum-315	chrI	12541985	12542587
DG-LA-sum-316	chrI	12674476	12675593
DG-LA-sum-317	chrI	12741163	12741475
DG-LA-sum-318	chrI	12773169	12773619
DG-LA-sum-319	chrI	12806581	12806980
DG-LA-sum-320	chrI	12872393	12873058
DG-LA-sum-321	chrI	12874052	12875698
DG-LA-sum-322	chrI	12942229	12943006
DG-LA-sum-323	chrI	12995492	12996085
DG-LA-sum-324	chrI	13013095	13013508
DG-LA-sum-325	chrI	13071717	13073365
DG-LA-sum-326	chrI	13085578	13086092
DG-LA-sum-327	chrI	13138700	13139307
DG-LA-sum-328	chrI	13144425	13145594
DG-LA-sum-329	chrI	13190666	13191318
DG-LA-sum-330	chrI	13348889	13349418
DG-LA-sum-331	chrI	13351038	13351405
DG-LA-sum-332	chrI	13411295	13411678
DG-LA-sum-333	chrI	13470124	13470648
DG-LA-sum-334	chrI	13533799	13535058
DG-LA-sum-335	chrI	13542386	13543027
DG-LA-sum-336	chrI	13561500	13562385
DG-LA-sum-337	chrI	13579250	13582192
DG-LA-sum-338	chrI	13625953	13626799
DG-LA-sum-339	chrI	13666744	13667471
DG-LA-sum-340	chrI	13688549	13689000
DG-LA-sum-341	chrI	13694801	13695841
DG-LA-sum-342	chrI	13834993	13835670
DG-LA-sum-343	chrI	13839952	13840327
DG-LA-sum-344	chrI	13942091	13943482
DG-LA-sum-345	chrI	14028773	14029451
DG-LA-sum-346	chrI	14066850	14067230
DG-LA-sum-347	chrI	14069829	14071155
DG-LA-sum-348	chrI	14077528	14078072
DG-LA-sum-349	chrI	14405536	14405942
DG-LA-sum-350	chrI	14433131	14434071
DG-LA-sum-351	chrI	14475852	14476497
DG-LA-sum-352	chrI	14498719	14499454
DG-LA-sum-353	chrI	14522905	14524196
DG-LA-sum-354	chrI	14569977	14570588
DG-LA-sum-355	chrI	14608913	14609608
DG-LA-sum-356	chrI	14616716	14617320
DG-LA-sum-357	chrI	14625438	14626914
DG-LA-sum-358	chrI	14642427	14642861
DG-LA-sum-359	chrI	14716180	14716817
DG-LA-sum-360	chrI	14721412	14721827
DG-LA-sum-361	chrI	14737283	14737710
DG-LA-sum-362	chrI	14819311	14820524
DG-LA-sum-363	chrI	14850192	14850507
DG-LA-sum-364	chrI	14867504	14868002
DG-LA-sum-365	chrI	15013693	15015492
DG-LA-sum-366	chrI	15015766	15017690
DG-LA-sum-367	chrI	15030741	15031146
DG-LA-sum-368	chrI	15035701	15036214
DG-LA-sum-369	chrI	15052303	15052951
DG-LA-sum-370	chrII	24407	24991
DG-LA-sum-371	chrII	178163	178528
DG-LA-sum-372	chrII	239997	240534
DG-LA-sum-373	chrII	275885	276695
DG-LA-sum-374	chrII	386023	386396
DG-LA-sum-375	chrII	401845	402860
DG-LA-sum-376	chrII	416684	417170
DG-LA-sum-377	chrII	476064	476369
DG-LA-sum-378	chrII	484442	484844
DG-LA-sum-379	chrII	495794	496350
DG-LA-sum-380	chrII	499180	500016
DG-LA-sum-381	chrII	521664	522201
DG-LA-sum-382	chrII	601314	601653
DG-LA-sum-383	chrII	621008	622970
DG-LA-sum-384	chrII	625947	626298
DG-LA-sum-385	chrII	650301	650728
DG-LA-sum-386	chrII	754024	756923
DG-LA-sum-387	chrII	887306	888600
DG-LA-sum-388	chrII	915153	915690
DG-LA-sum-389	chrII	922759	923393
DG-LA-sum-390	chrII	943796	944177
DG-LA-sum-391	chrII	954413	955172
DG-LA-sum-392	chrII	1028595	1029051
DG-LA-sum-393	chrII	1056760	1057334
DG-LA-sum-394	chrII	1063850	1064336
DG-LA-sum-395	chrII	1084842	1085369
DG-LA-sum-396	chrII	1101425	1101904
DG-LA-sum-397	chrII	1171943	1172769
DG-LA-sum-398	chrII	1215421	1217960
DG-LA-sum-399	chrII	1237774	1238347
DG-LA-sum-400	chrII	1239678	1240598
DG-LA-sum-401	chrII	1241873	1242814
DG-LA-sum-402	chrII	1297303	1298335
DG-LA-sum-403	chrII	1323308	1323724
DG-LA-sum-404	chrII	1355427	1355834
DG-LA-sum-405	chrII	1402163	1403391
DG-LA-sum-406	chrII	1475318	1475730
DG-LA-sum-407	chrII	1519866	1520284
DG-LA-sum-408	chrII	1576831	1577183
DG-LA-sum-409	chrII	1579737	1580471
DG-LA-sum-410	chrII	1601262	1602088
DG-LA-sum-411	chrII	1610707	1612699
DG-LA-sum-412	chrII	1613930	1614528
DG-LA-sum-413	chrII	1621429	1623170
DG-LA-sum-414	chrII	1635957	1636388
DG-LA-sum-415	chrII	1736375	1736816
DG-LA-sum-416	chrII	1782143	1783003
DG-LA-sum-417	chrII	1829873	1832379
DG-LA-sum-418	chrII	1835955	1837094
DG-LA-sum-419	chrII	1842827	1843350
DG-LA-sum-420	chrII	1850824	1852112
DG-LA-sum-421	chrII	1865282	1866110
DG-LA-sum-422	chrII	1868819	1869342
DG-LA-sum-423	chrII	1870722	1871575
DG-LA-sum-424	chrII	1899385	1900393
DG-LA-sum-425	chrII	1949056	1949550
DG-LA-sum-426	chrII	1988749	1989556
DG-LA-sum-427	chrII	1991301	1991758
DG-LA-sum-428	chrII	1993495	1993995
DG-LA-sum-429	chrII	1995538	1996462
DG-LA-sum-430	chrII	2099168	2100057
DG-LA-sum-431	chrII	2104264	2104611
DG-LA-sum-432	chrII	2122065	2123205
DG-LA-sum-433	chrII	2152494	2153217
DG-LA-sum-434	chrII	2176552	2177328
DG-LA-sum-435	chrII	2195414	2196084
DG-LA-sum-436	chrII	2219872	2220407
DG-LA-sum-437	chrII	2289541	2292971
DG-LA-sum-438	chrII	2304799	2306034
DG-LA-sum-439	chrII	2317927	2318581
DG-LA-sum-440	chrII	2327471	2330702
DG-LA-sum-441	chrII	2332163	2332667
DG-LA-sum-442	chrII	2407236	2408428
DG-LA-sum-443	chrII	2411209	2416027
DG-LA-sum-444	chrII	2417696	2418245
DG-LA-sum-445	chrII	2479008	2479638
DG-LA-sum-446	chrII	2707784	2709384
DG-LA-sum-447	chrII	2807654	2808116
DG-LA-sum-448	chrII	2992447	2993070
DG-LA-sum-449	chrII	3014339	3014956
DG-LA-sum-450	chrII	3036325	3037196
DG-LA-sum-451	chrII	3057475	3057995
DG-LA-sum-452	chrII	3059576	3060389
DG-LA-sum-453	chrII	3118890	3119234
DG-LA-sum-454	chrII	3248104	3248680
DG-LA-sum-455	chrII	3294812	3297250
DG-LA-sum-456	chrII	3309960	3312728
DG-LA-sum-457	chrII	3317664	3319268
DG-LA-sum-458	chrII	3322281	3323701
DG-LA-sum-459	chrII	3550337	3551029
DG-LA-sum-460	chrII	3615994	3616973
DG-LA-sum-461	chrII	3666536	3666920
DG-LA-sum-462	chrII	3743630	3744214
DG-LA-sum-463	chrII	3752543	3753553
DG-LA-sum-464	chrII	3788432	3788887
DG-LA-sum-465	chrII	3808045	3808631
DG-LA-sum-466	chrII	3896998	3898261
DG-LA-sum-467	chrII	4178948	4180410
DG-LA-sum-468	chrII	4183833	4184331
DG-LA-sum-469	chrII	4201440	4202183
DG-LA-sum-470	chrII	4237913	4238249
DG-LA-sum-471	chrII	4367877	4369615
DG-LA-sum-472	chrII	4401819	4402261
DG-LA-sum-473	chrII	4433161	4433768
DG-LA-sum-474	chrII	4468862	4470677
DG-LA-sum-475	chrII	4656916	4657779
DG-LA-sum-476	chrII	4692941	4693655
DG-LA-sum-477	chrII	4698297	4698667
DG-LA-sum-478	chrII	4739975	4741943
DG-LA-sum-479	chrII	4790802	4791627
DG-LA-sum-480	chrII	4802749	4803315
DG-LA-sum-481	chrII	4914074	4915017
DG-LA-sum-482	chrII	4918548	4919050
DG-LA-sum-483	chrII	4920521	4921331
DG-LA-sum-484	chrII	4966572	4968226
DG-LA-sum-485	chrII	4984039	4984668
DG-LA-sum-486	chrII	4986120	4986520
DG-LA-sum-487	chrII	4999085	4999500
DG-LA-sum-488	chrII	5032570	5033011
DG-LA-sum-489	chrII	5047263	5047717
DG-LA-sum-490	chrII	5061519	5062191
DG-LA-sum-491	chrII	5109481	5110182
DG-LA-sum-492	chrII	5141970	5142661
DG-LA-sum-493	chrII	5205112	5205804
DG-LA-sum-494	chrII	5263766	5265225
DG-LA-sum-495	chrII	5353696	5354120
DG-LA-sum-496	chrII	5459577	5461719
DG-LA-sum-497	chrII	5501211	5501637
DG-LA-sum-498	chrII	5514771	5515763
DG-LA-sum-499	chrII	5547358	5547834
DG-LA-sum-500	chrII	5552559	5555226
DG-LA-sum-501	chrII	5557165	5557559
DG-LA-sum-502	chrII	5561297	5561807
DG-LA-sum-503	chrII	5619096	5619876
DG-LA-sum-504	chrII	5649492	5649803
DG-LA-sum-505	chrII	5688826	5689454
DG-LA-sum-506	chrII	5724543	5725353
DG-LA-sum-507	chrII	5823348	5824027
DG-LA-sum-508	chrII	5836183	5836768
DG-LA-sum-509	chrII	5942509	5943213
DG-LA-sum-510	chrII	6045297	6046323
DG-LA-sum-511	chrII	6055917	6056918
DG-LA-sum-512	chrII	6091410	6092671
DG-LA-sum-513	chrII	6196858	6197228
DG-LA-sum-514	chrII	6243165	6244827
DG-LA-sum-515	chrII	6259715	6261233
DG-LA-sum-516	chrII	6277162	6277662
DG-LA-sum-517	chrII	6289312	6290658
DG-LA-sum-518	chrII	6338915	6341652
DG-LA-sum-519	chrII	6360697	6361393
DG-LA-sum-520	chrII	6380750	6386661
DG-LA-sum-521	chrII	6453347	6453893
DG-LA-sum-522	chrII	6469250	6469821
DG-LA-sum-523	chrII	6491753	6492197
DG-LA-sum-524	chrII	6625357	6626121
DG-LA-sum-525	chrII	6628339	6633021
DG-LA-sum-526	chrII	6634069	6637686
DG-LA-sum-527	chrII	6641911	6643256
DG-LA-sum-528	chrII	6681373	6681982
DG-LA-sum-529	chrII	6700386	6702216
DG-LA-sum-530	chrII	6707621	6708210
DG-LA-sum-531	chrII	6717554	6719957
DG-LA-sum-532	chrII	6721520	6721973
DG-LA-sum-533	chrII	6734697	6735056
DG-LA-sum-534	chrII	6741434	6741855
DG-LA-sum-535	chrII	6767953	6768534
DG-LA-sum-536	chrII	6908469	6909803
DG-LA-sum-537	chrII	6918556	6919922
DG-LA-sum-538	chrII	6996986	6997351
DG-LA-sum-539	chrII	7131915	7132495
DG-LA-sum-540	chrII	7139001	7139478
DG-LA-sum-541	chrII	7164438	7165266
DG-LA-sum-542	chrII	7166706	7167258
DG-LA-sum-543	chrII	7207093	7208680
DG-LA-sum-544	chrII	7222096	7224147
DG-LA-sum-545	chrII	7231956	7234142
DG-LA-sum-546	chrII	7264499	7268359
DG-LA-sum-547	chrII	7301662	7302027
DG-LA-sum-548	chrII	7309987	7311686
DG-LA-sum-549	chrII	7356010	7357200
DG-LA-sum-550	chrII	7373941	7374645
DG-LA-sum-551	chrII	7419395	7421376
DG-LA-sum-552	chrII	7456952	7457577
DG-LA-sum-553	chrII	7494167	7494788
DG-LA-sum-554	chrII	7628771	7629680
DG-LA-sum-555	chrII	7664149	7664675
DG-LA-sum-556	chrII	7705009	7705672
DG-LA-sum-557	chrII	7758241	7759176
DG-LA-sum-558	chrII	7800851	7802085
DG-LA-sum-559	chrII	7857428	7857975
DG-LA-sum-560	chrII	7863814	7864625
DG-LA-sum-561	chrII	7873736	7874314
DG-LA-sum-562	chrII	8008484	8009672
DG-LA-sum-563	chrII	8067301	8068496
DG-LA-sum-564	chrII	8086726	8087227
DG-LA-sum-565	chrII	8143269	8143880
DG-LA-sum-566	chrII	8157885	8158442
DG-LA-sum-567	chrII	8205185	8206196
DG-LA-sum-568	chrII	8269330	8270592
DG-LA-sum-569	chrII	8275900	8276613
DG-LA-sum-570	chrII	8283286	8283842
DG-LA-sum-571	chrII	8325101	8325515
DG-LA-sum-572	chrII	8457084	8457877
DG-LA-sum-573	chrII	8464520	8464859
DG-LA-sum-574	chrII	8503703	8507161
DG-LA-sum-575	chrII	8530916	8532301
DG-LA-sum-576	chrII	8602245	8604002
DG-LA-sum-577	chrII	8622115	8622451
DG-LA-sum-578	chrII	8643584	8643982
DG-LA-sum-579	chrII	8648004	8648791
DG-LA-sum-580	chrII	8658827	8659175
DG-LA-sum-581	chrII	8679626	8680379
DG-LA-sum-582	chrII	8701194	8705022
DG-LA-sum-583	chrII	8720285	8722292
DG-LA-sum-584	chrII	8750150	8750691
DG-LA-sum-585	chrII	8846001	8846844
DG-LA-sum-586	chrII	8866754	8867335
DG-LA-sum-587	chrII	8884253	8884966
DG-LA-sum-588	chrII	8890739	8892202
DG-LA-sum-589	chrII	8894822	8896655
DG-LA-sum-590	chrII	8913879	8915186
DG-LA-sum-591	chrII	8947702	8948719
DG-LA-sum-592	chrII	8962216	8962592
DG-LA-sum-593	chrII	9041582	9042520
DG-LA-sum-594	chrII	9098892	9099496
DG-LA-sum-595	chrII	9154506	9158225
DG-LA-sum-596	chrII	9181121	9181717
DG-LA-sum-597	chrII	9201280	9202586
DG-LA-sum-598	chrII	9214425	9214891
DG-LA-sum-599	chrII	9300930	9301684
DG-LA-sum-600	chrII	9319359	9320115
DG-LA-sum-601	chrII	9322945	9323377
DG-LA-sum-602	chrII	9352633	9353105
DG-LA-sum-603	chrII	9378190	9378619
DG-LA-sum-604	chrII	9397420	9398054
DG-LA-sum-605	chrII	9468342	9468997
DG-LA-sum-606	chrII	9554705	9555160
DG-LA-sum-607	chrII	9586700	9588055
DG-LA-sum-608	chrII	9658855	9660878
DG-LA-sum-609	chrII	9677452	9678010
DG-LA-sum-610	chrII	9706240	9706579
DG-LA-sum-611	chrII	9713049	9713407
DG-LA-sum-612	chrII	9716666	9717070
DG-LA-sum-613	chrII	9781753	9782210
DG-LA-sum-614	chrII	9797571	9798083
DG-LA-sum-615	chrII	9802514	9803632
DG-LA-sum-616	chrII	9878141	9878888
DG-LA-sum-617	chrII	9895090	9896201
DG-LA-sum-618	chrII	9924158	9924722
DG-LA-sum-619	chrII	9940420	9940811
DG-LA-sum-620	chrII	9953173	9953773
DG-LA-sum-621	chrII	9963467	9964215
DG-LA-sum-622	chrII	9970451	9971538
DG-LA-sum-623	chrII	10098473	10100199
DG-LA-sum-624	chrII	10134168	10135034
DG-LA-sum-625	chrII	10139076	10139814
DG-LA-sum-626	chrII	10197066	10197540
DG-LA-sum-627	chrII	10200784	10201304
DG-LA-sum-628	chrII	10217818	10218357
DG-LA-sum-629	chrII	10236166	10236982
DG-LA-sum-630	chrII	10357643	10360493
DG-LA-sum-631	chrII	10372661	10373763
DG-LA-sum-632	chrII	10405581	10406760
DG-LA-sum-633	chrII	10416329	10416999
DG-LA-sum-634	chrII	10439697	10440967
DG-LA-sum-635	chrII	10452171	10452792
DG-LA-sum-636	chrII	10470060	10470613
DG-LA-sum-637	chrII	10476239	10476606
DG-LA-sum-638	chrII	10578162	10579090
DG-LA-sum-639	chrII	10594552	10596746
DG-LA-sum-640	chrII	10783242	10783552
DG-LA-sum-641	chrII	10784814	10785603
DG-LA-sum-642	chrII	10801354	10803221
DG-LA-sum-643	chrII	10820127	10821176
DG-LA-sum-644	chrII	10824112	10824502
DG-LA-sum-645	chrII	10872539	10872994
DG-LA-sum-646	chrII	10946424	10947333
DG-LA-sum-647	chrII	11126372	11126835
DG-LA-sum-648	chrII	11135073	11136366
DG-LA-sum-649	chrII	11162331	11163966
DG-LA-sum-650	chrII	11180190	11183585
DG-LA-sum-651	chrII	11184909	11185449
DG-LA-sum-652	chrII	11236033	11236650
DG-LA-sum-653	chrII	11293383	11293933
DG-LA-sum-654	chrII	11297278	11297738
DG-LA-sum-655	chrII	11300808	11301192
DG-LA-sum-656	chrII	11418392	11419051
DG-LA-sum-657	chrII	11423953	11425044
DG-LA-sum-658	chrII	11448720	11449194
DG-LA-sum-659	chrII	11495109	11495774
DG-LA-sum-660	chrII	11542140	11542935
DG-LA-sum-661	chrII	11569151	11569691
DG-LA-sum-662	chrII	11571171	11575172
DG-LA-sum-663	chrII	11604696	11605153
DG-LA-sum-664	chrII	11675899	11676416
DG-LA-sum-665	chrII	11689651	11691161
DG-LA-sum-666	chrII	11742966	11744729
DG-LA-sum-667	chrII	11746389	11747122
DG-LA-sum-668	chrII	11761762	11762577
DG-LA-sum-669	chrII	11782525	11782848
DG-LA-sum-670	chrII	11797021	11797774
DG-LA-sum-671	chrII	11802386	11803058
DG-LA-sum-672	chrII	11829852	11831079
DG-LA-sum-673	chrII	11836601	11837186
DG-LA-sum-674	chrII	11858016	11858592
DG-LA-sum-675	chrII	11859756	11860342
DG-LA-sum-676	chrII	11915865	11916560
DG-LA-sum-677	chrII	11936448	11936975
DG-LA-sum-678	chrII	12006697	12007117
DG-LA-sum-679	chrII	12062978	12065126
DG-LA-sum-680	chrII	12085427	12085770
DG-LA-sum-681	chrII	12104519	12104968
DG-LA-sum-682	chrII	12107757	12108176
DG-LA-sum-683	chrII	12189307	12189767
DG-LA-sum-684	chrII	12284516	12285141
DG-LA-sum-685	chrII	12339169	12339558
DG-LA-sum-686	chrII	12362230	12362735
DG-LA-sum-687	chrII	12512978	12513493
DG-LA-sum-688	chrII	12551281	12551690
DG-LA-sum-689	chrII	12577447	12578265
DG-LA-sum-690	chrII	12580172	12581379
DG-LA-sum-691	chrII	12603728	12604922
DG-LA-sum-692	chrII	12709764	12710311
DG-LA-sum-693	chrII	12728725	12729468
DG-LA-sum-694	chrII	12776855	12777155
DG-LA-sum-695	chrII	12785264	12785763
DG-LA-sum-696	chrII	12823352	12823948
DG-LA-sum-697	chrII	12830273	12830728
DG-LA-sum-698	chrII	12892203	12893071
DG-LA-sum-699	chrII	12901022	12901527
DG-LA-sum-700	chrII	12903434	12904710
DG-LA-sum-701	chrII	12919031	12919527
DG-LA-sum-702	chrII	12939107	12939532
DG-LA-sum-703	chrII	13036694	13037129
DG-LA-sum-704	chrII	13116652	13117418
DG-LA-sum-705	chrII	13304317	13305041
DG-LA-sum-706	chrII	13369198	13369695
DG-LA-sum-707	chrII	13494802	13496140
DG-LA-sum-708	chrII	13521090	13522160
DG-LA-sum-709	chrII	13596581	13597031
DG-LA-sum-710	chrII	13614769	13615902
DG-LA-sum-711	chrII	13624282	13627824
DG-LA-sum-712	chrII	13631252	13634178
DG-LA-sum-713	chrII	13667055	13667515
DG-LA-sum-714	chrII	13824237	13824832
DG-LA-sum-715	chrII	13845769	13846637
DG-LA-sum-716	chrII	13888182	13888756
DG-LA-sum-717	chrII	13908585	13909007
DG-LA-sum-718	chrII	13973469	13973904
DG-LA-sum-719	chrII	13981141	13982157
DG-LA-sum-720	chrII	14010749	14011809
DG-LA-sum-721	chrII	14059686	14060376
DG-LA-sum-722	chrII	14185862	14187368
DG-LA-sum-723	chrII	14365183	14365631
DG-LA-sum-724	chrII	14383641	14383993
DG-LA-sum-725	chrII	14399449	14400017
DG-LA-sum-726	chrII	14411690	14413401
DG-LA-sum-727	chrII	14474722	14475066
DG-LA-sum-728	chrII	14477512	14478033
DG-LA-sum-729	chrII	14510084	14510476
DG-LA-sum-730	chrII	14511702	14512214
DG-LA-sum-731	chrII	14567916	14568365
DG-LA-sum-732	chrII	14641021	14641863
DG-LA-sum-733	chrII	14667040	14668190
DG-LA-sum-734	chrII	14731507	14734511
DG-LA-sum-735	chrII	14838614	14839169
DG-LA-sum-736	chrII	14916781	14917309
DG-LA-sum-737	chrII	14958042	14959616
DG-LA-sum-738	chrII	15010361	15010841
DG-LA-sum-739	chrII	15074576	15077114
DG-LA-sum-740	chrII	15089490	15090051
DG-LA-sum-741	chrII	15111280	15112009
DG-LA-sum-742	chrII	15169719	15170501
DG-LA-sum-743	chrII	15178727	15179215
DG-LA-sum-744	chrII	15189926	15191603
DG-LA-sum-745	chrII	15201078	15201667
DG-LA-sum-746	chrIII	2725	3280
DG-LA-sum-747	chrIII	94915	96606
DG-LA-sum-748	chrIII	108463	109076
DG-LA-sum-749	chrIII	130355	132011
DG-LA-sum-750	chrIII	147440	148079
DG-LA-sum-751	chrIII	153977	154668
DG-LA-sum-752	chrIII	183017	183644
DG-LA-sum-753	chrIII	269474	269897
DG-LA-sum-754	chrIII	422287	424216
DG-LA-sum-755	chrIII	530733	531551
DG-LA-sum-756	chrIII	563813	565005
DG-LA-sum-757	chrIII	646444	647704
DG-LA-sum-758	chrIII	910847	911395
DG-LA-sum-759	chrIII	935893	936706
DG-LA-sum-760	chrIII	955893	956599
DG-LA-sum-761	chrIII	961805	962627
DG-LA-sum-762	chrIII	1020737	1021759
DG-LA-sum-763	chrIII	1022937	1026875
DG-LA-sum-764	chrIII	1028143	1028791
DG-LA-sum-765	chrIII	1037141	1037491
DG-LA-sum-766	chrIII	1142675	1143340
DG-LA-sum-767	chrIII	1163214	1163544
DG-LA-sum-768	chrIII	1164604	1165081
DG-LA-sum-769	chrIII	1228544	1228912
DG-LA-sum-770	chrIII	1242918	1243750
DG-LA-sum-771	chrIII	1269222	1272118
DG-LA-sum-772	chrIII	1273582	1276194
DG-LA-sum-773	chrIII	1284158	1285340
DG-LA-sum-774	chrIII	1288755	1289557
DG-LA-sum-775	chrIII	1314991	1315623
DG-LA-sum-776	chrIII	1321553	1322212
DG-LA-sum-777	chrIII	1323513	1324070
DG-LA-sum-778	chrIII	1331366	1333811
DG-LA-sum-779	chrIII	1342151	1343137
DG-LA-sum-780	chrIII	1349201	1349754
DG-LA-sum-781	chrIII	1384017	1385253
DG-LA-sum-782	chrIII	1388281	1390593
DG-LA-sum-783	chrIII	1395185	1395820
DG-LA-sum-784	chrIII	1397012	1398992
DG-LA-sum-785	chrIII	1401120	1401990
DG-LA-sum-786	chrIII	1427592	1428114
DG-LA-sum-787	chrIII	1429963	1430338
DG-LA-sum-788	chrIII	1507093	1510159
DG-LA-sum-789	chrIII	1531194	1531755
DG-LA-sum-790	chrIII	1660971	1661504
DG-LA-sum-791	chrIII	1881623	1882854
DG-LA-sum-792	chrIII	2049901	2050764
DG-LA-sum-793	chrIII	2053428	2053830
DG-LA-sum-794	chrIII	2093586	2093894
DG-LA-sum-795	chrIII	2133654	2134046
DG-LA-sum-796	chrIII	2159169	2159609
DG-LA-sum-797	chrIII	2251567	2253659
DG-LA-sum-798	chrIII	2272040	2272537
DG-LA-sum-799	chrIII	2290973	2291621
DG-LA-sum-800	chrIII	2393828	2394247
DG-LA-sum-801	chrIII	2446022	2446368
DG-LA-sum-802	chrIII	2454896	2455489
DG-LA-sum-803	chrIII	2477184	2477773
DG-LA-sum-804	chrIII	2693519	2693834
DG-LA-sum-805	chrIII	2723417	2726721
DG-LA-sum-806	chrIII	2743371	2744003
DG-LA-sum-807	chrIII	2764615	2765137
DG-LA-sum-808	chrIII	2780398	2781257
DG-LA-sum-809	chrIII	2811358	2811754
DG-LA-sum-810	chrIII	2879675	2881500
DG-LA-sum-811	chrIII	2980931	2981272
DG-LA-sum-812	chrIII	3026697	3030286
DG-LA-sum-813	chrIII	3119929	3120456
DG-LA-sum-814	chrIII	3124106	3124811
DG-LA-sum-815	chrIII	3233800	3234788
DG-LA-sum-816	chrIII	3281848	3282313
DG-LA-sum-817	chrIII	3285011	3285416
DG-LA-sum-818	chrIII	3343355	3346301
DG-LA-sum-819	chrIII	3435108	3435656
DG-LA-sum-820	chrIII	3515323	3516920
DG-LA-sum-821	chrIII	3664147	3664626
DG-LA-sum-822	chrIII	3697241	3697672
DG-LA-sum-823	chrIII	3716179	3716530
DG-LA-sum-824	chrIII	3781730	3782373
DG-LA-sum-825	chrIII	3831256	3832739
DG-LA-sum-826	chrIII	3843885	3844390
DG-LA-sum-827	chrIII	3883843	3885462
DG-LA-sum-828	chrIII	3893892	3894521
DG-LA-sum-829	chrIII	3915001	3917077
DG-LA-sum-830	chrIII	3921750	3922399
DG-LA-sum-831	chrIII	3983855	3984564
DG-LA-sum-832	chrIII	4010166	4011572
DG-LA-sum-833	chrIII	4028922	4030575
DG-LA-sum-834	chrIII	4094782	4096768
DG-LA-sum-835	chrIII	4161063	4161505
DG-LA-sum-836	chrIII	4186853	4187282
DG-LA-sum-837	chrIII	4204036	4204416
DG-LA-sum-838	chrIII	4269516	4270298
DG-LA-sum-839	chrIII	4273610	4277112
DG-LA-sum-840	chrIII	4300130	4301564
DG-LA-sum-841	chrIII	4302780	4303231
DG-LA-sum-842	chrIII	4332483	4333892
DG-LA-sum-843	chrIII	4357384	4357866
DG-LA-sum-844	chrIII	4372713	4373443
DG-LA-sum-845	chrIII	4375841	4376412
DG-LA-sum-846	chrIII	4404334	4404780
DG-LA-sum-847	chrIII	4626301	4626777
DG-LA-sum-848	chrIII	4643184	4643718
DG-LA-sum-849	chrIII	4655739	4657279
DG-LA-sum-850	chrIII	4707015	4707621
DG-LA-sum-851	chrIII	4749233	4749585
DG-LA-sum-852	chrIII	4779571	4780393
DG-LA-sum-853	chrIII	4785373	4786008
DG-LA-sum-854	chrIII	4849703	4850466
DG-LA-sum-855	chrIII	4861899	4862306
DG-LA-sum-856	chrIII	4878311	4878753
DG-LA-sum-857	chrIII	4881659	4883861
DG-LA-sum-858	chrIII	4917925	4918854
DG-LA-sum-859	chrIII	4921492	4922518
DG-LA-sum-860	chrIII	4950342	4950736
DG-LA-sum-861	chrIII	4962852	4963388
DG-LA-sum-862	chrIII	5108750	5109145
DG-LA-sum-863	chrIII	5112737	5114410
DG-LA-sum-864	chrIII	5140515	5142289
DG-LA-sum-865	chrIII	5162414	5163486
DG-LA-sum-866	chrIII	5190231	5191044
DG-LA-sum-867	chrIII	5235982	5236566
DG-LA-sum-868	chrIII	5280107	5280581
DG-LA-sum-869	chrIII	5291213	5291892
DG-LA-sum-870	chrIII	5317428	5320096
DG-LA-sum-871	chrIII	5401505	5403017
DG-LA-sum-872	chrIII	5415286	5417535
DG-LA-sum-873	chrIII	5436820	5438497
DG-LA-sum-874	chrIII	5442726	5443319
DG-LA-sum-875	chrIII	5448204	5448553
DG-LA-sum-876	chrIII	5541794	5544603
DG-LA-sum-877	chrIII	5580968	5581419
DG-LA-sum-878	chrIII	5591699	5592136
DG-LA-sum-879	chrIII	5610082	5612051
DG-LA-sum-880	chrIII	5692690	5693079
DG-LA-sum-881	chrIII	5695690	5696223
DG-LA-sum-882	chrIII	5697912	5698783
DG-LA-sum-883	chrIII	5731125	5736519
DG-LA-sum-884	chrIII	5737680	5738229
DG-LA-sum-885	chrIII	5741303	5741950
DG-LA-sum-886	chrIII	5900644	5903782
DG-LA-sum-887	chrIII	5906104	5907008
DG-LA-sum-888	chrIII	5925792	5926143
DG-LA-sum-889	chrIII	5932830	5933258
DG-LA-sum-890	chrIII	5958144	5959323
DG-LA-sum-891	chrIII	6008891	6009461
DG-LA-sum-892	chrIII	6087353	6088487
DG-LA-sum-893	chrIII	6139453	6140629
DG-LA-sum-894	chrIII	6198555	6199122
DG-LA-sum-895	chrIII	6206227	6206730
DG-LA-sum-896	chrIII	6229848	6230404
DG-LA-sum-897	chrIII	6248071	6248513
DG-LA-sum-898	chrIII	6281872	6282981
DG-LA-sum-899	chrIII	6286179	6288123
DG-LA-sum-900	chrIII	6383104	6383437
DG-LA-sum-901	chrIII	6431749	6432168
DG-LA-sum-902	chrIII	6450191	6451012
DG-LA-sum-903	chrIII	6456419	6456878
DG-LA-sum-904	chrIII	6489005	6489502
DG-LA-sum-905	chrIII	6495093	6495692
DG-LA-sum-906	chrIII	6537144	6537648
DG-LA-sum-907	chrIII	6612077	6613334
DG-LA-sum-908	chrIII	6614805	6615494
DG-LA-sum-909	chrIII	6693199	6693858
DG-LA-sum-910	chrIII	6709972	6710363
DG-LA-sum-911	chrIII	6730065	6731624
DG-LA-sum-912	chrIII	6803003	6803672
DG-LA-sum-913	chrIII	6869141	6869633
DG-LA-sum-914	chrIII	6902851	6904193
DG-LA-sum-915	chrIII	6939485	6940317
DG-LA-sum-916	chrIII	6946336	6948386
DG-LA-sum-917	chrIII	6985189	6985516
DG-LA-sum-918	chrIII	7067337	7069036
DG-LA-sum-919	chrIII	7080803	7083735
DG-LA-sum-920	chrIII	7118684	7120929
DG-LA-sum-921	chrIII	7122785	7124864
DG-LA-sum-922	chrIII	7133646	7133948
DG-LA-sum-923	chrIII	7162097	7162717
DG-LA-sum-924	chrIII	7183834	7184388
DG-LA-sum-925	chrIII	7223343	7223657
DG-LA-sum-926	chrIII	7291865	7293331
DG-LA-sum-927	chrIII	7347054	7347741
DG-LA-sum-928	chrIII	7361421	7362429
DG-LA-sum-929	chrIII	7381823	7382182
DG-LA-sum-930	chrIII	7503323	7508543
DG-LA-sum-931	chrIII	7655645	7656824
DG-LA-sum-932	chrIII	7828880	7829361
DG-LA-sum-933	chrIII	7858095	7861922
DG-LA-sum-934	chrIII	7911587	7912345
DG-LA-sum-935	chrIII	7928538	7928973
DG-LA-sum-936	chrIII	7933377	7933842
DG-LA-sum-937	chrIII	8020907	8021361
DG-LA-sum-938	chrIII	8029524	8029910
DG-LA-sum-939	chrIII	8050346	8051378
DG-LA-sum-940	chrIII	8085287	8086327
DG-LA-sum-941	chrIII	8093069	8093540
DG-LA-sum-942	chrIII	8114108	8114782
DG-LA-sum-943	chrIII	8132527	8133870
DG-LA-sum-944	chrIII	8237733	8240692
DG-LA-sum-945	chrIII	8242704	8243289
DG-LA-sum-946	chrIII	8250229	8250657
DG-LA-sum-947	chrIII	8268276	8268769
DG-LA-sum-948	chrIII	8275172	8276552
DG-LA-sum-949	chrIII	8297375	8300180
DG-LA-sum-950	chrIII	8307184	8307786
DG-LA-sum-951	chrIII	8310248	8310688
DG-LA-sum-952	chrIII	8319087	8319449
DG-LA-sum-953	chrIII	8378270	8379401
DG-LA-sum-954	chrIII	8392239	8392741
DG-LA-sum-955	chrIII	8405477	8405958
DG-LA-sum-956	chrIII	8441128	8441651
DG-LA-sum-957	chrIII	8478780	8480161
DG-LA-sum-958	chrIII	8483340	8483778
DG-LA-sum-959	chrIII	8506254	8506807
DG-LA-sum-960	chrIII	8528921	8529368
DG-LA-sum-961	chrIII	8553933	8554577
DG-LA-sum-962	chrIII	8556815	8557447
DG-LA-sum-963	chrIII	8589475	8591339
DG-LA-sum-964	chrIII	8593740	8595076
DG-LA-sum-965	chrIII	8605133	8605886
DG-LA-sum-966	chrIII	8628392	8628735
DG-LA-sum-967	chrIII	8639172	8639639
DG-LA-sum-968	chrIII	8700535	8700936
DG-LA-sum-969	chrIII	8712882	8714072
DG-LA-sum-970	chrIII	8717288	8720108
DG-LA-sum-971	chrIII	8761238	8763182
DG-LA-sum-972	chrIII	8850631	8851125
DG-LA-sum-973	chrIII	8858446	8859077
DG-LA-sum-974	chrIII	8888918	8889512
DG-LA-sum-975	chrIII	8956229	8956663
DG-LA-sum-976	chrIII	8971547	8972037
DG-LA-sum-977	chrIII	9034136	9035488
DG-LA-sum-978	chrIII	9045477	9046565
DG-LA-sum-979	chrIII	9047610	9048103
DG-LA-sum-980	chrIII	9069692	9070714
DG-LA-sum-981	chrIII	9084031	9084549
DG-LA-sum-982	chrIII	9089275	9089741
DG-LA-sum-983	chrIII	9125862	9126336
DG-LA-sum-984	chrIII	9172930	9173571
DG-LA-sum-985	chrIII	9228230	9228634
DG-LA-sum-986	chrIII	9301285	9301747
DG-LA-sum-987	chrIII	9317431	9318191
DG-LA-sum-988	chrIII	9406616	9407037
DG-LA-sum-989	chrIII	9420285	9420706
DG-LA-sum-990	chrIII	9484349	9485341
DG-LA-sum-991	chrIII	9504324	9504698
DG-LA-sum-992	chrIII	9592096	9594499
DG-LA-sum-993	chrIII	9613305	9614565
DG-LA-sum-994	chrIII	9671973	9674169
DG-LA-sum-995	chrIII	9689237	9690977
DG-LA-sum-996	chrIII	9719892	9720694
DG-LA-sum-997	chrIII	9721948	9723542
DG-LA-sum-998	chrIII	9747117	9747607
DG-LA-sum-999	chrIII	9775945	9776774
DG-LA-sum-1000	chrIII	9793975	9794365
DG-LA-sum-1001	chrIII	9922123	9923494
DG-LA-sum-1002	chrIII	10078805	10080364
DG-LA-sum-1003	chrIII	10266787	10267229
DG-LA-sum-1004	chrIII	10290283	10291142
DG-LA-sum-1005	chrIII	10293395	10293786
DG-LA-sum-1006	chrIII	10305193	10305809
DG-LA-sum-1007	chrIII	10314288	10314574
DG-LA-sum-1008	chrIII	10318704	10321893
DG-LA-sum-1009	chrIII	10354497	10355969
DG-LA-sum-1010	chrIII	10386752	10387987
DG-LA-sum-1011	chrIII	10467380	10467798
DG-LA-sum-1012	chrIII	10470783	10471361
DG-LA-sum-1013	chrIII	10481637	10482489
DG-LA-sum-1014	chrIII	10505267	10505558
DG-LA-sum-1015	chrIII	10506777	10507368
DG-LA-sum-1016	chrIII	10651669	10652087
DG-LA-sum-1017	chrIII	10669891	10670458
DG-LA-sum-1018	chrIII	10810755	10811817
DG-LA-sum-1019	chrIII	10844803	10845286
DG-LA-sum-1020	chrIII	10856885	10857422
DG-LA-sum-1021	chrIII	10882014	10882324
DG-LA-sum-1022	chrIII	10943651	10943978
DG-LA-sum-1023	chrIII	11032914	11033530
DG-LA-sum-1024	chrIII	11038376	11041164
DG-LA-sum-1025	chrIII	11058828	11060177
DG-LA-sum-1026	chrIII	11100974	11101515
DG-LA-sum-1027	chrIII	11110690	11111152
DG-LA-sum-1028	chrIII	11118004	11119914
DG-LA-sum-1029	chrIII	11149306	11149882
DG-LA-sum-1030	chrIII	11190109	11190752
DG-LA-sum-1031	chrIII	11350400	11351430
DG-LA-sum-1032	chrIII	11355722	11357818
DG-LA-sum-1033	chrIII	11455409	11455814
DG-LA-sum-1034	chrIII	11494317	11494944
DG-LA-sum-1035	chrIII	11526166	11526814
DG-LA-sum-1036	chrIII	11547703	11548608
DG-LA-sum-1037	chrIII	11577927	11579501
DG-LA-sum-1038	chrIII	11630481	11631604
DG-LA-sum-1039	chrIII	11877810	11882258
DG-LA-sum-1040	chrIII	11989721	11990427
DG-LA-sum-1041	chrIII	12003004	12006541
DG-LA-sum-1042	chrIII	12058484	12058897
DG-LA-sum-1043	chrIII	12076605	12078651
DG-LA-sum-1044	chrIII	12106936	12107896
DG-LA-sum-1045	chrIII	12135600	12138764
DG-LA-sum-1046	chrIII	12152154	12152586
DG-LA-sum-1047	chrIII	12188362	12189426
DG-LA-sum-1048	chrIII	12234003	12234412
DG-LA-sum-1049	chrIII	12235839	12236488
DG-LA-sum-1050	chrIII	12307359	12307939
DG-LA-sum-1051	chrIII	12312302	12313838
DG-LA-sum-1052	chrIII	12351246	12351715
DG-LA-sum-1053	chrIII	12384410	12385009
DG-LA-sum-1054	chrIII	12421497	12422397
DG-LA-sum-1055	chrIII	12563333	12563803
DG-LA-sum-1056	chrIII	12711112	12711683
DG-LA-sum-1057	chrIII	12833028	12833364
DG-LA-sum-1058	chrIII	12845593	12846303
DG-LA-sum-1059	chrIII	12926021	12926452
DG-LA-sum-1060	chrIII	12971849	12972351
DG-LA-sum-1061	chrIII	13000364	13000935
DG-LA-sum-1062	chrIII	13002046	13002556
DG-LA-sum-1063	chrIII	13020680	13021109
DG-LA-sum-1064	chrIII	13024105	13024790
DG-LA-sum-1065	chrIII	13139394	13139780
DG-LA-sum-1066	chrIII	13151866	13153064
DG-LA-sum-1067	chrIII	13310500	13311063
DG-LA-sum-1068	chrIII	13313769	13314311
DG-LA-sum-1069	chrIII	13340322	13341331
DG-LA-sum-1070	chrIII	13423431	13423828
DG-LA-sum-1071	chrIII	13452802	13453332
DG-LA-sum-1072	chrIII	13455792	13457414
DG-LA-sum-1073	chrIII	13534643	13536258
DG-LA-sum-1074	chrIII	13565475	13566961
DG-LA-sum-1075	chrIII	13671823	13673179
DG-LA-sum-1076	chrIII	13678576	13679280
DG-LA-sum-1077	chrIII	13687202	13687620
DG-LA-sum-1078	chrIII	13702648	13703719
DG-LA-sum-1079	chrIII	13771130	13771558
DG-LA-sum-1080	chrIV	78216	78807
DG-LA-sum-1081	chrIV	132218	132535
DG-LA-sum-1082	chrIV	187205	187755
DG-LA-sum-1083	chrIV	189101	189457
DG-LA-sum-1084	chrIV	192006	192489
DG-LA-sum-1085	chrIV	228050	228543
DG-LA-sum-1086	chrIV	264277	264759
DG-LA-sum-1087	chrIV	280163	280792
DG-LA-sum-1088	chrIV	281915	282436
DG-LA-sum-1089	chrIV	319745	320971
DG-LA-sum-1090	chrIV	336986	338327
DG-LA-sum-1091	chrIV	372136	372618
DG-LA-sum-1092	chrIV	393376	393858
DG-LA-sum-1093	chrIV	425569	425934
DG-LA-sum-1094	chrIV	519092	519727
DG-LA-sum-1095	chrIV	570715	571091
DG-LA-sum-1096	chrIV	572442	572987
DG-LA-sum-1097	chrIV	596523	597142
DG-LA-sum-1098	chrIV	675688	676303
DG-LA-sum-1099	chrIV	772911	773233
DG-LA-sum-1100	chrIV	777057	778933
DG-LA-sum-1101	chrIV	781228	782772
DG-LA-sum-1102	chrIV	841762	843119
DG-LA-sum-1103	chrIV	874677	875051
DG-LA-sum-1104	chrIV	889873	890471
DG-LA-sum-1105	chrIV	930365	930704
DG-LA-sum-1106	chrIV	976279	976666
DG-LA-sum-1107	chrIV	990982	991836
DG-LA-sum-1108	chrIV	1009466	1010136
DG-LA-sum-1109	chrIV	1043052	1044737
DG-LA-sum-1110	chrIV	1067347	1068020
DG-LA-sum-1111	chrIV	1070329	1070965
DG-LA-sum-1112	chrIV	1075443	1076110
DG-LA-sum-1113	chrIV	1142673	1143301
DG-LA-sum-1114	chrIV	1152299	1152773
DG-LA-sum-1115	chrIV	1186133	1186530
DG-LA-sum-1116	chrIV	1211788	1212689
DG-LA-sum-1117	chrIV	1216193	1216727
DG-LA-sum-1118	chrIV	1228454	1229241
DG-LA-sum-1119	chrIV	1255536	1257138
DG-LA-sum-1120	chrIV	1260433	1261318
DG-LA-sum-1121	chrIV	1266142	1267193
DG-LA-sum-1122	chrIV	1309853	1311008
DG-LA-sum-1123	chrIV	1328865	1329170
DG-LA-sum-1124	chrIV	1346931	1347360
DG-LA-sum-1125	chrIV	1378874	1379446
DG-LA-sum-1126	chrIV	1403463	1404476
DG-LA-sum-1127	chrIV	1405722	1406113
DG-LA-sum-1128	chrIV	1445997	1447395
DG-LA-sum-1129	chrIV	1510284	1510732
DG-LA-sum-1130	chrIV	1550726	1551276
DG-LA-sum-1131	chrIV	1561768	1562543
DG-LA-sum-1132	chrIV	1563705	1564614
DG-LA-sum-1133	chrIV	1619896	1620464
DG-LA-sum-1134	chrIV	1626697	1627395
DG-LA-sum-1135	chrIV	1804624	1804993
DG-LA-sum-1136	chrIV	1833789	1834599
DG-LA-sum-1137	chrIV	1953082	1953424
DG-LA-sum-1138	chrIV	2032994	2033413
DG-LA-sum-1139	chrIV	2130685	2131311
DG-LA-sum-1140	chrIV	2417047	2417501
DG-LA-sum-1141	chrIV	2466195	2466757
DG-LA-sum-1142	chrIV	2650576	2651070
DG-LA-sum-1143	chrIV	2676325	2676859
DG-LA-sum-1144	chrIV	2703866	2704430
DG-LA-sum-1145	chrIV	2729940	2730467
DG-LA-sum-1146	chrIV	2807958	2808606
DG-LA-sum-1147	chrIV	2913893	2914923
DG-LA-sum-1148	chrIV	2930913	2931735
DG-LA-sum-1149	chrIV	2969351	2970051
DG-LA-sum-1150	chrIV	2990474	2990933
DG-LA-sum-1151	chrIV	3001459	3001860
DG-LA-sum-1152	chrIV	3136497	3136851
DG-LA-sum-1153	chrIV	3263635	3266119
DG-LA-sum-1154	chrIV	3268129	3268632
DG-LA-sum-1155	chrIV	3351124	3352390
DG-LA-sum-1156	chrIV	3394719	3397123
DG-LA-sum-1157	chrIV	3532571	3533805
DG-LA-sum-1158	chrIV	3578411	3579993
DG-LA-sum-1159	chrIV	3606185	3606776
DG-LA-sum-1160	chrIV	3638499	3638894
DG-LA-sum-1161	chrIV	3720982	3722641
DG-LA-sum-1162	chrIV	3817009	3817783
DG-LA-sum-1163	chrIV	3819053	3820038
DG-LA-sum-1164	chrIV	3821475	3822297
DG-LA-sum-1165	chrIV	3864080	3864532
DG-LA-sum-1166	chrIV	3895670	3896763
DG-LA-sum-1167	chrIV	3899763	3900369
DG-LA-sum-1168	chrIV	3921854	3922446
DG-LA-sum-1169	chrIV	3944365	3944984
DG-LA-sum-1170	chrIV	3960319	3960825
DG-LA-sum-1171	chrIV	3963352	3965360
DG-LA-sum-1172	chrIV	3969432	3969829
DG-LA-sum-1173	chrIV	3988584	3989078
DG-LA-sum-1174	chrIV	4008378	4008932
DG-LA-sum-1175	chrIV	4059689	4060645
DG-LA-sum-1176	chrIV	4090678	4091214
DG-LA-sum-1177	chrIV	4116461	4118295
DG-LA-sum-1178	chrIV	4120175	4121452
DG-LA-sum-1179	chrIV	4122902	4123775
DG-LA-sum-1180	chrIV	4147719	4149162
DG-LA-sum-1181	chrIV	4151922	4152544
DG-LA-sum-1182	chrIV	4218297	4218863
DG-LA-sum-1183	chrIV	4258368	4259935
DG-LA-sum-1184	chrIV	4284910	4285514
DG-LA-sum-1185	chrIV	4317728	4318327
DG-LA-sum-1186	chrIV	4326473	4326901
DG-LA-sum-1187	chrIV	4347390	4348075
DG-LA-sum-1188	chrIV	4357435	4358778
DG-LA-sum-1189	chrIV	4360377	4360923
DG-LA-sum-1190	chrIV	4459443	4460580
DG-LA-sum-1191	chrIV	4562244	4563270
DG-LA-sum-1192	chrIV	4593608	4594062
DG-LA-sum-1193	chrIV	4599110	4599745
DG-LA-sum-1194	chrIV	4608040	4608895
DG-LA-sum-1195	chrIV	4712328	4712738
DG-LA-sum-1196	chrIV	4722829	4723374
DG-LA-sum-1197	chrIV	4778645	4779160
DG-LA-sum-1198	chrIV	4780991	4781975
DG-LA-sum-1199	chrIV	4841997	4842644
DG-LA-sum-1200	chrIV	4937585	4938212
DG-LA-sum-1201	chrIV	5043741	5044157
DG-LA-sum-1202	chrIV	5063211	5063699
DG-LA-sum-1203	chrIV	5096751	5097537
DG-LA-sum-1204	chrIV	5334447	5335011
DG-LA-sum-1205	chrIV	5344177	5344569
DG-LA-sum-1206	chrIV	5350715	5351149
DG-LA-sum-1207	chrIV	5354090	5354617
DG-LA-sum-1208	chrIV	5537712	5538673
DG-LA-sum-1209	chrIV	5540986	5541814
DG-LA-sum-1210	chrIV	5593744	5594295
DG-LA-sum-1211	chrIV	5609995	5610920
DG-LA-sum-1212	chrIV	5614361	5615083
DG-LA-sum-1213	chrIV	5704002	5705553
DG-LA-sum-1214	chrIV	5731655	5732705
DG-LA-sum-1215	chrIV	5739176	5739645
DG-LA-sum-1216	chrIV	5743990	5744551
DG-LA-sum-1217	chrIV	5747083	5748070
DG-LA-sum-1218	chrIV	5749579	5750411
DG-LA-sum-1219	chrIV	5820003	5822547
DG-LA-sum-1220	chrIV	5846244	5848340
DG-LA-sum-1221	chrIV	6048274	6049541
DG-LA-sum-1222	chrIV	6051833	6054790
DG-LA-sum-1223	chrIV	6075948	6077177
DG-LA-sum-1224	chrIV	6079756	6080303
DG-LA-sum-1225	chrIV	6086509	6086907
DG-LA-sum-1226	chrIV	6117689	6118258
DG-LA-sum-1227	chrIV	6149876	6150649
DG-LA-sum-1228	chrIV	6185466	6186248
DG-LA-sum-1229	chrIV	6216435	6222506
DG-LA-sum-1230	chrIV	6224930	6225503
DG-LA-sum-1231	chrIV	6230575	6231672
DG-LA-sum-1232	chrIV	6232688	6233418
DG-LA-sum-1233	chrIV	6235898	6236426
DG-LA-sum-1234	chrIV	6248369	6248952
DG-LA-sum-1235	chrIV	6275625	6276420
DG-LA-sum-1236	chrIV	6293981	6294391
DG-LA-sum-1237	chrIV	6376480	6377018
DG-LA-sum-1238	chrIV	6481008	6481430
DG-LA-sum-1239	chrIV	6500638	6503319
DG-LA-sum-1240	chrIV	6505944	6508147
DG-LA-sum-1241	chrIV	6519485	6520126
DG-LA-sum-1242	chrIV	6522020	6523004
DG-LA-sum-1243	chrIV	6525802	6527332
DG-LA-sum-1244	chrIV	6542987	6543447
DG-LA-sum-1245	chrIV	6587759	6590424
DG-LA-sum-1246	chrIV	6601083	6602672
DG-LA-sum-1247	chrIV	6617830	6619226
DG-LA-sum-1248	chrIV	6622048	6622581
DG-LA-sum-1249	chrIV	6627674	6628459
DG-LA-sum-1250	chrIV	6631379	6632283
DG-LA-sum-1251	chrIV	6746911	6748013
DG-LA-sum-1252	chrIV	6767113	6767742
DG-LA-sum-1253	chrIV	6770283	6772040
DG-LA-sum-1254	chrIV	6801997	6805244
DG-LA-sum-1255	chrIV	6822336	6822741
DG-LA-sum-1256	chrIV	6824108	6834930
DG-LA-sum-1257	chrIV	6892409	6892847
DG-LA-sum-1258	chrIV	6910024	6910534
DG-LA-sum-1259	chrIV	6919220	6919728
DG-LA-sum-1260	chrIV	7039389	7039991
DG-LA-sum-1261	chrIV	7094269	7094741
DG-LA-sum-1262	chrIV	7103282	7103746
DG-LA-sum-1263	chrIV	7144926	7145305
DG-LA-sum-1264	chrIV	7147516	7149561
DG-LA-sum-1265	chrIV	7165687	7166796
DG-LA-sum-1266	chrIV	7168189	7168709
DG-LA-sum-1267	chrIV	7180064	7180897
DG-LA-sum-1268	chrIV	7182576	7183440
DG-LA-sum-1269	chrIV	7209583	7213064
DG-LA-sum-1270	chrIV	7240439	7244373
DG-LA-sum-1271	chrIV	7260539	7261129
DG-LA-sum-1272	chrIV	7285873	7287900
DG-LA-sum-1273	chrIV	7386997	7387590
DG-LA-sum-1274	chrIV	7445080	7446477
DG-LA-sum-1275	chrIV	7459338	7460919
DG-LA-sum-1276	chrIV	7497054	7497730
DG-LA-sum-1277	chrIV	7498826	7501948
DG-LA-sum-1278	chrIV	7561700	7562130
DG-LA-sum-1279	chrIV	7632362	7633390
DG-LA-sum-1280	chrIV	7689271	7689862
DG-LA-sum-1281	chrIV	7706667	7707665
DG-LA-sum-1282	chrIV	7726278	7726854
DG-LA-sum-1283	chrIV	7747724	7748387
DG-LA-sum-1284	chrIV	7834930	7836346
DG-LA-sum-1285	chrIV	7840724	7841767
DG-LA-sum-1286	chrIV	7881078	7882016
DG-LA-sum-1287	chrIV	7953536	7957247
DG-LA-sum-1288	chrIV	8138886	8140290
DG-LA-sum-1289	chrIV	8142646	8143209
DG-LA-sum-1290	chrIV	8146267	8146825
DG-LA-sum-1291	chrIV	8159047	8160309
DG-LA-sum-1292	chrIV	8199432	8200480
DG-LA-sum-1293	chrIV	8205142	8205679
DG-LA-sum-1294	chrIV	8221843	8223842
DG-LA-sum-1295	chrIV	8289022	8289951
DG-LA-sum-1296	chrIV	8360043	8361293
DG-LA-sum-1297	chrIV	8366203	8366770
DG-LA-sum-1298	chrIV	8456286	8457131
DG-LA-sum-1299	chrIV	8597553	8597922
DG-LA-sum-1300	chrIV	8611959	8612835
DG-LA-sum-1301	chrIV	8614640	8615131
DG-LA-sum-1302	chrIV	8647747	8648794
DG-LA-sum-1303	chrIV	8687728	8688226
DG-LA-sum-1304	chrIV	8725203	8725833
DG-LA-sum-1305	chrIV	8729544	8730922
DG-LA-sum-1306	chrIV	8747268	8747668
DG-LA-sum-1307	chrIV	8757577	8759016
DG-LA-sum-1308	chrIV	8763956	8764972
DG-LA-sum-1309	chrIV	8803199	8807919
DG-LA-sum-1310	chrIV	8826528	8826973
DG-LA-sum-1311	chrIV	8844624	8846447
DG-LA-sum-1312	chrIV	8851653	8852227
DG-LA-sum-1313	chrIV	8891055	8891634
DG-LA-sum-1314	chrIV	8956867	8957403
DG-LA-sum-1315	chrIV	9010053	9010727
DG-LA-sum-1316	chrIV	9032441	9032986
DG-LA-sum-1317	chrIV	9070122	9070763
DG-LA-sum-1318	chrIV	9074158	9074672
DG-LA-sum-1319	chrIV	9104345	9105165
DG-LA-sum-1320	chrIV	9116289	9119535
DG-LA-sum-1321	chrIV	9126609	9127477
DG-LA-sum-1322	chrIV	9165159	9166301
DG-LA-sum-1323	chrIV	9194067	9194772
DG-LA-sum-1324	chrIV	9240218	9240743
DG-LA-sum-1325	chrIV	9328532	9329391
DG-LA-sum-1326	chrIV	9341499	9343842
DG-LA-sum-1327	chrIV	9353689	9354771
DG-LA-sum-1328	chrIV	9371005	9374943
DG-LA-sum-1329	chrIV	9386040	9386450
DG-LA-sum-1330	chrIV	9401564	9402403
DG-LA-sum-1331	chrIV	9499179	9501242
DG-LA-sum-1332	chrIV	9504065	9504436
DG-LA-sum-1333	chrIV	9593381	9594868
DG-LA-sum-1334	chrIV	9601972	9602862
DG-LA-sum-1335	chrIV	9625783	9626226
DG-LA-sum-1336	chrIV	9664174	9664684
DG-LA-sum-1337	chrIV	9682359	9683145
DG-LA-sum-1338	chrIV	9760892	9763299
DG-LA-sum-1339	chrIV	9851309	9851978
DG-LA-sum-1340	chrIV	9854934	9856952
DG-LA-sum-1341	chrIV	9858138	9858494
DG-LA-sum-1342	chrIV	9899237	9899627
DG-LA-sum-1343	chrIV	9902488	9903757
DG-LA-sum-1344	chrIV	9923596	9924115
DG-LA-sum-1345	chrIV	9957869	9960264
DG-LA-sum-1346	chrIV	10001794	10004355
DG-LA-sum-1347	chrIV	10007641	10008376
DG-LA-sum-1348	chrIV	10017455	10018685
DG-LA-sum-1349	chrIV	10062436	10064412
DG-LA-sum-1350	chrIV	10066470	10066895
DG-LA-sum-1351	chrIV	10141862	10142426
DG-LA-sum-1352	chrIV	10150665	10151852
DG-LA-sum-1353	chrIV	10157377	10158346
DG-LA-sum-1354	chrIV	10232658	10233938
DG-LA-sum-1355	chrIV	10238820	10239573
DG-LA-sum-1356	chrIV	10281196	10282078
DG-LA-sum-1357	chrIV	10311027	10311540
DG-LA-sum-1358	chrIV	10373610	10374333
DG-LA-sum-1359	chrIV	10376195	10376902
DG-LA-sum-1360	chrIV	10380666	10381527
DG-LA-sum-1361	chrIV	10388189	10389428
DG-LA-sum-1362	chrIV	10400806	10401455
DG-LA-sum-1363	chrIV	10428938	10429485
DG-LA-sum-1364	chrIV	10438734	10439406
DG-LA-sum-1365	chrIV	10482455	10484383
DG-LA-sum-1366	chrIV	10542216	10543874
DG-LA-sum-1367	chrIV	10563137	10563422
DG-LA-sum-1368	chrIV	10603530	10604192
DG-LA-sum-1369	chrIV	10628690	10631675
DG-LA-sum-1370	chrIV	10660062	10662314
DG-LA-sum-1371	chrIV	10714608	10715080
DG-LA-sum-1372	chrIV	10734581	10735204
DG-LA-sum-1373	chrIV	10764242	10766769
DG-LA-sum-1374	chrIV	10777317	10779920
DG-LA-sum-1375	chrIV	10964623	10965732
DG-LA-sum-1376	chrIV	11030911	11033253
DG-LA-sum-1377	chrIV	11095173	11095837
DG-LA-sum-1378	chrIV	11109949	11111656
DG-LA-sum-1379	chrIV	11134436	11135029
DG-LA-sum-1380	chrIV	11198975	11199399
DG-LA-sum-1381	chrIV	11200737	11201105
DG-LA-sum-1382	chrIV	11229034	11231241
DG-LA-sum-1383	chrIV	11257417	11257998
DG-LA-sum-1384	chrIV	11310649	11311034
DG-LA-sum-1385	chrIV	11319986	11320683
DG-LA-sum-1386	chrIV	11336947	11337575
DG-LA-sum-1387	chrIV	11398484	11398771
DG-LA-sum-1388	chrIV	11438147	11438812
DG-LA-sum-1389	chrIV	11604706	11605322
DG-LA-sum-1390	chrIV	11623202	11624130
DG-LA-sum-1391	chrIV	11628058	11628827
DG-LA-sum-1392	chrIV	11644061	11647586
DG-LA-sum-1393	chrIV	11655622	11656486
DG-LA-sum-1394	chrIV	11743921	11745812
DG-LA-sum-1395	chrIV	11769548	11772487
DG-LA-sum-1396	chrIV	11773632	11774408
DG-LA-sum-1397	chrIV	11860027	11860494
DG-LA-sum-1398	chrIV	11862075	11865129
DG-LA-sum-1399	chrIV	11897325	11899742
DG-LA-sum-1400	chrIV	11902570	11904003
DG-LA-sum-1401	chrIV	12029429	12030089
DG-LA-sum-1402	chrIV	12078191	12079262
DG-LA-sum-1403	chrIV	12121045	12121487
DG-LA-sum-1404	chrIV	12165386	12165998
DG-LA-sum-1405	chrIV	12268326	12268857
DG-LA-sum-1406	chrIV	12287154	12287874
DG-LA-sum-1407	chrIV	12378250	12379455
DG-LA-sum-1408	chrIV	12435286	12435925
DG-LA-sum-1409	chrIV	12489902	12490712
DG-LA-sum-1410	chrIV	12545456	12547408
DG-LA-sum-1411	chrIV	12556483	12556916
DG-LA-sum-1412	chrIV	12567110	12567816
DG-LA-sum-1413	chrIV	12618973	12620199
DG-LA-sum-1414	chrIV	12621380	12622095
DG-LA-sum-1415	chrIV	12653115	12653564
DG-LA-sum-1416	chrIV	12684300	12686025
DG-LA-sum-1417	chrIV	12692622	12693319
DG-LA-sum-1418	chrIV	12710585	12712282
DG-LA-sum-1419	chrIV	12724650	12725127
DG-LA-sum-1420	chrIV	12764985	12765511
DG-LA-sum-1421	chrIV	12786952	12787462
DG-LA-sum-1422	chrIV	12790299	12791427
DG-LA-sum-1423	chrIV	12795381	12795825
DG-LA-sum-1424	chrIV	12800507	12801361
DG-LA-sum-1425	chrIV	12813282	12813869
DG-LA-sum-1426	chrIV	12830986	12832483
DG-LA-sum-1427	chrIV	12848999	12849475
DG-LA-sum-1428	chrIV	12876408	12877163
DG-LA-sum-1429	chrIV	12879591	12879999
DG-LA-sum-1430	chrIV	12885974	12886863
DG-LA-sum-1431	chrIV	12901421	12904220
DG-LA-sum-1432	chrIV	12909722	12910479
DG-LA-sum-1433	chrIV	12911823	12912430
DG-LA-sum-1434	chrIV	12936189	12936823
DG-LA-sum-1435	chrIV	12941442	12942342
DG-LA-sum-1436	chrIV	12962414	12963142
DG-LA-sum-1437	chrIV	12964623	12965394
DG-LA-sum-1438	chrIV	12972083	12973694
DG-LA-sum-1439	chrIV	12975997	12976375
DG-LA-sum-1440	chrIV	12984472	12986596
DG-LA-sum-1441	chrIV	12988527	12989703
DG-LA-sum-1442	chrIV	12991387	12992130
DG-LA-sum-1443	chrIV	13008382	13009197
DG-LA-sum-1444	chrIV	13022879	13024368
DG-LA-sum-1445	chrIV	13057332	13057916
DG-LA-sum-1446	chrIV	13098628	13099120
DG-LA-sum-1447	chrIV	13150068	13150451
DG-LA-sum-1448	chrIV	13205846	13206286
DG-LA-sum-1449	chrIV	13231360	13231741
DG-LA-sum-1450	chrIV	13297379	13298257
DG-LA-sum-1451	chrIV	13334129	13334975
DG-LA-sum-1452	chrIV	13338168	13338546
DG-LA-sum-1453	chrIV	13383972	13384311
DG-LA-sum-1454	chrIV	13386005	13386474
DG-LA-sum-1455	chrIV	13412825	13413402
DG-LA-sum-1456	chrIV	13453486	13453851
DG-LA-sum-1457	chrIV	13508724	13509470
DG-LA-sum-1458	chrIV	13528899	13529480
DG-LA-sum-1459	chrIV	13547873	13548628
DG-LA-sum-1460	chrIV	13632531	13633657
DG-LA-sum-1461	chrIV	13638828	13641001
DG-LA-sum-1462	chrIV	13701103	13701713
DG-LA-sum-1463	chrIV	13718859	13719350
DG-LA-sum-1464	chrIV	13727182	13728453
DG-LA-sum-1465	chrIV	13788594	13789062
DG-LA-sum-1466	chrIV	13893054	13893610
DG-LA-sum-1467	chrIV	13937912	13938567
DG-LA-sum-1468	chrIV	13940853	13941263
DG-LA-sum-1469	chrIV	14050408	14050940
DG-LA-sum-1470	chrIV	14081829	14083272
DG-LA-sum-1471	chrIV	14102867	14103468
DG-LA-sum-1472	chrIV	14128074	14128610
DG-LA-sum-1473	chrIV	14448890	14449618
DG-LA-sum-1474	chrIV	14483301	14483834
DG-LA-sum-1475	chrIV	14532269	14532704
DG-LA-sum-1476	chrIV	14786653	14787273
DG-LA-sum-1477	chrIV	14833334	14833919
DG-LA-sum-1478	chrIV	14954909	14955476
DG-LA-sum-1479	chrIV	14956659	14956974
DG-LA-sum-1480	chrIV	15085384	15085767
DG-LA-sum-1481	chrIV	15214684	15215942
DG-LA-sum-1482	chrIV	15289561	15289878
DG-LA-sum-1483	chrIV	15310945	15312375
DG-LA-sum-1484	chrIV	15318265	15318588
DG-LA-sum-1485	chrIV	15640776	15641394
DG-LA-sum-1486	chrIV	15726068	15726550
DG-LA-sum-1487	chrIV	15793264	15793638
DG-LA-sum-1488	chrIV	15948438	15949770
DG-LA-sum-1489	chrIV	15951412	15952125
DG-LA-sum-1490	chrIV	15984213	15984604
DG-LA-sum-1491	chrIV	16022409	16022823
DG-LA-sum-1492	chrIV	16178416	16178897
DG-LA-sum-1493	chrIV	16293870	16294631
DG-LA-sum-1494	chrIV	16684122	16684616
DG-LA-sum-1495	chrIV	16735863	16737999
DG-LA-sum-1496	chrIV	16847503	16848094
DG-LA-sum-1497	chrIV	17093666	17094116
DG-LA-sum-1498	chrIV	17112013	17112464
DG-LA-sum-1499	chrIV	17126323	17127543
DG-LA-sum-1500	chrIV	17189297	17190227
DG-LA-sum-1501	chrIV	17287941	17289486
DG-LA-sum-1502	chrIV	17320342	17322424
DG-LA-sum-1503	chrIV	17333407	17334084
DG-LA-sum-1504	chrIV	17338760	17341194
DG-LA-sum-1505	chrIV	17342060	17343221
DG-LA-sum-1506	chrIV	17375665	17376393
DG-LA-sum-1507	chrIV	17380026	17380622
DG-LA-sum-1508	chrIV	17387295	17388130
DG-LA-sum-1509	chrIV	17431644	17432643
DG-LA-sum-1510	chrIV	17448217	17448810
DG-LA-sum-1511	chrIV	17461376	17461707
DG-LA-sum-1512	chrV	21663	22260
DG-LA-sum-1513	chrV	44068	45605
DG-LA-sum-1514	chrV	46949	48251
DG-LA-sum-1515	chrV	53389	53781
DG-LA-sum-1516	chrV	151183	151696
DG-LA-sum-1517	chrV	185084	186062
DG-LA-sum-1518	chrV	304839	305363
DG-LA-sum-1519	chrV	311493	311835
DG-LA-sum-1520	chrV	323294	324292
DG-LA-sum-1521	chrV	384367	386007
DG-LA-sum-1522	chrV	387562	389049
DG-LA-sum-1523	chrV	453618	454249
DG-LA-sum-1524	chrV	489390	489866
DG-LA-sum-1525	chrV	494062	494927
DG-LA-sum-1526	chrV	519201	519924
DG-LA-sum-1527	chrV	562973	564742
DG-LA-sum-1528	chrV	631716	632345
DG-LA-sum-1529	chrV	642736	643239
DG-LA-sum-1530	chrV	676423	677146
DG-LA-sum-1531	chrV	683645	684468
DG-LA-sum-1532	chrV	698870	699944
DG-LA-sum-1533	chrV	777175	777896
DG-LA-sum-1534	chrV	878215	878861
DG-LA-sum-1535	chrV	981057	981654
DG-LA-sum-1536	chrV	1026851	1027625
DG-LA-sum-1537	chrV	1060137	1060765
DG-LA-sum-1538	chrV	1131053	1135595
DG-LA-sum-1539	chrV	1275576	1276422
DG-LA-sum-1540	chrV	1432372	1433637
DG-LA-sum-1541	chrV	1540775	1542155
DG-LA-sum-1542	chrV	1599121	1601138
DG-LA-sum-1543	chrV	1609853	1610590
DG-LA-sum-1544	chrV	1617485	1618635
DG-LA-sum-1545	chrV	1627233	1627646
DG-LA-sum-1546	chrV	1629119	1629809
DG-LA-sum-1547	chrV	1755802	1757251
DG-LA-sum-1548	chrV	1760388	1761260
DG-LA-sum-1549	chrV	1764733	1765844
DG-LA-sum-1550	chrV	1813988	1814528
DG-LA-sum-1551	chrV	1821223	1821635
DG-LA-sum-1552	chrV	1846008	1846842
DG-LA-sum-1553	chrV	1862417	1862999
DG-LA-sum-1554	chrV	1926893	1927486
DG-LA-sum-1555	chrV	1965885	1967294
DG-LA-sum-1556	chrV	1986642	1989665
DG-LA-sum-1557	chrV	1998523	2000160
DG-LA-sum-1558	chrV	2109186	2109692
DG-LA-sum-1559	chrV	2133430	2133946
DG-LA-sum-1560	chrV	2135155	2138919
DG-LA-sum-1561	chrV	2150762	2151376
DG-LA-sum-1562	chrV	2183066	2183697
DG-LA-sum-1563	chrV	2191998	2192829
DG-LA-sum-1564	chrV	2230866	2231431
DG-LA-sum-1565	chrV	2235812	2236489
DG-LA-sum-1566	chrV	2237989	2238429
DG-LA-sum-1567	chrV	2242591	2243223
DG-LA-sum-1568	chrV	2244849	2245169
DG-LA-sum-1569	chrV	2259603	2260214
DG-LA-sum-1570	chrV	2264369	2264873
DG-LA-sum-1571	chrV	2281483	2282133
DG-LA-sum-1572	chrV	2285006	2285521
DG-LA-sum-1573	chrV	2290289	2290778
DG-LA-sum-1574	chrV	2292229	2292842
DG-LA-sum-1575	chrV	2294562	2295460
DG-LA-sum-1576	chrV	2592200	2592764
DG-LA-sum-1577	chrV	2666316	2666860
DG-LA-sum-1578	chrV	2682805	2684829
DG-LA-sum-1579	chrV	2706609	2708813
DG-LA-sum-1580	chrV	2763035	2765560
DG-LA-sum-1581	chrV	2896103	2896815
DG-LA-sum-1582	chrV	2903961	2904561
DG-LA-sum-1583	chrV	3024120	3024730
DG-LA-sum-1584	chrV	3027211	3028579
DG-LA-sum-1585	chrV	3094133	3095119
DG-LA-sum-1586	chrV	3127581	3127890
DG-LA-sum-1587	chrV	3311928	3312868
DG-LA-sum-1588	chrV	3505677	3506409
DG-LA-sum-1589	chrV	3523197	3523727
DG-LA-sum-1590	chrV	3668159	3668891
DG-LA-sum-1591	chrV	3712856	3713192
DG-LA-sum-1592	chrV	3743133	3743734
DG-LA-sum-1593	chrV	3784110	3784863
DG-LA-sum-1594	chrV	3805125	3805914
DG-LA-sum-1595	chrV	3841500	3841870
DG-LA-sum-1596	chrV	3851154	3852252
DG-LA-sum-1597	chrV	3905795	3906190
DG-LA-sum-1598	chrV	3935860	3936464
DG-LA-sum-1599	chrV	3961283	3962805
DG-LA-sum-1600	chrV	4063608	4063892
DG-LA-sum-1601	chrV	4169790	4171655
DG-LA-sum-1602	chrV	4357368	4358009
DG-LA-sum-1603	chrV	4359920	4361739
DG-LA-sum-1604	chrV	4442766	4443476
DG-LA-sum-1605	chrV	4523149	4523987
DG-LA-sum-1606	chrV	4525522	4525940
DG-LA-sum-1607	chrV	4592534	4594617
DG-LA-sum-1608	chrV	4598487	4598985
DG-LA-sum-1609	chrV	4615754	4616234
DG-LA-sum-1610	chrV	4640398	4641303
DG-LA-sum-1611	chrV	4651387	4652062
DG-LA-sum-1612	chrV	4686733	4687216
DG-LA-sum-1613	chrV	4719839	4722688
DG-LA-sum-1614	chrV	4737448	4738227
DG-LA-sum-1615	chrV	4741664	4742717
DG-LA-sum-1616	chrV	4748991	4749328
DG-LA-sum-1617	chrV	4770203	4771441
DG-LA-sum-1618	chrV	4884146	4884786
DG-LA-sum-1619	chrV	4914869	4915294
DG-LA-sum-1620	chrV	4934553	4935618
DG-LA-sum-1621	chrV	5012077	5013028
DG-LA-sum-1622	chrV	5017964	5020124
DG-LA-sum-1623	chrV	5026302	5028270
DG-LA-sum-1624	chrV	5055848	5056605
DG-LA-sum-1625	chrV	5058239	5058619
DG-LA-sum-1626	chrV	5114896	5115310
DG-LA-sum-1627	chrV	5119248	5120242
DG-LA-sum-1628	chrV	5177204	5178467
DG-LA-sum-1629	chrV	5228257	5228841
DG-LA-sum-1630	chrV	5389565	5390128
DG-LA-sum-1631	chrV	5536222	5536724
DG-LA-sum-1632	chrV	5547937	5548678
DG-LA-sum-1633	chrV	5591331	5592790
DG-LA-sum-1634	chrV	5596189	5598428
DG-LA-sum-1635	chrV	5619401	5619740
DG-LA-sum-1636	chrV	5633597	5635051
DG-LA-sum-1637	chrV	5647287	5648170
DG-LA-sum-1638	chrV	5650677	5652745
DG-LA-sum-1639	chrV	5653910	5654423
DG-LA-sum-1640	chrV	5677821	5678485
DG-LA-sum-1641	chrV	5681296	5682695
DG-LA-sum-1642	chrV	5687020	5690600
DG-LA-sum-1643	chrV	5706773	5707470
DG-LA-sum-1644	chrV	5747509	5748342
DG-LA-sum-1645	chrV	5882551	5883802
DG-LA-sum-1646	chrV	5930330	5933826
DG-LA-sum-1647	chrV	5963613	5965062
DG-LA-sum-1648	chrV	6017519	6019564
DG-LA-sum-1649	chrV	6048514	6049128
DG-LA-sum-1650	chrV	6095516	6096216
DG-LA-sum-1651	chrV	6107563	6107856
DG-LA-sum-1652	chrV	6112769	6113230
DG-LA-sum-1653	chrV	6206368	6206957
DG-LA-sum-1654	chrV	6215963	6219261
DG-LA-sum-1655	chrV	6300712	6301468
DG-LA-sum-1656	chrV	6302610	6303249
DG-LA-sum-1657	chrV	6341089	6341598
DG-LA-sum-1658	chrV	6407493	6409532
DG-LA-sum-1659	chrV	6410938	6411628
DG-LA-sum-1660	chrV	6433544	6434003
DG-LA-sum-1661	chrV	6435615	6436897
DG-LA-sum-1662	chrV	6456937	6458991
DG-LA-sum-1663	chrV	6475777	6476856
DG-LA-sum-1664	chrV	6492410	6495665
DG-LA-sum-1665	chrV	6545069	6548801
DG-LA-sum-1666	chrV	6549924	6550455
DG-LA-sum-1667	chrV	6565792	6566304
DG-LA-sum-1668	chrV	6570710	6572537
DG-LA-sum-1669	chrV	6575611	6576207
DG-LA-sum-1670	chrV	6579205	6581135
DG-LA-sum-1671	chrV	6598813	6600995
DG-LA-sum-1672	chrV	6611165	6614892
DG-LA-sum-1673	chrV	6616213	6616845
DG-LA-sum-1674	chrV	6664920	6667481
DG-LA-sum-1675	chrV	6676018	6676721
DG-LA-sum-1676	chrV	6785101	6785495
DG-LA-sum-1677	chrV	6792612	6794153
DG-LA-sum-1678	chrV	6808698	6812446
DG-LA-sum-1679	chrV	6823263	6823999
DG-LA-sum-1680	chrV	6838013	6843164
DG-LA-sum-1681	chrV	6846002	6847548
DG-LA-sum-1682	chrV	6849493	6850087
DG-LA-sum-1683	chrV	6881543	6882279
DG-LA-sum-1684	chrV	6917162	6917686
DG-LA-sum-1685	chrV	6950493	6950831
DG-LA-sum-1686	chrV	6982120	6982969
DG-LA-sum-1687	chrV	7084817	7086019
DG-LA-sum-1688	chrV	7088605	7089592
DG-LA-sum-1689	chrV	7145179	7145856
DG-LA-sum-1690	chrV	7149850	7151730
DG-LA-sum-1691	chrV	7155958	7157733
DG-LA-sum-1692	chrV	7186514	7187623
DG-LA-sum-1693	chrV	7200145	7200785
DG-LA-sum-1694	chrV	7221026	7221527
DG-LA-sum-1695	chrV	7223962	7225172
DG-LA-sum-1696	chrV	7363253	7364627
DG-LA-sum-1697	chrV	7391757	7392645
DG-LA-sum-1698	chrV	7414993	7416837
DG-LA-sum-1699	chrV	7446924	7447406
DG-LA-sum-1700	chrV	7506254	7506723
DG-LA-sum-1701	chrV	7521151	7521819
DG-LA-sum-1702	chrV	7524614	7528736
DG-LA-sum-1703	chrV	7546241	7548736
DG-LA-sum-1704	chrV	7575553	7575959
DG-LA-sum-1705	chrV	7681334	7681856
DG-LA-sum-1706	chrV	7737197	7738079
DG-LA-sum-1707	chrV	7786653	7787066
DG-LA-sum-1708	chrV	7819845	7820822
DG-LA-sum-1709	chrV	7863113	7863524
DG-LA-sum-1710	chrV	7876872	7877396
DG-LA-sum-1711	chrV	7900241	7900975
DG-LA-sum-1712	chrV	7954966	7956787
DG-LA-sum-1713	chrV	8007710	8008108
DG-LA-sum-1714	chrV	8160346	8162158
DG-LA-sum-1715	chrV	8198962	8200439
DG-LA-sum-1716	chrV	8201894	8203673
DG-LA-sum-1717	chrV	8242758	8243746
DG-LA-sum-1718	chrV	8252705	8254915
DG-LA-sum-1719	chrV	8264812	8265670
DG-LA-sum-1720	chrV	8271780	8274462
DG-LA-sum-1721	chrV	8285261	8286046
DG-LA-sum-1722	chrV	8287994	8288802
DG-LA-sum-1723	chrV	8301067	8303120
DG-LA-sum-1724	chrV	8359088	8360072
DG-LA-sum-1725	chrV	8445460	8446124
DG-LA-sum-1726	chrV	8534931	8535243
DG-LA-sum-1727	chrV	8586698	8587560
DG-LA-sum-1728	chrV	8643166	8644328
DG-LA-sum-1729	chrV	8664949	8667409
DG-LA-sum-1730	chrV	8668836	8671407
DG-LA-sum-1731	chrV	8682590	8683181
DG-LA-sum-1732	chrV	8730749	8731556
DG-LA-sum-1733	chrV	8732912	8733394
DG-LA-sum-1734	chrV	8742152	8746299
DG-LA-sum-1735	chrV	8773526	8774457
DG-LA-sum-1736	chrV	8905277	8906191
DG-LA-sum-1737	chrV	8964110	8964792
DG-LA-sum-1738	chrV	9090878	9091674
DG-LA-sum-1739	chrV	9122973	9124497
DG-LA-sum-1740	chrV	9126218	9129051
DG-LA-sum-1741	chrV	9146124	9148742
DG-LA-sum-1742	chrV	9172781	9173533
DG-LA-sum-1743	chrV	9196748	9198046
DG-LA-sum-1744	chrV	9212488	9212966
DG-LA-sum-1745	chrV	9217738	9219127
DG-LA-sum-1746	chrV	9220399	9220868
DG-LA-sum-1747	chrV	9296950	9297419
DG-LA-sum-1748	chrV	9321147	9321528
DG-LA-sum-1749	chrV	9324051	9324786
DG-LA-sum-1750	chrV	9354314	9361450
DG-LA-sum-1751	chrV	9370904	9371926
DG-LA-sum-1752	chrV	9378321	9378986
DG-LA-sum-1753	chrV	9406909	9407225
DG-LA-sum-1754	chrV	9437095	9437550
DG-LA-sum-1755	chrV	9513577	9514086
DG-LA-sum-1756	chrV	9554272	9554989
DG-LA-sum-1757	chrV	9582928	9583273
DG-LA-sum-1758	chrV	9595138	9596006
DG-LA-sum-1759	chrV	9670483	9673797
DG-LA-sum-1760	chrV	9676058	9676609
DG-LA-sum-1761	chrV	9701801	9702896
DG-LA-sum-1762	chrV	9736341	9738697
DG-LA-sum-1763	chrV	9794941	9795463
DG-LA-sum-1764	chrV	9925240	9926382
DG-LA-sum-1765	chrV	9927669	9928399
DG-LA-sum-1766	chrV	9930668	9931022
DG-LA-sum-1767	chrV	9945916	9946592
DG-LA-sum-1768	chrV	9950620	9951477
DG-LA-sum-1769	chrV	10012542	10014404
DG-LA-sum-1770	chrV	10084089	10084478
DG-LA-sum-1771	chrV	10189972	10191759
DG-LA-sum-1772	chrV	10224546	10225971
DG-LA-sum-1773	chrV	10238613	10239140
DG-LA-sum-1774	chrV	10296962	10298639
DG-LA-sum-1775	chrV	10338533	10339353
DG-LA-sum-1776	chrV	10361773	10362392
DG-LA-sum-1777	chrV	10395338	10396861
DG-LA-sum-1778	chrV	10404628	10405163
DG-LA-sum-1779	chrV	10441219	10441990
DG-LA-sum-1780	chrV	10493083	10493618
DG-LA-sum-1781	chrV	10546676	10547314
DG-LA-sum-1782	chrV	10661487	10663045
DG-LA-sum-1783	chrV	10704640	10706270
DG-LA-sum-1784	chrV	10725217	10727419
DG-LA-sum-1785	chrV	10769938	10770461
DG-LA-sum-1786	chrV	10771597	10774008
DG-LA-sum-1787	chrV	10775931	10778252
DG-LA-sum-1788	chrV	10813529	10814121
DG-LA-sum-1789	chrV	10867555	10868100
DG-LA-sum-1790	chrV	10887751	10888554
DG-LA-sum-1791	chrV	10894627	10895019
DG-LA-sum-1792	chrV	10900989	10901585
DG-LA-sum-1793	chrV	11011688	11012798
DG-LA-sum-1794	chrV	11032580	11033214
DG-LA-sum-1795	chrV	11080446	11081049
DG-LA-sum-1796	chrV	11202070	11203254
DG-LA-sum-1797	chrV	11205672	11207284
DG-LA-sum-1798	chrV	11216916	11217913
DG-LA-sum-1799	chrV	11265248	11265915
DG-LA-sum-1800	chrV	11403199	11406129
DG-LA-sum-1801	chrV	11507932	11509270
DG-LA-sum-1802	chrV	11520291	11521843
DG-LA-sum-1803	chrV	11644060	11644626
DG-LA-sum-1804	chrV	11654494	11655554
DG-LA-sum-1805	chrV	11680569	11681068
DG-LA-sum-1806	chrV	11691532	11692026
DG-LA-sum-1807	chrV	11715803	11717507
DG-LA-sum-1808	chrV	11733502	11733978
DG-LA-sum-1809	chrV	11755356	11757070
DG-LA-sum-1810	chrV	11770085	11771202
DG-LA-sum-1811	chrV	11774029	11774522
DG-LA-sum-1812	chrV	11777680	11779909
DG-LA-sum-1813	chrV	11810796	11811230
DG-LA-sum-1814	chrV	11827138	11827551
DG-LA-sum-1815	chrV	11883024	11883588
DG-LA-sum-1816	chrV	11887888	11888253
DG-LA-sum-1817	chrV	11916495	11917914
DG-LA-sum-1818	chrV	11933175	11934097
DG-LA-sum-1819	chrV	11989711	11990906
DG-LA-sum-1820	chrV	11993566	11994166
DG-LA-sum-1821	chrV	12019463	12021618
DG-LA-sum-1822	chrV	12075898	12076744
DG-LA-sum-1823	chrV	12093957	12094525
DG-LA-sum-1824	chrV	12095710	12096340
DG-LA-sum-1825	chrV	12097973	12098514
DG-LA-sum-1826	chrV	12100605	12101279
DG-LA-sum-1827	chrV	12106807	12107524
DG-LA-sum-1828	chrV	12111077	12115510
DG-LA-sum-1829	chrV	12208219	12209092
DG-LA-sum-1830	chrV	12285702	12286214
DG-LA-sum-1831	chrV	12287815	12289033
DG-LA-sum-1832	chrV	12291545	12292088
DG-LA-sum-1833	chrV	12318067	12318546
DG-LA-sum-1834	chrV	12343475	12344113
DG-LA-sum-1835	chrV	12359254	12359601
DG-LA-sum-1836	chrV	12431750	12432845
DG-LA-sum-1837	chrV	12497753	12499221
DG-LA-sum-1838	chrV	12531050	12534350
DG-LA-sum-1839	chrV	12649577	12649988
DG-LA-sum-1840	chrV	12741577	12742228
DG-LA-sum-1841	chrV	12743687	12746041
DG-LA-sum-1842	chrV	12755977	12758158
DG-LA-sum-1843	chrV	12760055	12760571
DG-LA-sum-1844	chrV	12763477	12763795
DG-LA-sum-1845	chrV	12821966	12822475
DG-LA-sum-1846	chrV	12824716	12825348
DG-LA-sum-1847	chrV	12839960	12840492
DG-LA-sum-1848	chrV	12844643	12845815
DG-LA-sum-1849	chrV	12849685	12850399
DG-LA-sum-1850	chrV	12859253	12859984
DG-LA-sum-1851	chrV	12869947	12871110
DG-LA-sum-1852	chrV	12921592	12922683
DG-LA-sum-1853	chrV	12936921	12938093
DG-LA-sum-1854	chrV	12939145	12939833
DG-LA-sum-1855	chrV	12941467	12942470
DG-LA-sum-1856	chrV	12962495	12963814
DG-LA-sum-1857	chrV	13026609	13027605
DG-LA-sum-1858	chrV	13104553	13106570
DG-LA-sum-1859	chrV	13173704	13174207
DG-LA-sum-1860	chrV	13176350	13176682
DG-LA-sum-1861	chrV	13301423	13302546
DG-LA-sum-1862	chrV	13304512	13305821
DG-LA-sum-1863	chrV	13312175	13313442
DG-LA-sum-1864	chrV	13333634	13336214
DG-LA-sum-1865	chrV	13406626	13408441
DG-LA-sum-1866	chrV	13418624	13420389
DG-LA-sum-1867	chrV	13421513	13422047
DG-LA-sum-1868	chrV	13445181	13447028
DG-LA-sum-1869	chrV	13489978	13490954
DG-LA-sum-1870	chrV	13496988	13497847
DG-LA-sum-1871	chrV	13568309	13568973
DG-LA-sum-1872	chrV	13571666	13572642
DG-LA-sum-1873	chrV	13580420	13581228
DG-LA-sum-1874	chrV	13722705	13723206
DG-LA-sum-1875	chrV	13739910	13741288
DG-LA-sum-1876	chrV	13751670	13754258
DG-LA-sum-1877	chrV	13803890	13804360
DG-LA-sum-1878	chrV	13839418	13839883
DG-LA-sum-1879	chrV	13872858	13874007
DG-LA-sum-1880	chrV	13898353	13899481
DG-LA-sum-1881	chrV	13953274	13956333
DG-LA-sum-1882	chrV	13986737	13987509
DG-LA-sum-1883	chrV	14001225	14003082
DG-LA-sum-1884	chrV	14160246	14161059
DG-LA-sum-1885	chrV	14165751	14166193
DG-LA-sum-1886	chrV	14185389	14185972
DG-LA-sum-1887	chrV	14212793	14213288
DG-LA-sum-1888	chrV	14267327	14267794
DG-LA-sum-1889	chrV	14277474	14277820
DG-LA-sum-1890	chrV	14316979	14318225
DG-LA-sum-1891	chrV	14393573	14394265
DG-LA-sum-1892	chrV	14419837	14421847
DG-LA-sum-1893	chrV	14423155	14423665
DG-LA-sum-1894	chrV	14447329	14447754
DG-LA-sum-1895	chrV	14474247	14474683
DG-LA-sum-1896	chrV	14481358	14483578
DG-LA-sum-1897	chrV	14510717	14511131
DG-LA-sum-1898	chrV	14545945	14549034
DG-LA-sum-1899	chrV	14612227	14612621
DG-LA-sum-1900	chrV	14640577	14641378
DG-LA-sum-1901	chrV	14716010	14716709
DG-LA-sum-1902	chrV	14734283	14734761
DG-LA-sum-1903	chrV	14736165	14736658
DG-LA-sum-1904	chrV	14772868	14773551
DG-LA-sum-1905	chrV	14834689	14837160
DG-LA-sum-1906	chrV	14897930	14899979
DG-LA-sum-1907	chrV	14993658	14994042
DG-LA-sum-1908	chrV	15028816	15029290
DG-LA-sum-1909	chrV	15047675	15048608
DG-LA-sum-1910	chrV	15052209	15053109
DG-LA-sum-1911	chrV	15136689	15137084
DG-LA-sum-1912	chrV	15156486	15156903
DG-LA-sum-1913	chrV	15175366	15177052
DG-LA-sum-1914	chrV	15182359	15182904
DG-LA-sum-1915	chrV	15265799	15266293
DG-LA-sum-1916	chrV	15290014	15291345
DG-LA-sum-1917	chrV	15322632	15323801
DG-LA-sum-1918	chrV	15360407	15361620
DG-LA-sum-1919	chrV	15380803	15381349
DG-LA-sum-1920	chrV	15392074	15392839
DG-LA-sum-1921	chrV	15394884	15395583
DG-LA-sum-1922	chrV	15399746	15400230
DG-LA-sum-1923	chrV	15401813	15402285
DG-LA-sum-1924	chrV	15425138	15426247
DG-LA-sum-1925	chrV	15432500	15432904
DG-LA-sum-1926	chrV	15436106	15436565
DG-LA-sum-1927	chrV	15483401	15484151
DG-LA-sum-1928	chrV	15505083	15505459
DG-LA-sum-1929	chrV	15515267	15515736
DG-LA-sum-1930	chrV	15566531	15566973
DG-LA-sum-1931	chrV	15569728	15570065
DG-LA-sum-1932	chrV	15578097	15578789
DG-LA-sum-1933	chrV	15718561	15719010
DG-LA-sum-1934	chrV	15773948	15774355
DG-LA-sum-1935	chrV	15897028	15897710
DG-LA-sum-1936	chrV	15915464	15916524
DG-LA-sum-1937	chrV	15921146	15921487
DG-LA-sum-1938	chrV	15924324	15924608
DG-LA-sum-1939	chrV	15978145	15978841
DG-LA-sum-1940	chrV	16040391	16040876
DG-LA-sum-1941	chrV	16065596	16067443
DG-LA-sum-1942	chrV	16070989	16072242
DG-LA-sum-1943	chrV	16074908	16075838
DG-LA-sum-1944	chrV	16083369	16086279
DG-LA-sum-1945	chrV	16105514	16106809
DG-LA-sum-1946	chrV	16127249	16127920
DG-LA-sum-1947	chrV	16129036	16129602
DG-LA-sum-1948	chrV	16132040	16132868
DG-LA-sum-1949	chrV	16137541	16141480
DG-LA-sum-1950	chrV	16174198	16176258
DG-LA-sum-1951	chrV	16230565	16232683
DG-LA-sum-1952	chrV	16269464	16269957
DG-LA-sum-1953	chrV	16277777	16278411
DG-LA-sum-1954	chrV	16288214	16288954
DG-LA-sum-1955	chrV	16390568	16391024
DG-LA-sum-1956	chrV	16401441	16401909
DG-LA-sum-1957	chrV	16494266	16494775
DG-LA-sum-1958	chrV	16506331	16507057
DG-LA-sum-1959	chrV	16508675	16509079
DG-LA-sum-1960	chrV	16610025	16611250
DG-LA-sum-1961	chrV	16620907	16622159
DG-LA-sum-1962	chrV	16627823	16628575
DG-LA-sum-1963	chrV	16640401	16640865
DG-LA-sum-1964	chrV	16746770	16747579
DG-LA-sum-1965	chrV	16767737	16768075
DG-LA-sum-1966	chrV	16769801	16770285
DG-LA-sum-1967	chrV	16910768	16911883
DG-LA-sum-1968	chrV	17013973	17014380
DG-LA-sum-1969	chrV	17022801	17023374
DG-LA-sum-1970	chrV	17067660	17068098
DG-LA-sum-1971	chrV	17159055	17159957
DG-LA-sum-1972	chrV	17206424	17209220
DG-LA-sum-1973	chrV	17238682	17239371
DG-LA-sum-1974	chrV	17240607	17241663
DG-LA-sum-1975	chrV	17242815	17243354
DG-LA-sum-1976	chrV	17257803	17258766
DG-LA-sum-1977	chrV	17322310	17323170
DG-LA-sum-1978	chrV	17324528	17325067
DG-LA-sum-1979	chrV	17338762	17339713
DG-LA-sum-1980	chrV	17347530	17348243
DG-LA-sum-1981	chrV	17352498	17353389
DG-LA-sum-1982	chrV	17376492	17377176
DG-LA-sum-1983	chrV	17416719	17417197
DG-LA-sum-1984	chrV	17514404	17514760
DG-LA-sum-1985	chrV	17530720	17532079
DG-LA-sum-1986	chrV	17615767	17617370
DG-LA-sum-1987	chrV	17694125	17694660
DG-LA-sum-1988	chrV	17696646	17697293
DG-LA-sum-1989	chrV	17714328	17714779
DG-LA-sum-1990	chrV	17763656	17765821
DG-LA-sum-1991	chrV	17780271	17780799
DG-LA-sum-1992	chrV	17845384	17846294
DG-LA-sum-1993	chrV	17879334	17880416
DG-LA-sum-1994	chrV	17896830	17897436
DG-LA-sum-1995	chrV	17899085	17899563
DG-LA-sum-1996	chrV	17917957	17918615
DG-LA-sum-1997	chrV	17921420	17921775
DG-LA-sum-1998	chrV	17978089	17978712
DG-LA-sum-1999	chrV	18021298	18021905
[truncated: 2,668 more rows]
