# Supplementary material for: Histone deacetylase HDA-1 modulates mitochondrial stress response and longevity
Source: Nat Commun. 2020 Sep 15;11:4639. doi: 10.1038/s41467-020-18501-w (PMC7493924; doi:10.1038/s41467-020-18501-w)
Supplement: Supplementary file 8 — Source Data [file 41467_2020_18501_MOESM8_ESM.zip]

Archive with 11 entries (8 files):
- Source data/
- Source data/Source data-statistics.xlsx
- __MACOSX/
- __MACOSX/Source data/
- __MACOSX/Source data/._Source data-statistics.xlsx
- Source data/.DS_Store
- __MACOSX/Source data/._.DS_Store
- Source data/Source data-western blots.pdf
- __MACOSX/Source data/._Source data-western blots.pdf
- Source data/Source data-correlation analysis.xlsx
- __MACOSX/Source data/._Source data-correlation analysis.xlsx
