# Supplementary material for: Histone deacetylase HDA-1 modulates mitochondrial stress response and longevity
Source: Nat Commun. 2020 Sep 15;11:4639. doi: 10.1038/s41467-020-18501-w (PMC7493924; doi:10.1038/s41467-020-18501-w)
Supplement: Supplementary file 8 — Source Data [file 41467_2020_18501_MOESM8_ESM.zip › Source data/Source data-statistics.xlsx]

## Sheet: Figure 1
	Source Data for Fold change in mRNA levels in Figure 1c
	Relative expression normalized to rpl-32
	ctrl	L4440
	target	hsp-6
		ctrl RNAi	ctrl+atp-2 RNAi	hda-1 RNAi	hda-1+atp-2 RNAi
		1	2.3415	0.9747	1.455
		1	2.6378	0.9408	1.2815
		1	1.974	0.8841	1.083
	mean	1	2.318	0.9332	1.273
	SD	0	0.3326	0.0458	0.1862
	p-value
		ctrl RNAi vs. ctrl+atp-2 RNAi			0.0001
		ctrl +atp-2 RNAi vs. hda-1+atp-2 RNAi			0.0007

## Sheet: Figure 3
		Source Data for Fold change in mRNA levels in Figure 3b																																	Source Data for P.aeruginosa survival in Figure 3c														Source Data for colony-forming units quantification in Figure 3e
		Relative expression normalized to rpl-32																																	strain	glp-4(bn2)
		ctrl	L4440																																ctrl	L4440
		target	M04C3.2						pals-23						irg-6						mul-1						lys-2
			ctrl RNAi	hda-1 RNAi	dve-1 RNAi	ctrl RNAi+P.A	hda-1 RNAi+P.A	dve-1 RNAi+P.A	ctrl RNAi	hda-1 RNAi	dve-1 RNAi	ctrl RNAi+P.A	hda-1 RNAi+P.A	dve-1 RNAi+P.A	ctrl RNAi	hda-1 RNAi	dve-1 RNAi	ctrl RNAi+P.A	hda-1 RNAi+P.A	dve-1 RNAi+P.A	ctrl RNAi	hda-1 RNAi	dve-1 RNAi	ctrl RNAi+P.A	hda-1 RNAi+P.A	dve-1 RNAi+P.A	ctrl RNAi	hda-1 RNAi	dve-1 RNAi	ctrl RNAi+P.A	hda-1 RNAi+P.A	dve-1 RNAi+P.A				ctrl RNAi		hda-1 RNAi		dve-1 RNAi				survival rate					Dilution
			1	0.7856	1.2303	5.1449	1.9378	2.3368	1	0.6769	1.6237	3.4241	1.3849	2.0474	1	1.0698	0.6772	289.823	108.354	16.5182	1	1.8038	0.33	11.3808	6.4288	2.7031	1	0.7233	0.5665	2.022	1.5356	1.2252			Time（h）	censored	alive	censored	alive	censored	alive		Time（h）	ctrl RNAi	hda-1 RNAi	dve-1 RNAi
			1	0.9497	1.0389	6.4126	2.2397	2.8659	1	0.6979	1.6566	3.1254	1.4049	2.0379	1	1.3018	0.4066	340.379	135.734	33.1741	1	1.5649	0.3324	10.398	6.5068	2.3008	1	0.6855	0.7146	2.3234	1.7501	1.3494			0	0	50	0	50	0	50		0	1	1	1
			1	0.4566	0.8171	2.9717	1.1146	0.7357	1	0.3722	1.1037	2.6357	1.0623	1.6885	1	1.5379	0.9164	368.264	157.864	24.1481	1	1.0587	0.1462	7.4903	3.2148	2.5706	1	0.7399	0.6169	2.2255	1.5642	1.361			24	1	48	1	28	0	48		24	0.98	0.57	0.96
		mean	1	0.7306	1.029	4.843	1.764	1.979	1	0.5823	1.461	3.062	1.284	1.925	1	1.303	0.6667	332.8	134	24.61	1	1.476	0.2695	9.756	5.383	2.525	1	0.7162	0.6327	2.19	1.617	1.312			48	3	35	0	11	2	14		48	0.76	0.22	0.29
		SD	0	0.2511	0.2068	1.74	0.5823	1.109	0	0.1823	0.3101	0.398	0.1923	0.2045	0	0.234	0.255	39.76	24.8	8.338	0	0.3805	0.1068	2.023	1.879	0.205	0	0.0279	0.0753	0.1538	0.1165	0.0753			72	1	24	0	1	0	0		72	0.53	0.02	0
		p-value																																	96	0	12	0	0				96	0.27	0
			ctrl RNAi vs. ctrl RNAi+P.A				0.002		ctrl RNAi vs. ctrl RNAi+P.A				<0.0001		ctrl RNAi vs. ctrl RNAi+P.A				<0.0001		ctrl RNAi vs. ctrl RNAi+P.A				<0.0001		ctrl RNAi vs. ctrl RNAi+P.A				<0.0001				120	0	2						120	0.04
			ctrl RNAi+P.A vs. hda-1 RNAi+P.A				0.011		ctrl RNAi+P.A vs. hda-1 RNAi+P.A				<0.0001		ctrl RNAi+P.A vs. hda-1 RNAi+P.A				<0.0001		ctrl RNAi+P.A vs. hda-1 RNAi+P.A				0.0053		ctrl RNAi+P.A vs. hda-1 RNAi+P.A				<0.0001				144	0	0						144	0
			ctrl RNAi+P.A vs. dve-1 RNAi+P.A				0.0181		ctrl RNAi+P.A vs. dve-1 RNAi+P.A				0.0012		ctrl RNAi+P.A vs. dve-1 RNAi+P.A				<0.0001		ctrl RNAi+P.A vs. dve-1 RNAi+P.A				<0.0001		ctrl RNAi+P.A vs. dve-1 RNAi+P.A				<0.0001
[truncated: 28 more columns]

## Sheet: Figure 4
		Source Data for lifespan in Figure 4a																			Source Data for mobolity assay in Figure 4b													Source Data for mobolity assay in Figure 4c										Source Data for Q35 aggregations in Figure 4e
		strain	N2																		strain	glp-4(bn2); rmIs132[unc-54p::Q35::yfp]												background	glp-4(bn2); rmIs132[unc-54p::Q35::yfp]									strain	glp-4(bn2); rmIs132[unc-54p::Q35::yfp]
		ctrl	L4440																		ctrl	L4440																						ctrl	L4440
															survival rate																			Wild-type		hda-1p::hda-1::flag				percent mobile
		Age(Days)	ctrl RNAi	hda-1 RNAi	ctrl+atp-2 RNAi	hda-1+atp-2 RNAi			ctrl RNAi	hda-1 RNAi	ctrl+atp-2 RNAi	hda-1+atp-2 RNAi		Age(Days)	ctrl RNAi	hda-1 RNAi	ctrl+atp-2 RNAi	hda-1+atp-2 RNAi			ctrl RNAi		hda-1 RNAi		dve-1 RNAi				percent mobile					total	mobile	total	mobile			Wild-type	hda-1p::hda-1::flag			ctrl RNAi	hda-1 RNAi
		1	112	95	111	121		total	130	130	130	130		1	1	1	1	1			total	mobile	total	mobile	total	mobile			ctrl RNAi	hda-1 RNAi	dve-1 RNAi			30	12	30	25			0.4	0.83			9	11
		2	112	95	111	121		censored	18	35	19	9		2	1	1	1	1			30	11	30	1	30	1			0.37	0.03	0.03			30	11	30	22			0.37	0.73			9	10
		3	112	95	111	121								3	1	1	1	1			30	12	30	0	30	3			0.4	0	0.1								mean	0.38	0.78			8	12
		4	112	95	111	121								4	1	1	1	1										mean	0.38	0.02	0.07													11	12
		5	112	95	111	121								5	1	1	1	1																										10	12
		6	112	95	111	121								6	1	1	1	1																										8	10
		7	112	95	111	121								7	1	1	1	1																										13	14
		8	112	95	111	121								8	1	1	1	1																										13	13			ctrl RNAi	hda-1 RNAi
		9	112	95	111	121								9	1	1	1	1																										14	19		n	12	12
		10	111	89	111	115								10	0.99	0.94	1	0.95																										9	11		mean	10.42	12.83
		11	111	89	111	115								11	0.99	0.94	1	0.95																										11	13		SD	2.021	2.725
		12	109	85	110	106								12	0.97	0.89	0.99	0.88																										10	17		p-value		0.02185
		13	109	85	110	106								13	0.97	0.89	0.99	0.88
		14	97	69	110	80								14	0.87	0.73	0.99	0.66
		15	97	69	110	80								15	0.87	0.73	0.99	0.66
		16	84	37	110	46								16	0.75	0.39	0.99	0.38
		17	84	37	110	46								17	0.75	0.39	0.99	0.38
		18	73	14	105	20								18	0.65	0.15	0.95	0.17
		19	73	14	105	20								19	0.65	0.15	0.95	0.17
		20	62	1	103	8								20	0.55	0.01	0.93	0.07
		21	62	1	103	8								21	0.55	0.01	0.93	0.07
		22	58	0	101	4								22	0.52	0	0.91	0.03
		23	58		101	4								23	0.52		0.91	0.03
		24	40		94	0								24	0.36		0.85	0
		25	40		94									25	0.36		0.85
		26	15		85									26	0.13		0.77
		27	15		85									27	0.13		0.77
		28	7		64									28	0.06		0.58
		29	7		64									29	0.06		0.58
		30	2		56									30	0.02		0.5
		31	2		56									31	0.02		0.5
		32	1		47									32	0.01		0.42
		33	1		47									33	0.01		0.42
		34	0		28									34	0		0.25
		35			28									35			0.25
		36			26									36			0.23
		37			26									37			0.23
		38			22									38			0.2
		39			22									39			0.2
		40			11									40			0.1
		41			11									41			0.1
		42			5									42			0.05
		43			5									43			0.05
		44			1									44			0.01
		45			1									45			0.01
		46			1									46			0.01
		47			1									47			0.01
		48			1									48			0.01
		49			1									49			0.01
		50			0									50			0

## Sheet: Figure 6
		Source Data for Fold change in mRNA levels in Figure 6a												Source Data for Fold change in mRNA levels in Figure 6c
		Relative expression normalized to ACTB												Relative expression normalized to ACTB
		target	LONP1				HSPA9							target	HSPD1						LONP1						ASNS						YME1L1
			ctrl	NaBt	ctrl+antimycin A	NaBt+antimycin A	ctrl	NaBt	ctrl+antimycin A	NaBt+antimycin A					ctrl	siHDAC1	siSATB2	ctrl+antimycin A	siHDAC1+ antimycin A	siSATB2+ antimycin A	ctrl	siHDAC1	siSATB2	ctrl+antimycin A	siHDAC1+ antimycin A	siSATB2+ antimycin A	ctrl	siHDAC1	siSATB2	ctrl+antimycin A	siHDAC1+ antimycin A	siSATB2+ antimycin A	ctrl	siHDAC1	siSATB2	ctrl+antimycin A	siHDAC1+ antimycin A	siSATB2+ antimycin A
			1	0.7888	4.0923	1.3173	1	0.8895	6.4878	1.6823					1	0.8947	0.9419	1.7194	0.6746	0.7819	1	1.0075	0.8357	4.0329	1.8024	2.053	1	1.1069	1.2777	5.9088	1.9984	1.9291	1	1.026	1.1633	2.3414	1.3003	1.0694
			1	1.1437	5.1689	1.4815	1	0.7769	4.3339	1.8115					1	0.8847	0.8986	1.6303	0.8254	0.8159	1	0.561	0.7608	4.2072	1.7891	1.926	1	1.1518	1.2089	5.6222	2.1064	2.1595	1	0.9989	1.0402	2.4247	1.3023	0.987
			1	0.7345	3.8786	1.3187	1	0.8908	8.8764	1.6407					1	0.8186	0.7988	1.534	0.8342	0.798	1	0.4879	0.8089	3.8814	1.3581	1.8518	1	1.7781	1.9537	7.651	2.3185	3.1862	1	0.985	1.3106	1.9692	1.0823	1.229
		mean	1	0.889	4.3799	1.3725	1	0.8524	6.566	1.7115				mean	1	0.866	0.8798	1.6279	0.778	0.7986	1	0.6855	0.8018	4.0405	1.6499	1.9436	1	1.3456	1.4801	6.394	2.1411	2.4249	1	1.0033	1.1714	2.2451	1.2283	1.0951
		SD	0	0.2222	0.6916	0.0944	0	0.0654	2.2722	0.0891				SD	0	0.0414	0.0734	0.0928	0.0897	0.017	0	0.2813	0.038	0.163	0.2528	0.1017	0	0.3752	0.4116	1.098	0.1628	0.6693	0	0.0208	0.1354	0.2425	0.1265	0.123
		p-value												p-value
			ctrl vs. ctrl+antimycin A			<0.0001	ctrl vs. ctrl+antimycin A			0.002					ctrl vs. ctrl+antimycin A					<0.0001	ctrl vs. ctrl+antimycin A					<0.0001	ctrl vs. ctrl+antimycin A					<0.0001	ctrl vs. ctrl+antimycin A					<0.0001
			ctrl+antimycin A vs. NaBt+ antimycin A			<0.0001	ctrl+antimycin A vs. NaBt+ antimycin A			0.0048					ctrl+antimycin A vs. siHDAC1+ antimycin A					<0.0001	ctrl+antimycin A vs. siHDAC1+ antimycin A					<0.0001	ctrl+antimycin A vs. siHDAC1+ antimycin A					<0.0001	ctrl+antimycin A vs. siHDAC1+ antimycin A					<0.0001
															ctrl+antimycin A+P.A vs. siSATB2+ antimycin A					<0.0001	ctrl+antimycin A+P.A vs. siSATB2+ antimycin A					<0.0001	ctrl+antimycin A+P.A vs. siSATB2+ antimycin A					<0.0001	ctrl+antimycin A+P.A vs. siSATB2+ antimycin A					<0.0001

## Sheet: Supplementary Figure 2
		Source Data for fluorescence measurement in supplementary Figure 2c																Source Data for Fold change in mRNA levels in Supplementary Figure 2d
		strain	zcIs39[dve-1p::dve-1::gfp]															Relative expression normalized to rpl-32
		ctrl	L4440															ctrl	L4440
																			target	hda-1			dve-1
		ctrl RNAi	hda-1 RNAi	ctrl+cco-1 RNAi	hda-1+cco-1 RNAi	ctrl+atp-2 RNAi	hda-1+atp-2 RNAi													ctrl RNAi	dve-1 RNAi		ctrl RNAi	hda-1 RNAi
		8.441	2.978	3.849	1.92	5.195	3.497													1	0.9703		1	1.1784
		5.173	1.97	7.897	2.948	5.876	3.986													1	0.9919		1	1.3073
		1.976	6.865	8.407	2.515	18.599	8.514													1	1.0584		1	1.0292
		3.66	2.05	38.321	1.523	10.432	6.809												mean	1	1.007		1	1.172
		9.661	4.281	7.096	1.787	10.854	6.653												SD	0	0.0459		0	0.1392
		7.803	2.94	10.062	2.557	14.684	4.11												p-value		0.8086			0.0996
		6.383	3.17	4.884	4.819	30.075	6.06
		2.864	4.002	5.557	2.763	13.222	5.156
		2.329	4.694	7.422	2.095	5.676	6.512
		7.263	5.787	6.003	3.044	13.986	3.317
		5.77	2.618	8.137	3.412	14.961	6.879
		7.075	5.247	11.905	11.697	9.486	4.112
		5.37	6.594	6.911	8.557	31.674	3.184
		4.257	3.449	9.142	4.371	19.88	2.479
		4.24	8.908	9.541	3.054	16.741	3.862
		3.916	5.279	18.54	4.992	24.32	7.203
		4.411	5.7	24.355	4.353	17.21	2.297
		5.94	3.894	4.585	3.096	13.863	4.797
		3.727	5.33	6.717	5.198	25.831	4.299
		5.245	5.591	7.137	6.136	23.614	4.723
		4.001	2.365	15.079	5.968	13.659	10.689
		3.478	8.111	26.012	2.367	36.335	5.125
		4.517	14.152	32.986	3.226	18.653	7.045
		2.587	2.515	36.699	5.645	5.687	5.431
		5.127	3.353	14.178	12.125	6.146	4.671			ctrl RNAi	hda-1 RNAi	ctrl+cco-1 RNAi	hda-1+cco-1 RNAi	ctrl+atp-2 RNAi	hda-1+atp-2 RNAi
		1.668	2.25	16.137	10.389	14.528	5.497		n	31	29	34	32	34	30
		12.508	6.454	6.203	9.669	12.668	6.536		mean	5.448	4.722	12.76	5.223	16.23	5.306
		1.499	5.362	13.952	13.197	22.056	4.627		SD	3.461	2.646	9.645	3.236	7.745	1.822
		3.396	1.028	29.241	5.813	11.227	6.57		p-value
		5.757		13.403	3.745	8.116	4.528			ctrl RNAi vs. hda-1 RNAi			0.9964
		18.856		6.34	7.225	14.107				ctrl RNAi vs. ctrl+cco-1 RNAi			<0.0001
				6.009	6.927	22.92				ctrl RNAi vs. ctrl+atp-2 RNAi			<0.0001
				5.293		19.49				ctrl+cco-1 RNAi vs. hda-1+cco-1 RNAi			<0.0001
				5.757		20.12				ctrl+atp-2 RNAi vs. hda-1+atp-2 RNAi			<0.0001

## Sheet: Supplementary Figure 3
		Source Data for Fold change in mRNA levels in Supplementary Figure 3a
		Relative expression normalized to rpl-32
		ctrl	L4440
		target	dnj-10						tars-1						cua-1						cyp-33C8						M04C3.2						ipla-3						cdr-4						pgp-1
			ctrl RNAi	hda-1 RNAi	dve-1 RNAi	ctrl RNAi+atp-2 RNAi	hda-1 RNAi+atp-2 RNAi	dve-1 RNAi+atp-2 RNAi	ctrl RNAi	hda-1 RNAi	dve-1 RNAi	ctrl RNAi+atp-2 RNAi	hda-1 RNAi+atp-2 RNAi	dve-1 RNAi+atp-2 RNAi	ctrl RNAi	hda-1 RNAi	dve-1 RNAi	ctrl RNAi+atp-2 RNAi	hda-1 RNAi+atp-2 RNAi	dve-1 RNAi+atp-2 RNAi	ctrl RNAi	hda-1 RNAi	dve-1 RNAi	ctrl RNAi+atp-2 RNAi	hda-1 RNAi+atp-2 RNAi	dve-1 RNAi+atp-2 RNAi	ctrl RNAi	hda-1 RNAi	dve-1 RNAi	ctrl RNAi+atp-2 RNAi	hda-1 RNAi+atp-2 RNAi	dve-1 RNAi+atp-2 RNAi	ctrl RNAi	hda-1 RNAi	dve-1 RNAi	ctrl RNAi+atp-2 RNAi	hda-1 RNAi+atp-2 RNAi	dve-1 RNAi+atp-2 RNAi	ctrl RNAi	hda-1 RNAi	dve-1 RNAi	ctrl RNAi+atp-2 RNAi	hda-1 RNAi+atp-2 RNAi	dve-1 RNAi+atp-2 RNAi	ctrl RNAi	hda-1 RNAi	dve-1 RNAi	ctrl RNAi+atp-2 RNAi	hda-1 RNAi+atp-2 RNAi
			1	0.5983	0.7438	3.1625	0.7161	0.9495	1	0.7874	0.9455	2.5525	0.8302	0.7091	1	0.6512	0.7941	1.9028	0.5858	0.6426	1	2.4928	2.617	21.8274	3.662	2.6748	1	0.8431	0.9179	2.4532	1.049	0.8157	1	0.6766	1.0068	1.8357	0.8542	1.2572	1	1.5647	3.202	17.8547	3.0835	3.2137	1	0.9428	0.6629	4.8389	2.0161
			1	0.5007	0.7979	2.9174	0.7317	0.8904	1	0.7613	0.8312	2.4259	0.815	0.6675	1	0.6545	0.828	1.7048	0.5072	0.6343	1	2.1303	2.3036	21.9875	3.5933	2.4762	1	0.9228	0.9968	2.6061	1.0803	0.8526	1	0.6274	0.9253	1.8186	0.7958	1.2083	1	1.7314	3.3801	17.8437	2.3409	3.1716	1	0.8706	0.5945	4.6673	1.8353
			1	0.5527	0.8058	3.5356	0.6032	0.8963	1	0.847	0.7153	2.3883	1.4132	0.843	1	0.6649	0.8408	1.991	0.835	0.8508	1	2.5155	2.0865	17.7714	2.9167	1.9239	1	0.6516	0.6497	1.8075	0.6596	0.5023	1	0.6197	0.8676	1.985	0.7304	0.9475	1	1.666	3.7314	19.8945	5.9836	6.7212	1	0.9478	0.5316	3.0613	1.2956
		mean	1	0.5506	0.7825	3.205	0.6837	0.9121	1	0.7986	0.8307	2.456	1.019	0.7398	1	0.6569	0.821	1.866	0.6427	0.7092	1	2.38	2.336	20.53	3.391	2.358	1	0.8058	0.8548	2.289	0.9296	0.7235	1	0.6413	0.9332	1.88	0.7935	1.138	1	1.654	3.438	18.53	3.803	4.369	1	0.9204	0.5963	4.189	1.716
		SD	0	0.0488	0.0337	0.3113	0.0702	0.0325	0	0.044	0.1151	0.0861	0.3411	0.0917	0	0.0071	0.0242	0.1465	0.1711	0.1227	0	0.2162	0.2667	2.389	0.4119	0.3891	0	0.1394	0.1819	0.4239	0.2344	0.1925	0	0.0309	0.0699	0.0915	0.0619	0.1665	0	0.084	0.2694	1.181	1.925	2.037	0	0.0432	0.0657	0.9805	0.3748
		p-value
			ctrl RNAi vs. ctrl RNAi+atp-2 RNAi				<0.0001		ctrl RNAi vs. ctrl RNAi+atp-2 RNAi				<0.0001		ctrl RNAi vs. ctrl RNAi+atp-2 RNAi				<0.0001		ctrl RNAi vs. ctrl RNAi+atp-2 RNAi				<0.0001		ctrl RNAi vs. ctrl RNAi+atp-2 RNAi				0.0002		ctrl RNAi vs. ctrl RNAi+atp-2 RNAi				<0.0001		ctrl RNAi vs. ctrl RNAi+atp-2 RNAi				<0.0001		ctrl RNAi vs. ctrl RNAi+atp-2 RNAi				<0.0001
			ctrl RNAi+atp-2 RNAi vs. hda-1 RNAi+atp-2 RNAi				<0.0001		ctrl RNAi+atp-2 RNAi vs. hda-1 RNAi+atp-2 RNAi				<0.0001		ctrl RNAi+atp-2 RNAi vs. hda-1 RNAi+atp-2 RNAi				<0.0001		ctrl RNAi+atp-2 RNAi vs. hda-1 RNAi+atp-2 RNAi				<0.0001		ctrl RNAi+atp-2 RNAi vs. hda-1 RNAi+atp-2 RNAi				0.0001		ctrl RNAi+atp-2 RNAi vs. hda-1 RNAi+atp-2 RNAi				<0.0001		ctrl RNAi+atp-2 RNAi vs. hda-1 RNAi+atp-2 RNAi				<0.0001		ctrl RNAi+atp-2 RNAi vs. hda-1 RNAi+atp-2 RNAi				0.0002
			ctrl RNAi+atp-2 RNAi vs. dve-1 RNAi +atp-2 RNAi				<0.0001		ctrl RNAi+atp-2 RNAi vs. dve-1 RNAi +atp-2 RNAi				<0.0001		ctrl RNAi+atp-2 RNAi vs. dve-1 RNAi +atp-2 RNAi				<0.0001		ctrl RNAi+atp-2 RNAi vs. dve-1 RNAi +atp-2 RNAi				<0.0001		ctrl RNAi+atp-2 RNAi vs. dve-1 RNAi +atp-2 RNAi				<0.0001		ctrl RNAi+atp-2 RNAi vs. dve-1 RNAi +atp-2 RNAi				<0.0001		ctrl RNAi+atp-2 RNAi vs. dve-1 RNAi +atp-2 RNAi				<0.0001		ctrl RNAi+atp-2 RNAi vs. dve-1 RNAi +atp-2 RNAi				<0.0001
[truncated: 38 more columns]

## Sheet: Supplementary Figure 4
	Source Data for Fold change in mRNA levels in Supplementary Figure 4b									Source Data for P.aeruginosa survival in Supplementary Figure 4c											Source Data for colony-forming units quantification in supplementary Figure 4e											Source Data for P.aeruginosa survival in Supplementary Figure 4f											Source Data for P.aeruginosa survival in Supplementary Figure 4g
	Relative expression normalized to rpl-32									wild-type	N2										background	glp-4(bn2)										wild-type	N2										strain	glp-4(bn2)
	ctrl	L4440																				ctrl	hda-1p::hda-1::gfp	dve-1p::dve-1::gfp																			ctrl	L4440
	target	irg-1									wild-type		hda-1(e1795)				survival rate				Dilution	1000x	1000x	1000x			ctrl	hda-1p::hda-1::gfp	dve-1p::dve-1::gfp				wild-type		hda-1p::hda-1::gfp				survival rate
		untreated	ctrl RNAi+P.A	hda-1 RNAi+P.A	dve-1 RNAi+P.A					Time（h）	censored	alive	censored	alive		Time（h）	wild-type	hda-1(e1795)				4	1	1			2667	667	667			Time（h）	censored	alive	censored	alive		Time（h）	wild-type	hda-1p::hda-1::gfp				ctrl RNAi		hmgs-1 RNAi
		1	25.8178	10.8856	2.4008					0	0	65	0	65		0	1	1				2	2	2			1333	1333	1333			0	0	60	0	60		0	1	1			Time（h）	censored	alive	censored	alive		Time（h）
		1	27.0718	11.5151	2.6238					24	12	53	29	36		24	1	1				5	1	1			3333	667	667			24	1	59	6	54		24	1	1			0	0	55	0	55		0
		1	19.5072	5.8606	3.646					38	2	50	0	19		38	0.98	0.53				1	1	1			667	667	667			48	0	51	4	48		48	0.86	0.96			24	0	55	0	7		24
	mean	1	24.13	9.42	2.89					48	2	41	0	7		48	0.84	0.19				1	1	1			667	667	667			61	0	36	0	42		61	0.61	0.84			48	1	44	0	0		48
	SD	0	4.054	3.099	0.664					62	3	28	0	3		62	0.61	0.08				4	1	1			2667	667	667			72	0	20	1	35		72	0.34	0.71			72	0	21				72
	p-value									72	0	11	0	0		72	0.24	0								mean	1889	778	778			85	0	7	2	20		85	0.12	0.43			96	0	10				96
		ctrl RNAi vs. ctrl RNAi+P.A			<0.0001					86	0	5				86	0.11									SD	1148	272	272			96	0	4	0	14		96	0.07	0.3			120	0	6				120
		ctrl RNAi+P.A vs. hda-1 RNAi+P.A			0.0005					96	0	3				96	0.07									p-value						111	0	2	0	10		111	0.03	0.21			144	0	2				144
		ctrl RNAi+P.A vs. dve-1 RNAi+P.A			<0.0001					110	0	1				110	0.02										ctrl vs. hda-1p::hda-1::gfp		0.0372			120	0	1	0	9		120	0.02	0.19			168	0	0				168
										120	0	1				120	0.02										ctrl vs. dve-1p::dve-1::gfp		0.0372			133	0	0	0	5		133	0	0.11
										134	0	0				134	0															144			0	3		144		0.06
																																156			0	1		156		0.02
																																168			0	0		168		0
[truncated: 10 more columns]

## Sheet: Supplementary Figure 5
				Source Data for Fold change in mRNA levels in Supplementary Figure 5a											Source Data for lifespan in Supplementary Figure 5b													Source Data for lifespan in Supplementary Figure 5c
				Relative expression normalized to rpl-32											wild-type	N2												strain	eat-2(ad1116)
				ctrl	L4440																			survival rate				ctrl	L4440
					target	hda-1									Age(Days)	wild-type	hda-1(e1795)			wild-type	hda-1(e1795)		Age(Days)	wild-type	hda-1(e1795)												survival rate
						ctrl RNAi	hda-1 RNAi								1	63	90		total	110	100		1	1	1			Age(Days)	ctrl RNAi	hda-1 RNAi			ctrl	hda-1 RNAi		Age(Days)	ctrl	hda-1 RNAi
						1	0.2218								2	63	90		censored	47	10		2	1	1			1	70	68		total	120	120		1	1	1
						1	0.2502								3	63	90						3	1	1			2	70	68		censored	50	52		2	1	1
						1	0.2134								4	63	90						4	1	1			3	70	68						3	1	1
					mean	1	0.2285								5	63	80						5	1	0.89			4	70	68						4	1	1
					SD	0	0.01928								6	63	73						6	1	0.81			5	70	68						5	1	1
					p-value		<0.0001								7	63	65						7	1	0.72			6	70	68						6	1	1
															8	61	59						8	0.97	0.66			7	70	68						7	1	1
															9	60	55						9	0.95	0.61			8	70	68						8	1	1
															10	59	48						10	0.94	0.53			9	68	58						9	0.97	0.85
															11	58	40						11	0.92	0.44			10	68	58						10	0.97	0.85
															12	56	35						12	0.89	0.39			11	68	47						11	0.97	0.69
															13	51	27						13	0.81	0.3			12	65	47						12	0.93	0.69
															14	46	21						14	0.73	0.23			13	60	39						13	0.86	0.57
															15	42	10						15	0.67	0.11			14	60	39						14	0.86	0.57
															16	32	7						16	0.51	0.08			15	55	28						15	0.79	0.41
															17	26	2						17	0.41	0.02			16	55	28						16	0.79	0.41
															18	21	1						18	0.33	0.01			17	50	18						17	0.71	0.26
															19	15	0						19	0.24	0			18	50	12						18	0.71	0.18
															20	6							20	0.1				19	42	12						19	0.6	0.18
															21	4							21	0.06				20	42	6						20	0.6	0.09
															22	2							22	0.03				21	35	6						21	0.5	0.09
															23	2							23	0.03				22	35	2						22	0.5	0.03
															24	1							24	0.02				23	30	1						23	0.43	0.01
															25	1							25	0.02				24	30	0						24	0.43	0
															26	0							26	0				25	27							25	0.39
																												26	27							26	0.39
																												27	26							27	0.37
																												28	24							28	0.34
																												29	22							29	0.31
																												30	22							30	0.31
																												31	16							31	0.23
																												32	16							32	0.23
																												33	10							33	0.14
																												34	4							34	0.06
																												35	4							35	0.06
																												36	2							36	0.03
																												37	2							37	0.03
																												38	0							38	0

## Sheet: Supplementary Figure 7
		Source Data for Fold change in mRNA levels in Supplementary Figure 7b											Source Data for Fold change in mRNA levels in Supplementary Figure 7b
		Relative expression normalized to ACTB											Relative expression normalized to ACTB
		target	YME1L1				HSPD1						target	HSPD1				LONP1				ASNS				YME1L1
			ctrl	NaBt	ctrl+antimycin A	NaBt+antimycin A	ctrl	NaBt	ctrl+antimycin A	NaBt+antimycin A				ctrl	siHDAC2	ctrl+antimycin A	siHDAC2+antimycin A	ctrl	siHDAC2	ctrl+antimycin A	siHDAC2+antimycin A	ctrl	siHDAC2	ctrl+antimycin A	siHDAC2+antimycin A	ctrl	siHDAC2	ctrl+antimycin A	siHDAC2+antimycin A
			1	0.8224	3.6612	0.9578	1	0.84	4.4213	1.1795				1	1.0464	1.8719	1.319	1	0.7302	3.5744	3.6581	1	0.9407	5.8393	2.8811	1	1.0665	2.592	1.6754
			1	0.9081	4.0997	1.0388	1	0.8837	4.3122	1.1452				1	0.8958	1.4975	1.1953	1	0.7598	4.4322	3.1865	1	0.8543	5.6892	2.6775	1	1.2574	2.5733	1.8894
			1	0.9321	3.7327	1.1868	1	0.7077	3.1596	0.7257				1	0.9543	1.4752	1.2241	1	0.8396	4.3314	2.5779	1	0.7467	6.2715	4.2242	1	0.9434	1.6761	1.4368
		mean	1	0.8875	3.8312	1.0611	1	0.8105	3.9643	1.0168			mean	1	0.9655	1.6149	1.2461	1	0.7765	4.1127	3.1408	1	0.8472	5.9334	3.2609	1	1.0891	2.2805	1.6672
		SD	0	0.0577	0.2353	0.1161	0	0.0917	0.6991	0.2527			SD	0	0.0759	0.2229	0.0647	0	0.0566	0.4689	0.5415	0	0.0972	0.3023	0.8404	0	0.1582	0.5235	0.2264
		p-value											p-value
			ctrl vs. ctrl+antimycin A			<0.0001	ctrl vs. ctrl+antimycin A			<0.0001				ctrl vs. ctrl+antimycin A			0.0012	ctrl vs. ctrl+antimycin A			<0.0001	ctrl vs. ctrl+antimycin A			<0.0001	ctrl vs. ctrl+antimycin A			0.0032
			ctrl+antimycin A vs. NaBt+ antimycin A			<0.0001	ctrl+antimycin A vs. NaBt+ antimycin A			<0.0001				ctrl+antimycin A vs. siHDAC2+ antimycin A			0.0251	ctrl+antimycin A vs. siHDAC2+ antimycin A			0.0428	ctrl+antimycin A vs. siHDAC2+ antimycin A			0.0004	ctrl+antimycin A vs. siHDAC2+ antimycin A			0.1275
