# Supplementary material for: Histone deacetylase HDA-1 modulates mitochondrial stress response and longevity
Source: Nat Commun. 2020 Sep 15;11:4639. doi: 10.1038/s41467-020-18501-w (PMC7493924; doi:10.1038/s41467-020-18501-w)
Supplement: Supplementary file 8 — Source Data [file 41467_2020_18501_MOESM8_ESM.zip › Source data/Source data-correlation analysis.xlsx]

## Sheet: Human_heart
Description	HDAC1	HDAC2	SATB2	HSPA9	HSPD1	LONP1	ASNS	TIMM17A	YME1L1
GTEX-1117F-0726-SM-5GIEN	27.23	6.763	0.6333	80.22	75.77	29.28	22.04	14.41	24.47
GTEX-111FC-0626-SM-5N9CU	37.28	7.87	0.6883	125.4	90.98	48.59	16.94	28.78	28.82
GTEX-111FC-0826-SM-5GZWO	20.52	5.232	0.173	90.26	52.44	34.19	7.398	20.07	16.95
GTEX-111VG-0326-SM-5GZX7	18.75	4.973	0.3202	55.39	41.76	19.6	8.216	14.37	14.56
GTEX-111YS-0326-SM-5GZZ3	25.27	7.018	0.4065	157.9	86.39	26.54	8.794	39.69	34.96
GTEX-111YS-0426-SM-5987O	17.31	4.486	0.1765	122.3	49.34	36.81	5.027	29.29	18.45
GTEX-1122O-0626-SM-5N9B9	28.68	8.388	0.4115	181.7	100.6	38.06	12.71	50.89	34.26
GTEX-1122O-0826-SM-5GICV	20.06	5.463	0.2379	157.2	63.48	43.22	7.036	43.03	26.57
GTEX-117XS-0726-SM-5H131	22.37	4.727	0.4067	62.73	53.14	22.27	7.637	14.1	15.18
GTEX-117YW-0326-SM-5N9CY	12.88	2.622	0.1213	21.33	48.13	11.73	3.316	4.405	6.559
GTEX-117YW-0426-SM-5GZZZ	6.315	1.191	0.1356	12.09	13.87	4.503	2.653	2.409	3.266
GTEX-117YX-0626-SM-5EGJI	24.38	6.971	0.6544	136.4	72.28	35.96	6.507	28.2	31.57
GTEX-117YX-1126-SM-5H128	17.73	4.566	0.2032	154.3	55.26	38.29	2.378	25.56	24.51
GTEX-1192W-0226-SM-5EGGT	23.76	6.179	0.5868	73.96	56.01	25.26	11.34	19.52	23.04
GTEX-1192X-0726-SM-5987R	19.29	6.328	0.3935	82.7	66.37	26.35	8.036	19.67	23.59
GTEX-11DXX-0326-SM-5PNWC	19.24	4.585	0.2582	148.3	68.57	45.45	6.322	29.39	22.43
GTEX-11DXX-0526-SM-5PNVR	26.4	6.734	0.4816	139.3	85.25	27.92	11.1	34.62	27.95
GTEX-11DXY-0826-SM-5EGGR	7.319	1.32	0.07056	14.31	10.67	6.663	3.274	3.517	2.995
GTEX-11DXY-1026-SM-5987V	15.07	3.81	0.3967	51.11	37.93	15.8	8.429	11.63	11.64
GTEX-11DXZ-0326-SM-5EGH1	24.32	5.801	0.6452	122.9	67.31	31.66	10.63	20.53	24.68
GTEX-11DXZ-0626-SM-5GU77	25.67	6.6	0.1876	196.6	83.93	68.64	6.686	40.55	27.09
GTEX-11DYG-1026-SM-5A5JQ	28.82	7.895	0.3153	122.3	75.69	47.06	17.23	35.39	28.03
GTEX-11EM3-0426-SM-5N9BZ	27.74	7.36	0.2251	152.1	100.5	36.52	13.82	30.39	27.01
GTEX-11EM3-0626-SM-5H12Z	28.84	11.99	0.2089	337.4	203.8	59.45	24.74	56.68	45.99
GTEX-11EMC-0726-SM-5EGJO	16.58	2.958	0.2048	53.73	33.4	25.79	6.507	9.439	9.706
GTEX-11EMC-0826-SM-59862	20.74	4.173	0.4159	73.4	52.77	24.23	9.871	14.68	15.1
GTEX-11GS4-0426-SM-5N9CD	18.22	4.104	0.2762	44.12	34.53	19.86	7.978	12.4	13.19
GTEX-11GS4-0526-SM-5A5KQ	13.64	2.609	0.127	46.53	34.93	17.53	3.168	9.584	9.316
GTEX-11GSP-1226-SM-5985M	22.72	7.302	0.3534	120.3	76.9	38.9	12.11	28.03	26.21
GTEX-11GSP-1326-SM-5A5KY	12.15	1.878	0.07053	25.24	179.5	11.08	2.728	4.905	4.184
GTEX-11I78-0826-SM-5A5K4	21.84	8.68	0.3107	220.5	79.01	53.36	5.794	55.55	36.06
GTEX-11LCK-0826-SM-5PNYD	28	6.356	0.5112	108.7	73.8	31.52	9.241	24.88	22.13
GTEX-11LCK-0926-SM-5A5KA	25.98	5.311	0.2935	125.3	60.05	44.49	5.956	24.61	22.29
GTEX-11NUK-0926-SM-5HL57	24.1	5.916	0.322	83.61	64.37	33.58	12.07	19.35	18.98
GTEX-11NV4-0826-SM-5BC4S	26.19	9.447	0.4317	115	87.94	30.27	12.01	32.12	26.91
GTEX-11O72-1026-SM-5986B	20.15	6.558	0.3531	78.64	77.23	29.4	15.55	20.13	17.51
GTEX-11O72-1126-SM-5N9E2	15.37	4.019	0.0837	54.89	63.94	26.29	10.5	10.09	11.76
GTEX-11ONC-0126-SM-5PNW6	11.8	2.641	0.08787	24.47	17.41	19.76	5.292	7.236	5.877
GTEX-11ONC-1026-SM-5GU64	20.91	5.799	0.2513	84.66	70.58	23.55	11.17	16.44	18.96
GTEX-11P81-0526-SM-59873	21.16	5.587	0.3956	89.49	61.03	27.36	7.402	18.9	16.87
GTEX-11TT1-1326-SM-5PNYM	23.01	8.412	0.5037	204.8	141.3	34.08	26.71	51.42	28.93
GTEX-11TT1-1426-SM-5EGIA	30.64	11.6	1.326	206.8	210.3	43.33	49.67	53.78	43.3
GTEX-11TUW-1026-SM-5GU7D	27.08	6.619	0.2381	130.7	110.8	42.24	23.53	29.05	21.47
GTEX-11TUW-1126-SM-5EQKJ	19.53	8.388	0.3963	104	95.04	28.53	13.64	24	21.38
GTEX-11UD2-0926-SM-5CVL6	13.7	6.332	0.1929	140.7	214.5	27.75	41.76	27.54	20.36
GTEX-11WQK-0226-SM-5EQLI	24.69	11.55	0.4438	166.9	143	37.62	28.01	27.34	34.01
GTEX-11ZTT-0526-SM-5EQLA	24	6.023	0.5089	116.1	67.69	27.82	9.638	25.88	26.66
GTEX-11ZUS-0226-SM-5FQT8	19.15	5.021	0.2211	157.3	76.94	44.96	6.19	31.04	21.94
GTEX-11ZUS-0326-SM-5EQ4W	21.89	4.994	0.3656	67.14	50.83	26.12	12.87	20.61	16.63
GTEX-11ZVC-0426-SM-5CVLD	13.72	2.595	0.1462	61.21	37.97	23.82	4.46	10.88	7.965
GTEX-11ZVC-0526-SM-5N9G1	15.55	3.377	0.4098	24.59	28.79	11.03	6.551	5.708	9.699
GTEX-1211K-0226-SM-59HJY	26.03	8.167	0.4774	168.6	113.7	35.05	9.948	28.54	31.71
GTEX-1211K-0626-SM-5FQUZ	22.36	7.43	0.2043	177.3	82.57	47.46	16.65	41.45	32.01
GTEX-1212Z-0626-SM-5FQTB	15.38	3.618	0.1898	50.53	39.32	24.48	4.231	10.6	10.54
GTEX-1212Z-0726-SM-5EGI5	18.74	4.069	0.3137	60.74	44.17	21.76	7.199	13.31	12.96
GTEX-12584-0926-SM-5FQTN	18.75	2.946	0.1492	48.48	218.8	19.83	7.909	8.454	8.398
GTEX-12584-1026-SM-59HK3	35.97	8.211	0.7296	69.7	68.68	25.31	28.74	12.56	29.28
GTEX-12696-1126-SM-5FQTI	17.28	5.457	0.1055	164	52.43	34.1	8.309	38.39	30.66
GTEX-12696-1226-SM-5FQSM	20.51	8.195	0.3653	156.5	88.97	21.93	9.901	36.71	26.29
GTEX-1269C-0826-SM-5N9EM	9.722	1.484	0.08068	18.59	19.5	8.222	3.108	3.11	3.378
GTEX-12BJ1-0226-SM-5LUA2	19.22	5.111	0.1967	139.2	55.65	42.98	6.105	29.35	29
GTEX-12BJ1-0326-SM-5FQUB	18.78	5.3	0.3449	81.62	59.45	26.75	8.755	28.71	16.8
GTEX-12WSA-1126-SM-5EGKU	22.46	4.14	0.5572	64.17	38.8	28.59	19.64	13.94	16.86
GTEX-12WSC-1026-SM-5EQ5Y	29.17	6.924	0.4854	132.9	88.6	44.56	14.47	37.19	26.99
GTEX-12WSC-1126-SM-5EQ4G	31.09	6.693	0.2708	141.2	89.39	43.66	10.09	38.61	24.45
GTEX-12WSD-1126-SM-5EGJD	23.15	5.364	0.2807	126.9	71.74	49.91	9.611	21.85	17.74
GTEX-12WSD-1226-SM-5HL9Q	24.1	7.639	0.485	146.5	78.97	37.22	14.94	30.93	29.21
GTEX-12WSE-0926-SM-5S2VX	19.2	5.815	0.32	82.8	52.87	26.71	9.673	20.98	20.3
GTEX-12WSG-0526-SM-5FQTH	25.13	5.496	0.1914	151.3	227.9	61.1	26.48	23.3	19.45
GTEX-12WSG-1226-SM-5EQ4C	25.72	8.773	0.5949	169.3	130.9	43.04	21.97	37.72	28.99
GTEX-12WSI-0426-SM-5EQ5J	8.789	2.16	0.09339	31.06	48.75	9.475	4.059	9.057	6.71
GTEX-12WSK-0526-SM-5CVNA	16.62	5.682	0.288	120.4	78.8	24.86	10.49	27.14	23.05
GTEX-12WSK-0626-SM-5LZUJ	19.26	6.461	0.349	165.3	64.34	57.74	7.623	38.39	34.31
GTEX-12WSN-0226-SM-5DUXH	24.84	8.834	0.6469	152	102.3	34.34	32.83	42.84	35.59
GTEX-12WSN-5001-SM-7DHMK	21.7	6.072	0.2064	149.1	83.5	52.06	7.685	36.1	26.03
GTEX-12ZZW-1026-SM-5GCMM	16.06	3.523	0.6749	23.43	29.85	12.96	9.146	4.972	10.53
GTEX-12ZZX-0726-SM-5EGKA	28.84	7.574	0.7009	111.5	97.66	33.45	17.79	19.46	26.71
GTEX-12ZZY-1126-SM-5DUWQ	9.93	1.73	0.1297	24.69	17.44	13	2.74	5.706	4.553
GTEX-12ZZY-1226-SM-5GCNK	21.72	6.395	0.5407	113.2	93.42	29.43	11.15	23.72	21.98
GTEX-12ZZZ-1726-SM-59HK5	13.58	3.328	0.1238	60.8	54.36	17.06	4.026	15.87	11.49
GTEX-13112-0426-SM-5PNVC	21.87	5.236	0.2803	78.05	51.42	25.81	8.613	21.29	17.03
GTEX-13112-0526-SM-5EQ4S	17.12	4.73	0.3874	55.03	44.01	16.41	8.566	15.29	14.27
GTEX-1313W-1126-SM-5EQ5U	22.94	6.915	0.4279	90.51	65.45	30.93	11.81	24.12	25.74
GTEX-1313W-1426-SM-5KLZU	15.39	3.436	0.1195	50.22	32.8	20.63	5.248	14.81	9.811
GTEX-1314G-0126-SM-5LZUL	19.19	3.574	0.2678	66.31	45.99	29.21	5.409	12.19	10.54
GTEX-131XE-0526-SM-5K7YT	27.74	8.66	0.4894	233.2	402.8	85.64	61.51	34.1	36.07
GTEX-131XE-0626-SM-5HL98	26.39	6.38	0.3826	117.4	112	53.09	7.607	20.7	17.32
GTEX-131XF-0426-SM-5HL7U	24.73	6.895	0.3369	147.2	79.24	29.7	7.065	30.88	25.7
GTEX-131XF-5001-SM-7DHLY	22.39	6.594	0.3293	186.7	73.02	59.95	5.407	35.94	32.75
GTEX-131XG-0526-SM-5DUWF	24.64	6.549	0.5199	166.7	87.7	42.12	10.63	38.04	27.5
GTEX-131XG-0626-SM-5GCMP	26.92	9.078	0.4783	274.6	227.8	52.14	15.32	64.81	44.27
GTEX-131XH-0226-SM-5LZVB	11.58	2.267	0.06988	42.32	32.08	17.61	3.985	6.956	6.997
GTEX-131YS-0826-SM-5PNYV	19.49	7.752	0.4089	150.1	90.61	36.31	13.94	31.54	34.59
GTEX-132AR-1926-SM-5EGK5	35.16	8.484	1.438	200.1	443.8	49.07	28.17	32.02	30.06
GTEX-132AR-2026-SM-5IJG4	28.79	6.314	1.023	211.5	298.3	61.88	77.23	23.35	20.91
GTEX-132NY-1426-SM-5J1MJ	33	11.03	0.9396	227.6	167.5	50.62	20.89	53.44	40.56
GTEX-132NY-1726-SM-5EGKK	28.36	6.129	0.277	172.2	89.64	67.02	8.708	31.26	25.66
GTEX-132Q8-1126-SM-5K7XS	14.54	5.013	0.4467	74.24	51.26	26.91	13.11	21.27	25.28
GTEX-132QS-0426-SM-5KLZ6	20.59	6.43	0.1022	171.8	64	35.81	6.466	34.17	32.23
GTEX-132QS-0526-SM-5IJC7	19.05	5.689	0.4133	129.5	62.29	22.66	9.214	34.36	26.86
GTEX-1339X-0326-SM-5K7Z8	24.05	5.429	0.6719	83.75	69.78	23.26	11.92	25.08	19.8
GTEX-1339X-0426-SM-5KLZY	21.95	5.572	0.4784	135	75.65	39.49	11.73	23.38	30.21
GTEX-1399R-1726-SM-5K7YJ	19.21	5.606	0.5959	82.23	69.23	23.5	8.702	17.94	19.38
GTEX-1399R-1926-SM-5K7X8	18.03	5.895	0.2571	143.6	85.64	39.94	5.996	20.65	22.29
GTEX-1399S-0826-SM-5KM23	24.09	7.289	0.429	119.4	63.48	28.64	10.29	42.03	27.48
GTEX-1399S-1026-SM-5KLZ9	21	4.878	0.2409	117.4	50.37	46.38	5.043	34.23	26.01
GTEX-1399T-0426-SM-5PNVJ	5.553	1.022	0.05924	6.129	5.385	2.67	1.567	1.591	2.378
GTEX-1399T-0726-SM-5J1MH	31.76	8.125	0.4545	134.8	293.2	36.27	14.5	37.25	32.66
GTEX-1399U-0526-SM-5K7YM	21.81	5.011	0.2793	134.9	47.17	34.93	3.743	24.96	24.22
GTEX-1399U-0726-SM-5KM1D	21.5	5.38	0.4571	106.8	51.09	28.7	8.909	24.88	21.35
GTEX-139TU-1926-SM-5J2OC	30.01	10.11	0.6535	170.1	164	61.55	25.83	52.61	51.72
GTEX-139YR-0526-SM-5L3DG	27.58	6.115	0.4926	111.1	82.23	29.04	8.552	22.49	21.32
GTEX-139YR-0826-SM-5LZXY	20.93	5.185	0.3201	152	77.92	44.7	5.754	26.19	22.7
GTEX-13CF2-0226-SM-5L3DV	33.17	10.75	0.7248	149	136.7	47.32	20.37	40.85	38.11
GTEX-13CF2-0426-SM-5KM1H	9.589	1.599	0.08846	31.53	18.77	18.1	3.319	7.547	4.151
GTEX-13CF3-0726-SM-5J2MY	23.44	6.636	0.3893	164.3	80.71	43.82	13	43.25	30.71
GTEX-13D11-1526-SM-5J2NA	28.97	4.43	0.3251	115.1	63.15	35.15	7.198	23.36	19.52
GTEX-13D11-1726-SM-5IFGQ	20.69	6.501	0.1436	163	68.51	38.98	5.207	29.73	27.49
GTEX-13FH7-0826-SM-5J2NW	33.96	9.442	0.6374	174.7	109.7	41.37	14.55	46.78	36.91
GTEX-13FH7-0926-SM-5J2MR	20.34	5.846	0.2777	186.3	71.27	39.72	15.56	38.95	27.71
GTEX-13FHO-1226-SM-5L3EF	19.84	5.143	0.289	80.11	52.74	24.15	10.71	15.09	22.83
GTEX-13FHP-0826-SM-5K7V5	23.56	6.113	0.4569	80.6	52.48	36.16	13.85	22.85	24.29
GTEX-13FHP-1026-SM-5K7Y2	5.892	0.9836	0.05053	6.945	5.37	3.615	2.013	1.626	2.883
GTEX-13FLV-0926-SM-5L3DZ	19.94	5.429	0.134	127.9	125	44.63	5.196	24.2	17.62
GTEX-13FTW-0826-SM-5K7XR	17.97	5.152	0.3212	121.3	73.08	21.45	6.274	35.37	24.62
GTEX-13FTW-1026-SM-5L3E3	18.97	4.705	0.1979	172.7	53.37	45.96	4.236	34.95	27.33
GTEX-13FTZ-0226-SM-5K7X6	10.75	2.225	0.1806	33.46	22.34	12.66	3.633	6.461	5.838
GTEX-13FTZ-0326-SM-5J1O1	36.79	7.769	0.9009	68.47	142.6	20.25	13.56	17.16	27.04
GTEX-13FXS-1026-SM-62LFQ	18.36	4.069	0.3958	39.7	33.13	18.97	8.169	12	11.68
GTEX-13JUV-0226-SM-5IJCC	19.56	4.869	0.4979	79.96	71.68	34.44	13.07	18.14	18.02
GTEX-13JVG-1126-SM-5KM2M	26.35	6.407	0.3784	156.6	448.3	46.74	12.49	27.43	26.72
GTEX-13JVG-1326-SM-5N9F8	7.452	1.553	0.06693	13.18	14.62	5.35	3.27	2.841	4.333
GTEX-13N11-0426-SM-5KM3O	24.67	5.907	0.2285	151.2	73.78	49.94	11.98	29.33	21.56
GTEX-13N11-0726-SM-5L3DP	31.62	9.889	0.6596	151.5	109.2	40.3	20.43	40.74	35.57
GTEX-13N1W-0926-SM-5MR36	17.56	6.805	0.1464	152.3	81.7	39.94	10.25	32.82	29.59
GTEX-13N1W-1026-SM-5IJC5	11.29	3.895	0.06591	57.78	42.51	19.26	5.077	12.14	9.947
GTEX-13NYB-0226-SM-5N9G4	6.442	0.8843	0.03377	5.226	5.263	2.726	1.757	1.242	1.993
GTEX-13NYB-0326-SM-5IJDP	17.88	5.251	0.2663	79.11	110.4	21.26	9.046	14	21.31
GTEX-13NYS-1926-SM-5IJCB	28.81	6.88	1.509	91.02	126.6	34.52	14.73	15.99	24.62
GTEX-13NZ9-0126-SM-5K7XV	33.89	9.244	1.234	140	122.6	43.37	12.77	38.84	35.88
GTEX-13NZA-0826-SM-5K7WS	20.32	5.756	0.3389	52.51	49.6	22.89	9.633	13.6	19.13
GTEX-13NZB-0226-SM-5KM1T	19.88	4.037	0.2482	80.72	45.96	38.15	4.586	17.82	12.43
GTEX-13NZB-0426-SM-5KM26	27.61	8.375	0.6078	168.3	116.6	40.41	8.889	36.76	28.63
GTEX-13O1R-0926-SM-5L3DS	14.66	5.76	0.1836	188.3	106	33.5	23.2	38.28	31.46
GTEX-13O1R-1226-SM-5J1NU	27.43	7.486	0.4407	124.4	79.66	42.27	25.4	32.31	22.44
GTEX-13O21-0326-SM-5J1N9	25.79	6.596	0.7055	127.5	75.52	30.77	10.36	29.62	30.18
GTEX-13O21-2326-SM-5MR3X	17.29	4.539	0.2283	168.2	63.87	52.16	3.705	31.46	20.98
GTEX-13O3O-1426-SM-5KM2S	19.49	8.013	0.2648	101.5	74	26.3	13.6	25.3	24.35
GTEX-13O3O-1526-SM-5KM1C	12.9	2.463	0.08438	66.25	30.74	27.36	2.037	16.89	7.829
GTEX-13O3P-1426-SM-5L3DT	26.68	6.652	0.4837	125.9	115	46.86	14.31	27.11	30.89
GTEX-13O3P-1626-SM-5K7X3	13.96	2.583	0.2053	35.69	32.07	15.95	7.287	6.809	6.775
GTEX-13O3Q-0326-SM-5L3FE	47.42	16.77	0.7669	204.8	182.2	96.61	81.77	50.4	53.98
GTEX-13O61-0426-SM-5L3ET	25.83	7.27	0.4956	170.4	103.6	31.24	9.892	37.76	31.32
GTEX-13O61-0526-SM-5J2M1	22.69	6.104	0.3013	187.5	79.29	46.12	5.796	30.7	25.94
GTEX-13OVG-0426-SM-5KM2T	27.67	7.012	0.5178	111	63.57	33.73	11.03	22.84	27.09
GTEX-13OVG-0526-SM-5K7YD	21.65	5.947	0.1836	131.7	56.48	40.24	8.137	29.1	21.9
GTEX-13OVI-0326-SM-5K7X1	21.58	5.323	0.2525	92.34	44.53	22.46	7.198	19.02	25.99
GTEX-13OVL-0526-SM-5KLZQ	23.63	5.454	0.1509	149.8	82.29	53.54	5.512	28.96	19.9
GTEX-13OW5-0926-SM-5L3GZ	12.59	6.647	0.222	90.99	129.4	41.07	13.83	21.77	24.31
GTEX-13OW5-1126-SM-5J1NR	6.663	1.999	0.09426	17.29	24.37	8.015	4.073	3.949	4.258
GTEX-13OW6-0926-SM-5L3GM	23.64	7.406	0.3277	136.1	96.41	29.9	12.69	26.3	32.25
GTEX-13OW6-1126-SM-5L3HL	13.18	3.004	0.2227	42.23	23.86	18.1	4.091	9.246	7.916
GTEX-13OW7-1626-SM-5IJDH	31.89	9.234	0.4752	170.6	120.1	48.26	14.54	31.79	34.73
GTEX-13OW8-2126-SM-5J1OS	10.89	2.067	0.1026	27.84	56.59	8.87	4.755	5.146	7.302
GTEX-13PL6-0826-SM-5IJBI	28.2	6.922	0.4931	60.63	177.2	27.51	16.81	14.93	23.66
GTEX-13PL7-0726-SM-5KM1S	19.6	5.359	0.5674	117.8	75.39	28.05	9.562	22.03	22.55
GTEX-13PVQ-1226-SM-5IJDC	14.45	4.918	0.04372	92.28	136.6	33.05	6.818	24.35	13.48
GTEX-13PVQ-1326-SM-5LU4J	20.08	7.781	0.1144	197	407.4	44.32	27.61	43.46	32.81
GTEX-13PVR-0926-SM-5S2RB	23.12	6.42	0.3579	134	69.73	28.98	8.843	27.48	23.1
GTEX-13PVR-1026-SM-5QGQW	14.32	4.492	0.1168	150.1	52.71	31.49	3.912	34.76	22.43
GTEX-13QBU-0226-SM-5LU48	22.85	4.899	0.275	113.1	74.64	30.7	8.255	26.71	20.15
GTEX-13QBU-0426-SM-5J2O4	23.94	6.531	0.3297	180.9	65.26	55.64	6.397	34.63	28.93
GTEX-13RTJ-0526-SM-62LDP	9.011	2.494	0.1231	42.6	30.74	17.49	5.744	11.57	8.855
GTEX-13RTJ-0726-SM-5QGQN	13.84	2.05	0.1966	44.67	23.43	24.01	4.212	5.859	7.025
GTEX-13S86-0226-SM-5S2PJ	29.29	8.348	0.8116	249.2	265.7	55.9	5.769	23.87	31.22
GTEX-13S86-0326-SM-5SI6K	36.8	12.82	1.423	210.3	283.4	39.89	17.43	50.4	39.75
GTEX-13SLW-0826-SM-5QGP7	23.24	7.202	0.4038	86.2	64.62	24.11	12.79	16.92	21.71
GTEX-13SLX-0926-SM-5S2NM	27.54	9.655	0.7594	152.2	95.63	43.59	19.45	38.92	41.91
GTEX-13SLX-1026-SM-5ZZUQ	18.67	6.851	0.3426	142.5	79.05	46.07	12.63	28.98	24.3
GTEX-13U4I-0626-SM-5LU5L	34	8.842	0.4032	105.3	81.17	33.91	18.57	22.26	29.75
GTEX-13U4I-0826-SM-5SIBD	32.56	8.496	0.1595	210.7	111.9	49.13	13.56	29.41	36.2
GTEX-13VXT-0726-SM-5SIAD	20.26	3.937	0.1193	67.03	50.15	20.2	6.348	16.48	11.23
GTEX-13VXT-1126-SM-5LU3A	19.19	5.059	0.2222	154.4	67.71	37.35	3.377	29.26	23.94
GTEX-13W3W-0426-SM-5SI9D	29.64	9.118	0.5411	215.7	106	53.28	9.182	59.46	32.67
GTEX-13W3W-0526-SM-5LU3X	28.42	7.236	0.4339	152.6	97.01	33.31	12.39	38.17	25.3
GTEX-13X6H-0426-SM-5LU4E	22.12	6.51	0.1837	122.3	45.31	42.25	5.545	25.68	27.48
GTEX-13X6I-1426-SM-5SI9Z	24	4.087	0.4022	48.83	36.29	28.86	10.61	11.16	11.98
GTEX-13X6J-1226-SM-79OMF	16.92	4.572	0.2851	62.31	167	14.02	7.047	13.78	16.81
GTEX-13X6K-1726-SM-7IGLG	24.46	6.836	0.2602	144.6	95.18	31.64	12.31	29.31	28.84
GTEX-13X6K-1826-SM-5O9CR	15.09	3.551	0.1563	40.26	32.58	18.4	6.914	8.491	10.43
GTEX-13YAN-1426-SM-7EPG8	12.65	3.006	0.2031	49.51	24.67	16	9.108	12.7	12.09
GTEX-1445S-1226-SM-5O9BF	34.79	10.99	0.4229	182.8	142.4	39.48	20.31	40.79	43.23
GTEX-144GL-1026-SM-5O99R	20.94	5.464	0.334	111.5	73.67	31.36	10.7	25.56	22.88
GTEX-145LS-1326-SM-5Q5EP	22.32	7.362	0.2731	119.9	84.87	29.35	14.5	28.99	24.65
GTEX-145LV-0226-SM-5S2QG	24.75	5.33	0.7224	80.89	61.26	32.76	13.38	26.55	18.26
GTEX-145LV-0326-SM-5Q5BW	16.46	2.584	0.1601	59.86	31.57	29.59	7.85	16.24	12.62
GTEX-145MN-0626-SM-5QGRH	23.69	7.82	0.443	159.8	66.18	53.61	12.02	43.06	37.41
GTEX-145MN-0726-SM-5NQBH	24.22	6.311	0.3545	141.1	56.66	51.61	11	31.28	28.73
GTEX-145MO-1126-SM-5NQBX	13.9	2.853	0.1979	55.02	38.6	24.92	3.528	8.653	7.202
GTEX-146FH-1026-SM-5RQIF	38.66	7.69	0.6986	168.7	158.8	69.01	8.814	30.75	23.73
GTEX-146FH-1126-SM-5NQAT	51.39	9.778	1.589	118.1	147.2	41.69	18.2	35.08	27.1
GTEX-146FR-0626-SM-5RQJ1	18.25	5.962	0.3479	125	52.75	50.28	5.563	30.45	26.42
GTEX-146FR-0926-SM-5QGPE	26.2	7.055	0.5539	120.5	78.15	30.63	9.624	26.53	24.57
GTEX-1477Z-1126-SM-5P9GK	36.26	8.078	0.6839	76.96	68.12	33.51	19.7	16.95	24.83
GTEX-147F4-1126-SM-5TDDE	25.99	5.961	0.3824	72.11	61.16	26.37	12.1	21.6	19.27
GTEX-147F4-1226-SM-5NQAY	7.013	1.561	0.06559	20.39	14.29	7.682	2.137	4.831	3.57
GTEX-147JS-1326-SM-5SI6D	36.54	10.16	0.4989	149.4	109	50.86	14.33	36.97	34.76
GTEX-147JS-1526-SM-5ZZWF	11.11	2.395	0.1481	22.74	24.02	9.604	2.825	5.505	6.357
GTEX-148VI-0326-SM-5RQK7	12.44	2.01	0.1054	42.31	17.82	22.24	1.721	13.45	8.211
GTEX-148VJ-1426-SM-5TDE3	19.44	4.33	0.213	83.11	46.71	28.39	8.085	16.83	21.07
GTEX-148VJ-1526-SM-5Q5DU	8.124	1.991	0.01099	19.66	16.41	6.146	2.469	4.435	5.215
GTEX-1497J-1226-SM-5Q5BL	17.5	2.715	0.2292	43.31	29.85	25.78	4.813	10.64	8.569
GTEX-14A5I-1026-SM-5Q5E3	32.26	7.543	0.9965	77.78	75.69	29.95	14.06	20.65	27.05
GTEX-14A5I-1226-SM-5NQBW	3.362	0.3405	0.04311	4.32	3.405	2.169	0.9519	1.048	0.9745
GTEX-14A6H-0226-SM-5Q5DX	23.87	6.1	0.1998	152.4	76.08	50.61	6.811	38.16	28.1
GTEX-14A6H-0326-SM-5NQAN	28.38	8.366	0.4186	121.1	97.35	30.35	13.55	32.66	30.47
GTEX-14ASI-0826-SM-5Q5EB	37.55	10.16	0.6834	159.1	106.8	47.47	15.34	36	32.42
GTEX-14BIL-0926-SM-7DHKN	36.62	10.39	0.5231	111.5	119.8	35.07	21.09	32.79	38.88
GTEX-14BIL-1126-SM-79OMC	5.254	1.324	0.06105	8.366	8.904	3.727	2.128	1.874	4.22
GTEX-14BIM-2726-SM-5Q5EG	30.45	7.17	0.3374	84.68	105.6	34.79	13.59	29.16	22.93
GTEX-14BIN-2126-SM-793AX	26.35	7.168	0.4686	49.38	63.88	19.52	10.21	11.52	21.62
GTEX-14BIN-2226-SM-5YYA1	3.78	0.6331	0.02397	4.218	3.619	2.144	1.333	1.003	1.206
GTEX-14BMV-1026-SM-5SI6B	19.61	5.368	0.2976	123.2	61.54	25.22	9.515	22.93	21.98
GTEX-14C38-1326-SM-62LDK	23.59	6.91	0.6434	65.06	82.26	25.62	19.55	21.7	22.36
GTEX-14C38-1426-SM-5RQHZ	20.32	4.135	0.1954	57.75	50.79	24.63	12.86	18.05	11.97
GTEX-14C39-0726-SM-5RQIK	15.72	4.399	0.3174	35.88	33.97	15.59	9.39	8.515	12.59
GTEX-14C39-0926-SM-5TDDV	6.194	1.491	0.03757	13.46	12.81	5.79	3.1	3.301	3.408
GTEX-14C5O-1226-SM-664N3	13.53	4.302	0.1513	71.38	58.78	38.88	16.8	34.53	17.45
GTEX-14C5O-1326-SM-5S2UW	4.958	0.8237	0.06204	12.3	9.293	6.315	2.303	3.182	2.675
GTEX-14DAQ-1026-SM-793B1	39.75	9.703	0.789	136.3	96.31	38.72	18.96	24.68	39.66
GTEX-14DAQ-1126-SM-664MT	20.41	3.095	0.1522	51	30.49	24.98	4.474	8.925	8.74
GTEX-14E1K-0826-SM-5ZZW9	29.45	8.589	0.7822	141.7	88.54	33.03	13.15	28.4	28.32
GTEX-14E1K-1026-SM-73KUR	27.28	5.954	0.397	192.2	90.07	50.76	9.497	30.99	24.19
GTEX-14E6C-0326-SM-5Q5EE	13.69	5.469	0.1733	89.7	59.56	18.93	9.1	16.67	19.71
GTEX-14E6C-0426-SM-5YYA8	18.28	5.086	0.06592	95.76	56.88	32.82	7.635	19	16.04
GTEX-14E6D-0926-SM-5S2QV	5.274	1.173	0.1287	7.973	6.789	3.888	1.892	2.155	3.495
GTEX-14E7W-1126-SM-5ZZVS	38.82	9.167	1.059	90.68	67.47	32.3	15.95	22.91	30.38
GTEX-14E7W-1226-SM-5RQIU	8.164	1.064	0.07977	9.264	6.969	4.681	1.762	2.195	2.781
GTEX-14H4A-0426-SM-5ZZWO	29.47	7.907	0.378	137.9	81.97	30.62	8.764	21.64	30.36
GTEX-14H4A-0626-SM-5ZZUT	20.71	6.56	0.1655	198.1	89.37	38.01	4.897	32.05	32.82
GTEX-14JG1-0826-SM-5ZZWR	30	9.461	0.3284	148.3	82.49	50.41	13.9	37.79	28.92
GTEX-14JG1-1026-SM-6ETZY	19.62	4.413	0.1257	94.26	49.94	34.65	7.523	21.73	14.02
GTEX-14JIY-1126-SM-6EU28	6.735	0.9174	0.0375	6.466	8.047	2.839	2.478	1.552	1.749
GTEX-14PHX-0626-SM-5YY8Z	25.72	7.346	0.3696	139.7	74.49	31.43	10.36	30.81	29.05
GTEX-14PHX-2126-SM-6EU2U	20.52	4.44	0.1434	140.2	55.39	46.02	6.43	25.24	22.02
GTEX-14PHY-0226-SM-5ZZWM	26.35	4.394	0.2976	134.1	55.32	46	8.422	31.39	21.91
GTEX-14PHY-0326-SM-62LE3	32.87	8.266	0.9016	124.4	84.56	32.29	18.8	32.92	33.1
GTEX-14PII-1026-SM-5ZZVW	25.74	7.307	0.4586	103.7	132.5	47.98	21.7	32.23	34.4
GTEX-14PJ2-1026-SM-6EU1M	13.18	3.054	0.156	26.26	23.8	10.53	4.388	5.911	7.206
GTEX-14PJ2-1126-SM-69LOD	17.86	4.449	0.2203	75.23	69.05	32.07	12.51	16.13	12.26
GTEX-14PJ4-0926-SM-5YY98	26.08	7.546	0.246	142	86.71	38.87	13.31	31.68	29.66
GTEX-14PJ4-1126-SM-5YY91	23.19	5.639	0.2656	148.1	67.14	54.12	11.33	30.99	27.9
GTEX-14PJ6-0626-SM-686Z6	29.59	7.556	0.429	120.2	67.76	27.96	10.8	32.26	29.29
GTEX-14PJ6-0726-SM-69LOL	18.17	4.715	0.1418	153.3	55.95	41.8	4.475	30.11	23.35
GTEX-14PJM-0826-SM-6LLIW	18.03	4.739	0.07592	84.39	42.72	18.29	7.893	47.76	14.78
GTEX-14PJO-0826-SM-6ETZK	18.69	9.555	0.3823	257.4	153.3	43.49	46.06	47.93	37.14
GTEX-14PK6-0726-SM-6LLIX	23.28	5.978	0.3512	114.1	79.09	26.63	8.18	26.72	19.76
GTEX-14PK6-0826-SM-5ZZVO	21.57	6.093	0.2215	162.1	75.83	38.16	5.399	30.5	28.54
GTEX-14PN3-0526-SM-69LQF	19.13	5.256	0.1181	147.1	63.21	35.88	8.899	24.76	24.74
GTEX-14PN3-0726-SM-6EU14	28.06	6.586	0.3932	142.8	88.61	35.97	9.952	29.86	26.15
GTEX-14PN4-0826-SM-69LON	26.99	7.041	0.4829	120.4	95.88	40.22	14.95	34.07	27.11
GTEX-14XAO-0926-SM-69LPZ	41.76	11.86	0.885	151.8	136.7	49.31	19.73	50.97	37.29
GTEX-14XAO-1126-SM-6EU11	50.72	18.58	0.5002	291.3	188.7	91.47	22.05	90.43	57.87
GTEX-15CHC-0326-SM-5ZZVP	25.59	6.188	0.8507	113.3	73.86	27.35	10.09	25.93	24.19
GTEX-15CHC-0426-SM-6LLHI	23.51	5.667	0.2766	209.7	83.49	45.99	8.14	45.17	30.18
GTEX-15CHQ-1326-SM-6871Z	32.97	8.423	0.512	132	87.6	42.71	19.17	33.03	37.23
GTEX-15CHQ-1526-SM-69LPW	4.667	0.6937	0.04651	3.823	4.315	2.259	1.172	1.545	1.746
GTEX-15CHR-0326-SM-7DHN3	32.25	7.598	0.9469	109.6	92.23	32.93	10.51	21.57	26.09
GTEX-15D1Q-0426-SM-6AJ9G	19.87	5.093	0.7146	46.52	35.52	23.73	26.5	8.335	18.79
GTEX-15DCE-0826-SM-7KULW	18.77	4.794	0.1934	103.1	61.65	27.26	7.311	20.29	17.64
GTEX-15DCZ-1126-SM-6871O	11.85	3.634	0.3701	52.85	244.5	32.56	10.51	6.369	10.81
GTEX-15DDE-1126-SM-6LLHN	14.96	3.246	0.4586	80.09	485.8	30.37	33.6	8.912	9.616
GTEX-15DYW-1126-SM-6LPK5	10.96	1.695	0.03823	24.79	15.2	11.69	2.964	5.333	4.341
GTEX-15EOM-5007-SM-793DG	25.63	10.71	0.339	238.6	134.1	49.69	106	57.87	40.79
GTEX-15ER7-0826-SM-6PALW	25.84	7.741	0.4828	141.7	99.35	34.23	11.78	27.41	32.36
GTEX-15ER7-1726-SM-6PAMX	20.3	4.134	0.1297	76.93	47.91	32.19	5.17	12.5	10.75
GTEX-15EU6-1326-SM-6PANG	30	7.204	0.5882	155.1	90.91	36.12	21.69	34.91	30.05
GTEX-15RIE-1326-SM-6PAMM	25.27	8.357	0.8476	135.1	113.9	31.82	10.08	32.26	24.29
GTEX-15RJ7-0226-SM-7KUMN	24.71	6.484	0.15	177.5	88.86	52.19	8.299	38.5	30.08
GTEX-15RJE-0626-SM-7KUKR	18.98	1.982	0.1469	27.81	18.68	18.93	5.244	7.572	6.705
GTEX-15RJE-0726-SM-7KUEG	31.17	4.432	0.5995	79.02	54.89	30.21	11.46	21.66	20.14
GTEX-15SDE-1826-SM-7KUFN	29.34	7.215	0.5482	108.3	54.26	30.12	13.73	34.17	26.55
GTEX-15SHU-0926-SM-6PAMK	10.05	2.673	0.07105	47.67	72.83	11.46	4.012	11.27	11.22
GTEX-15SHU-1126-SM-7KUMB	7.107	1.545	0.05059	22.66	12.8	9.264	1.577	4.413	4.264
GTEX-15SHV-0526-SM-7KUEN	31.45	8.797	0.839	146.5	119.6	32.29	15.6	36.71	35.06
GTEX-15SHW-1226-SM-6M46C	6.422	0.8157	0.04353	8.839	5.262	5.584	1.607	1.952	1.963
GTEX-15SKB-0926-SM-7KUFC	30.1	6.304	0.3729	204.2	137.7	119.2	72.2	30.61	29.99
GTEX-15UF7-1526-SM-6LPI7	45.42	11.33	0.8788	113.6	103.4	40.9	19.27	37.07	35.34
GTEX-16BQI-0926-SM-6M485	23.33	5.437	0.1742	152	66.62	39.84	5.296	34.03	19.51
GTEX-16GPK-1226-SM-7LTAU	34.29	8.712	0.6624	70.83	65.08	23.06	20.59	17.64	29.59
GTEX-16MT8-0826-SM-7KULO	24.58	6.399	0.3509	224.4	107.7	82.99	82.87	40.01	46.03
GTEX-16MT8-0926-SM-6M487	8.651	0.9225	0.06963	13.46	8.752	7.245	3.387	2.555	2.791
GTEX-16NPX-0826-SM-6M489	19.13	5.776	0.3509	121.4	78.92	28.37	13.51	25.6	23.16
GTEX-16NPX-0926-SM-7KUEZ	15.12	2.74	0.2102	52.58	37.05	25.86	10.78	15.35	9.839
GTEX-16XZY-0426-SM-793BI	23.07	5.619	0.2981	155.1	71.3	50.62	13.04	26.38	28.46
GTEX-16XZY-0526-SM-7DHKY	24.88	5.789	0.4395	109.6	63.95	25.85	8.862	21.44	25.36
GTEX-16XZZ-1026-SM-7DHKS	24.3	9.573	0.8824	112.8	75.49	32.27	13.33	29.97	38.6
GTEX-16YQH-0726-SM-7IGM1	24.58	6.436	0.5976	90.21	60.45	30.69	10.92	25.16	23.09
GTEX-16YQH-0926-SM-793BC	20.82	5.276	0.09859	132.9	91.91	38.01	5.731	23.45	20.46
GTEX-17EVP-0526-SM-7EPGY	14.88	5.163	0.5114	43.66	38.48	14.98	11.37	9.967	20.49
GTEX-17F96-0826-SM-7DHLU	26.38	6.783	0.5978	134.5	113.1	44.61	12.61	30.09	30.91
GTEX-17F9E-0726-SM-793A1	28.46	7.276	0.5319	146.9	98.18	35.98	11.4	26.08	32.78
GTEX-17F9E-0926-SM-7IGMG	18.18	3.938	0.1601	101	44.08	41.23	4.31	19.27	16.3
GTEX-17F9Y-1226-SM-7EPGE	23.39	4.928	0.809	76.28	101	33.45	19.16	17.1	16.76
GTEX-17GQL-0526-SM-72D5N	32.67	12.99	0.3238	339.7	280.6	74.42	22.61	57.95	38.29
GTEX-17GQL-0626-SM-731CN	30.26	6.658	0.9384	128.2	107.6	39.34	11.37	28.72	22.29
GTEX-17HGU-1026-SM-79OKL	22.33	5.242	0.5435	140.1	71.1	42.51	7.562	28.77	21.7
GTEX-17HGU-1126-SM-793BP	38.9	9.507	1.246	130.1	112.7	32.96	13.21	34.03	38.91
GTEX-17HHY-1426-SM-7EWDQ	16.17	2.315	0.1566	21.96	16.22	15.07	2.574	5.136	5.783
GTEX-17JCI-0826-SM-7LT8W	23.9	7.199	0.2685	133.2	82.44	28.47	11.8	30.96	26.77
GTEX-17JCI-1126-SM-7IGMM	8.678	1.286	0.0738	26.72	92.58	8.4	2.204	4.478	4.38
GTEX-17KNJ-0626-SM-7LT9L	27.98	8.06	0.6709	121	94.8	32.09	12.13	27.73	26.55
GTEX-17KNJ-0826-SM-793A4	27.55	8.706	0.3679	251.5	136.1	49.45	9.446	45.95	42.72
GTEX-17MF6-0726-SM-7LT8E	20.06	2.243	0.1628	48	25.74	19.04	5.139	9.69	9.306
GTEX-17MF6-0926-SM-7LTAL	24.6	4.252	0.2768	70.61	48.27	18.19	10.56	14.51	21.98
GTEX-183WM-0926-SM-718AN	24.27	4.388	0.5632	76.61	84.05	38.73	17.7	14.03	16.78
GTEX-18465-0726-SM-7LG4L	35.57	10.35	0.7534	154.3	111.7	52.11	16.6	38.59	35.15
GTEX-18465-0926-SM-731AY	8.561	1.342	0.06788	25.43	14.91	11.04	2.06	5.39	3.766
GTEX-18A66-1126-SM-731C5	32.91	10.55	1.321	174.2	148.7	42.21	15.94	28.14	46.17
GTEX-18A66-1226-SM-7LT8G	71.52	17.26	0.6733	244.7	208.3	85.29	41.31	66.12	70.5
GTEX-18A67-1026-SM-731CE	42.47	10.85	1.175	153.5	96.58	41.23	18.49	36.84	41.88
GTEX-18A67-1226-SM-7KFRS	36.42	8.149	0.7236	181.6	101.5	42.2	13.02	53.34	37.93
GTEX-18A6Q-1526-SM-731CO	18.41	3.87	0.3245	59.54	46.28	22.02	6.87	14.1	13.44
GTEX-18A6Q-1626-SM-7KFTA	18.96	4.12	0.2116	46.52	37.48	16.25	5.196	11.93	10.38
GTEX-18A7A-1226-SM-7LTAJ	19.71	6.385	0.3206	110.6	69.53	25.42	11.48	25.89	23.03
GTEX-18D9B-1126-SM-7KFSH	33.71	9.112	0.903	142.8	110	27.77	13.15	31.42	38
GTEX-18D9B-1226-SM-72D6V	29.2	6.405	0.376	139.8	78.55	47.39	8.515	37.39	27.19
GTEX-18D9U-1126-SM-72D5Y	25.11	4.898	0.2751	165.2	70.52	49.24	6.289	33.62	32
GTEX-18D9U-1426-SM-718BO	29.8	6.062	0.5836	142.1	73.75	40.38	10.09	28.74	28.39
GTEX-1A32A-1326-SM-73KWW	14.7	6.594	0.1053	134.4	90.26	29.4	14.73	25.47	25.4
GTEX-1A3MW-1326-SM-7189P	27.54	4.02	0.5505	49.89	53.4	27.74	11.75	12.84	12.38
GTEX-1A3MX-1226-SM-731B3	42.05	10.52	1.263	125.1	134.2	53.29	22.35	27.16	39.98
GTEX-1A3MX-1326-SM-72D58	28.25	5.037	0.4056	74.92	78.14	46.85	11.51	18.02	16.83
GTEX-1A8G6-1826-SM-73KY8	14.21	3.269	0.2136	45.93	36.22	17.57	6.883	10.55	10.32
GTEX-1AX8Z-1126-SM-731CS	37.43	7.018	0.8253	85.32	75.73	39.65	12.8	26.73	22.31
GTEX-1AX8Z-1326-SM-7DHMO	33.42	6.472	0.4283	87.3	47.41	49.53	9.031	20.49	22.42
GTEX-1AX9I-1026-SM-73KYF	18.54	5.725	0.3916	67.16	103.2	22.32	12.15	19.21	24.09
GTEX-1AX9I-1126-SM-7EPHH	10.59	1.992	0.08056	43.14	21.83	20.19	2.377	7.898	5.828
GTEX-1AX9J-0926-SM-73KXA	19.04	5.316	0.2934	102	62.1	23.5	11.1	29.03	22.61
GTEX-1AX9J-1026-SM-72D6E	22.22	4.997	0.1742	173.3	60.88	53.95	7.227	34.87	26.57
GTEX-1AX9K-0426-SM-73KUG	26.31	6.062	0.3798	123.5	88.27	33.8	11.1	37.09	20.7
GTEX-1AX9K-0526-SM-73KV1	22.04	3.309	0.1529	105.5	51.93	36.78	5.577	24.43	12.35
GTEX-1AYCT-0426-SM-73KVZ	25.77	5.683	0.3272	151.9	65.05	45.72	6.362	25.45	25.96
GTEX-1B8KE-0126-SM-793AM	21.64	6.782	0.3875	210.9	72.5	50.38	4.193	48.97	41.68
GTEX-1B8KE-0326-SM-73KTY	20.49	6.138	0.5024	120.9	57.68	26.86	6.111	33.09	22
GTEX-1B8L1-0526-SM-79ONX	14.29	2.136	0.1421	30.57	24.58	17.52	4.889	8.498	6.563
GTEX-1B8SF-1326-SM-7IGQJ	18.89	6.984	0.5647	72.95	58.52	23.88	11.56	16.44	26.39
GTEX-1B8SG-0726-SM-79ONS	25.47	8.999	0.4535	145.1	90.37	33.39	23.81	36.35	33.34
GTEX-1B8SG-0826-SM-7EWF7	16.09	3.522	0.1429	47.21	27.74	19.48	7.031	11.72	9.362
GTEX-1B932-1026-SM-793CL	42.13	9.103	0.2777	141.8	95.82	82.62	13.06	28.29	29.16
GTEX-1B932-1326-SM-79OM4	26.62	5.03	0.4514	60.14	49.9	25.92	12.55	14.18	14.8
GTEX-1B933-0826-SM-79OMW	19.91	4.172	0.2443	58.94	44.48	21.78	7.33	16.22	16.14
GTEX-1B97J-0326-SM-7939H	20.47	5.947	0.2989	117.5	75.78	30.01	9.573	28.01	23.42
GTEX-1B996-1026-SM-793CF	18.72	6.944	0.2384	214	237.5	39.68	12.52	37.75	31.62
GTEX-1B996-1126-SM-73KWN	25.96	5.938	0.2625	122.3	93.91	40.11	9.687	26.7	20.14
GTEX-1BAJH-1026-SM-7EWEG	24.52	7.057	0.2132	118.7	170.1	34	10	25.16	26.46
GTEX-1BAJH-1626-SM-73KUV	16.79	3.286	0.1192	67.43	41.23	25.97	5.807	15.04	11.3
GTEX-1C2JI-0526-SM-7EWEQ	18.59	3.674	0.146	139.2	41.19	41.73	3.532	25.33	19.34
GTEX-1C2JI-0626-SM-7DHM1	24.62	5.105	0.2321	110.4	51.44	31.41	5.139	23.82	19.51
GTEX-1C64O-0826-SM-79OKZ	26.43	4.345	0.1505	96.67	56.37	33.54	10.49	25.43	12.81
GTEX-1C64O-0926-SM-79OLN	28.81	5.622	0.3538	109.5	80.41	27.84	13.35	30.37	22.24
GTEX-1C6VQ-1126-SM-7EWET	10.52	2.09	0.1327	14.82	21.64	5.735	5.1	2.449	6.442
GTEX-1CAMS-1326-SM-79OJR	30	6.781	0.2317	151.2	73.5	52.01	12.13	34.72	26.8
GTEX-1CB4E-0626-SM-7DHMW	38.88	10.43	1.03	148.9	110.5	38.74	14.86	30.83	35.03
GTEX-1CB4G-0726-SM-79OOJ	23.85	4.104	0.5424	57.15	49.46	27.86	7.959	13.06	16.34
GTEX-1CB4G-0826-SM-7DUGF	18.61	3.709	0.23	67.28	41.55	26.98	5.097	17.84	14.28
GTEX-1CB4H-0626-SM-7IGN3	19.25	3.679	0.4236	55.93	42.07	26.4	11.83	11.09	13.36
GTEX-1CB4I-1526-SM-7DHMY	28.68	7.436	0.4751	156.4	164.1	33.54	11.83	31.31	29.8
GTEX-1E1VI-1326-SM-7IGQD	12.59	3.619	0.1961	60.77	38.8	18.14	5.49	15.54	13.32
GTEX-1E1VI-1426-SM-793CY	21.05	9.729	0.4897	123.9	94.47	34.67	16.73	30.58	38.58
GTEX-1EH9U-0826-SM-7IGPT	9.699	1.263	0.06452	16.06	14.12	8.186	3.095	2.612	3.487
GTEX-1EMGI-1226-SM-793DD	29.46	8.093	0.3561	167.2	88.4	57.21	12.87	29.1	30.31
GTEX-1EU9M-1826-SM-7DUGU	25.23	6.397	0.2578	186.8	84.63	60.79	8.482	28.84	28.5
GTEX-1EWIQ-1126-SM-7EPIK	20.85	4.314	0.41	47.95	40.28	19.5	7.937	10.06	15.62
GTEX-1EWIQ-1426-SM-7IGOS	8.332	1.102	0.07996	9.753	8.343	4.591	2.015	2.235	3.047
GTEX-N7MS-0826-SM-2HML4	23.34	5.26	0.27	80.52	53.18	35.32	7.973	20.17	17.43
GTEX-N7MT-1326-SM-2I3FV	6.964	1.18	0.1503	10.55	10.21	5.345	4.296	2.598	3.935
GTEX-NFK9-0926-SM-2HMJU	16.25	2.55	0.1657	91.57	37.99	38.02	4.42	15.87	12.73
GTEX-NPJ8-0426-SM-2HMK6	24.54	3.922	0.5995	87.31	111.4	44.78	23.42	15.27	14.82
GTEX-O5YT-0326-SM-32PKA	27.41	11.79	0.3401	280.6	299.1	53.46	30.71	59.39	52.08
GTEX-O5YV-0326-SM-2I5H2	21.09	4.666	0.6231	90.43	55.52	42.16	35.34	23.92	16.53
GTEX-O5YW-0326-SM-2I5EI	14.37	3.328	0.0918	141.9	54.53	38.67	4.231	24.01	17.17
GTEX-OHPK-0326-SM-2HMJO	14.69	3.784	0.07343	123.6	52.49	37.2	5.426	29.54	20.42
GTEX-OHPL-0326-SM-33HC8	12.61	4.213	0.1717	124.8	53.7	26.84	2.998	27.01	21.66
GTEX-OHPM-0326-SM-33HCA	17.77	5.258	0.5205	141.9	64.07	30.42	3.772	21.84	19.86
GTEX-OIZG-1126-SM-2HMIU	14.91	2.38	0.2084	57.26	28.48	25.04	3.345	15.55	7.534
GTEX-OIZH-0326-SM-2HMKC	27.57	6.386	0.411	148.3	90.89	59.21	3.982	33.36	26.36
GTEX-OOBJ-0326-SM-33HBO	22.42	6.22	0.1762	218.4	149.7	52.78	8.012	26.83	27.45
GTEX-OXRK-0826-SM-2HMK7	24.55	6.149	0.3972	206.2	126.4	60.84	7.679	33.34	30.3
GTEX-OXRL-0326-SM-2I3F2	19.62	3.819	0.2549	123.4	58.68	52.71	3.561	29.48	19
GTEX-OXRO-2026-SM-2YUMZ	8.733	1.15	0.3658	21.45	185.9	12.59	21.42	2.978	3.044
GTEX-P44H-0726-SM-48TBT	23.27	3.195	0.1464	77.93	40.95	28.21	10.01	15.38	14.63
GTEX-P4PP-0326-SM-33HC4	13.58	3.959	0.1044	124.7	47.79	18.28	3.572	18.36	22.21
GTEX-P4PQ-0326-SM-2HMJ8	21.43	4.637	0.1669	139.8	63	47.72	8.182	25.24	26.98
GTEX-P4QS-0326-SM-2I3EU	80.9	18.68	1.108	264.7	248.7	117.1	74.47	54.74	64.54
GTEX-P78B-0426-SM-2I5F5	22.97	5.052	0.1258	127.8	70.51	57.95	13.78	26.47	18.12
GTEX-PLZ5-0626-SM-2I5F8	16.06	4.77	0.2378	172.4	119.6	44.5	22.89	21.63	19.52
GTEX-POMQ-0326-SM-2I5FO	22.62	5.781	0.1849	141.4	64.61	42.59	7.225	33.87	27.55
GTEX-PSDG-0926-SM-2I5FP	22.84	4.042	0.2278	109.3	61.8	44.36	6.876	21	16.21
GTEX-PVOW-0426-SM-5MR5R	15.23	3.484	0.1089	41.41	30.06	20.67	3.197	8.957	8.089
GTEX-PWCY-0526-SM-5P9HG	19.24	8.178	0.2471	181.5	66.12	52.74	6.813	42.19	33.83
GTEX-PX3G-0326-SM-2I3EO	19.46	5.164	0.1445	159.7	59.25	48.26	4.831	26.56	23.57
GTEX-Q2AH-0526-SM-2I3ED	22.18	5.356	0.2481	162.4	67.76	57.98	7.901	30.89	31.16
GTEX-QDVJ-0426-SM-2I5FW	23.81	5.987	0.291	164	70.98	54.8	7.643	39.64	32.61
GTEX-QDVN-0326-SM-2I3FS	29.74	6.111	0.9926	182.8	84.14	54.44	10.82	34.24	37.09
GTEX-QEG4-0426-SM-33HC3	22.95	5.893	0.2402	136.1	77.06	34.02	8.179	28.96	23.76
GTEX-QEG5-0926-SM-2TC64	26.82	6.995	0.612	165.9	354.6	71.63	33	32.94	22.14
GTEX-QEL4-0926-SM-3GAD1	29.2	4.545	0.1449	109.2	63.93	44.13	7.045	18.67	14.97
GTEX-QESD-0526-SM-2I5G5	16	4.523	0.02969	186.2	77.55	39.14	7.662	31.04	27.9
GTEX-QLQ7-0526-SM-2I5G3	22.04	4.663	0.2651	143.3	59.59	42.11	5.353	27.05	26.41
GTEX-QMRM-0526-SM-2I5GA	19.72	5.292	0.282	149.8	66.09	38.51	6.871	28.86	28.35
GTEX-QV44-0526-SM-2S1RE	27.86	5.802	0.5544	186.3	115.7	57.65	8.378	26.43	31.37
GTEX-R45C-0926-SM-3GAD4	12.54	2.261	0.3821	24.77	14.27	20.71	7.002	7.494	7.229
GTEX-R53T-0926-SM-3GADH	33.36	9.738	0.7498	223.3	173.4	53.54	8.497	30.73	36.4
GTEX-R55C-0326-SM-3GAF1	18.08	4.404	0.2214	146.8	58.11	22.96	6.728	29.73	25.23
GTEX-R55E-1026-SM-2TC5S	21.95	4.193	0.1935	122.3	64.05	39.77	4.531	23.83	19.24
GTEX-R55G-0526-SM-2TC5O	34.93	9.599	0.4974	179.3	97.27	78.02	14.26	61.31	47.38
GTEX-REY6-1026-SM-2TF4Y	24.98	2.783	0.1938	54.58	31.26	29.56	7.512	11.3	11.68
GTEX-RN64-0826-SM-2TC62	9.227	1.329	0.102	16.4	10.73	7.536	2.152	3.125	3.535
GTEX-RNOR-0826-SM-2TF5C	18.76	3.896	0.3889	115.7	64.57	36.22	3.927	22.01	20.39
GTEX-RTLS-0826-SM-2TF5Q	14.77	3.238	0.1787	46.62	40.06	19.26	8.941	10.66	12.46
GTEX-RU72-0326-SM-2TF5T	30.95	6.894	0.2746	179.7	123.5	51.38	21.77	39	29.76
GTEX-RUSQ-0526-SM-2TF72	19.86	4.652	0.2659	143.5	123.3	37.98	7.269	22.38	24.29
GTEX-RWS6-0326-SM-2XCAP	17.38	4.077	0.1095	108.7	57.53	22.52	5.318	25.35	17.25
GTEX-RWSA-0626-SM-2XCBD	22.91	4.661	0.06524	105.1	61.55	24.6	9.519	20.73	18.33
GTEX-S32W-0626-SM-2XCBG	31.23	7.407	0.4151	227.1	161.7	44.95	21.18	37.74	38.79
GTEX-S33H-0526-SM-5SI83	15.95	2.116	0.238	32.67	24.96	15.62	2.806	8.812	6.251
GTEX-SE5C-0626-SM-2XCDV	24.45	7.245	0.2953	208.2	105.9	52.1	7.98	47.09	35.65
GTEX-SIU8-0826-SM-2XCDQ	21.92	5.087	0.3393	67.05	56.54	27.64	6.926	15.65	12.94
GTEX-SNMC-0126-SM-2XCFO	25.3	7.919	0.272	223.9	113.5	25.18	6.564	55.19	39.55
GTEX-T2IS-0426-SM-32QPE	9.507	1.585	0.05012	20.71	15.3	6.685	2.586	5.298	4.9
GTEX-T6MN-0926-SM-32PLX	28.68	5.717	0.185	139.3	112.6	58.38	7.215	27.28	20.8
GTEX-U3ZH-0326-SM-3DB7A	22.32	6.248	0.1167	165.6	90.14	37.98	5.549	28.97	23.55
GTEX-U3ZN-1426-SM-3DB87	33.09	10.12	0.3038	215.4	101.2	48.68	11.16	41.53	43.17
GTEX-U4B1-0326-SM-3DB8K	24.86	7.701	0.4671	208	104.4	48.04	9.184	60.88	34.18
GTEX-U8XE-0926-SM-3DB8V	23.13	6.655	0.2619	145.2	127.6	44.34	13.54	39.21	30.21
GTEX-U8XE-1126-SM-3DB8W	20.32	7.064	0.1802	166.6	132.6	53.67	8.546	34.15	28.32
GTEX-UJHI-0426-SM-3DB8Y	28.58	5.536	0.2059	166.4	62.17	55.77	4.513	26.87	28.53
GTEX-UJMC-0526-SM-3GAE3	25.08	7.297	0.3079	180.7	67.03	55.58	7.292	40.2	37.47
GTEX-UPK5-0226-SM-3GAEV	35.79	7.869	0.9129	134.1	90.11	19.6	13.04	28.71	29.11
GTEX-UPK5-0326-SM-5SI81	30.82	6.352	0.3307	137.4	86.93	46.67	6.941	30.27	20.98
GTEX-UTHO-1226-SM-3GAEE	24.74	8.523	0.8617	120.1	126.4	19.68	26.32	16.48	33.47
GTEX-V1D1-0526-SM-4JBGW	18.39	3.644	0.2035	93.91	46.69	34.01	3.063	18.24	12.74
GTEX-V1D1-0626-SM-4JBHN	24.99	4.651	0.4728	54.81	41.24	24.32	10.94	17.07	14.8
GTEX-V955-0726-SM-3GAFG	19.52	6.692	0.6004	171.9	88.15	20.09	3.996	36.4	28.52
GTEX-V955-0826-SM-5SI82	29.79	7.277	0.7423	124.8	87.31	32.31	9.902	25.25	25.44
GTEX-VJWN-1026-SM-4M1ZN	29.23	7.382	0.4931	98.47	72.38	35.82	12.43	23.48	26.94
GTEX-VUSG-0726-SM-3GIK1	34.27	13.34	1.027	141.7	118.6	30.22	13.71	28.61	39.17
GTEX-W5X1-0826-SM-3GILN	25.26	5.535	0.2401	106.5	58.22	18.79	10.58	25.6	21.3
GTEX-WEY5-0226-SM-3GIKN	24.12	6.226	0.3797	154.7	100.8	24.56	7.656	27.8	29.21
GTEX-WEY5-0426-SM-3GIKT	17.86	3.863	0.1394	154.8	57.57	30.14	4.53	26.18	22.58
GTEX-WFG7-0726-SM-3GIKO	24.84	7.659	0.3635	216.1	112.4	33.65	6.702	51.89	38.82
GTEX-WFG7-0826-SM-3GIKU	26.97	8.25	0.6666	155	97.34	26.17	11.43	33.17	33.59
GTEX-WFG8-0626-SM-3GILJ	21.87	7.256	0.2361	173.9	81.57	37.27	11.25	49.03	32.06
GTEX-WFG8-0726-SM-3GILP	23.72	7.628	0.4354	119.2	86.5	20.9	13.65	43.05	39.02
GTEX-WFON-0226-SM-3GIKR	19.79	6.974	0.5117	160.8	98.36	20.19	12.99	34.25	32.89
GTEX-WFON-0326-SM-3GIKX	17.49	5.342	0.3536	222.3	85.31	29.91	10.96	39.77	31.38
GTEX-WH7G-0326-SM-3NMBH	22.86	5.784	0.3869	149.7	80.5	28.59	9.654	39.36	29.3
GTEX-WH7G-0426-SM-3NMBJ	16.32	5.646	0.1955	146.1	45.22	47.67	8.985	50.14	29.65
GTEX-WHPG-0826-SM-3NMBF	21.91	5.965	0.2683	154.8	69.66	43.25	5.494	35.55	27.89
GTEX-WHPG-1026-SM-3NMBA	32.4	7.494	0.6711	121.2	87.83	23.25	14.3	29.53	29.14
GTEX-WHSE-0826-SM-4SOJU	16.14	9.478	0.05811	122.7	126.3	22.45	17.95	26.51	29.72
GTEX-WHSE-0926-SM-3NMBS	14.76	5.661	0.04315	160.6	108.1	46.08	8.999	28.18	23.47
GTEX-WHWD-0326-SM-3LK6L	41.97	9.035	0.8616	193.2	138.9	51.31	13.81	33.54	39.78
GTEX-WHWD-0426-SM-3LK83	36.94	8.797	0.5211	269.3	116.1	77.2	9.753	32.22	46.97
GTEX-WI4N-0626-SM-3TW8Z	19.73	3.962	0.3496	49.82	52.3	35.9	9.451	14	13.02
GTEX-WI4N-0726-SM-3TW93	39.36	8.594	0.9204	110.1	127.3	57.28	22.71	33.15	32.5
GTEX-WK11-0626-SM-3NMAV	29.18	8.998	0.5254	127	86.84	47.79	14.21	34.08	32.6
GTEX-WL46-0726-SM-3LK5Z	25.11	5.616	0.3341	98.98	75.34	39.71	11.38	26.08	25.72
GTEX-WL46-0926-SM-3LK7T	16.34	3.52	0.1118	69.77	45.26	30.1	4.758	16.07	12.09
GTEX-WOFL-1226-SM-4OOST	25.06	3.929	0.8413	36.61	46.74	21.78	15.85	9.095	13.42
GTEX-WQUQ-1326-SM-3MJFF	29.21	6.668	1.124	109.2	90.25	35.66	11.65	26.07	22.24
GTEX-WQUQ-1426-SM-3MJFD	23.99	3.736	0.5255	93.93	60.32	48.41	4.506	17.53	12.18
GTEX-WRHU-1026-SM-4E3ID	22.2	5.511	0.3257	63.12	51.2	22.41	10.88	12.11	15.27
GTEX-WRHU-1226-SM-4E3IJ	8.022	1.01	0.07612	15.74	11.52	7.792	1.973	3.639	3.271
GTEX-WWYW-1126-SM-3NB2Q	24.76	8.759	0.5342	199.2	331.8	77.01	42.73	45.73	38.86
GTEX-WWYW-1326-SM-3NB2S	13.65	3.122	0.4875	49.18	106	25.79	13.47	7.617	9.538
GTEX-WY7C-0526-SM-3NB3D	26.29	6.801	0.5452	186.5	94.09	44.92	8.386	55.61	39.09
GTEX-WY7C-1126-SM-3NB3A	29.83	9.323	0.9105	145.5	98.18	39.67	14.37	41.33	41.97
GTEX-WYBS-1226-SM-3NM9N	17.89	3.121	0.1932	40.71	32.67	20.35	8.459	9.725	11.83
GTEX-WYJK-1026-SM-3NM8W	31.57	5.401	0.2013	152.9	81.65	62.37	7.588	33.4	19.83
GTEX-WYJK-1126-SM-3NM9Z	26.69	6.17	0.4818	82.79	73.53	26.58	12.61	22.94	19.78
GTEX-WZTO-1226-SM-3NMAZ	34.01	7.214	0.4412	121.4	94.01	24.12	14.01	32.69	26.32
GTEX-WZTO-1326-SM-3NM8X	21.43	5.585	0.3187	148.3	84.23	52.93	4.109	34.92	24.31
GTEX-X15G-0426-SM-4PQZ6	24.96	5.698	0.2191	167.2	88.17	61.14	7.775	37.87	20.9
GTEX-X261-0926-SM-3NMCY	31.21	6.734	0.9346	53.45	64.13	26.26	13.37	17.2	24.85
GTEX-X261-1426-SM-4PQZ1	6.34	1.133	0.06002	5.258	6.739	3.446	2.657	1.416	2.03
GTEX-X3Y1-0226-SM-3P5Z5	25.96	7.699	0.3991	157	103.1	40.42	12.31	46.03	27.24
GTEX-X3Y1-0426-SM-3P5Z4	21.28	5.296	0.1359	153.3	72.98	51.31	8.86	37.21	22.73
GTEX-X4EP-0326-SM-3P5Z6	29.26	6.095	0.4421	109.2	65.68	43.82	16	23.25	27.08
GTEX-X4XX-1126-SM-3NMBY	34.05	8.402	1.358	89.97	194.4	42.25	14.85	24.89	29.21
GTEX-X5EB-0626-SM-46MVQ	28.56	7.979	0.6689	136.3	87.82	35.96	10.95	36.26	36.96
GTEX-X62O-0826-SM-46MW8	43.21	10.06	2.191	131.2	173.2	60.1	31.41	38.7	40.31
GTEX-X8HC-1026-SM-46MWH	20.87	6.15	0.2601	154.1	125.4	59.1	35.87	28.72	35
GTEX-X8HC-1626-SM-46MWE	20.76	3.29	0.124	54.36	29.98	59.75	13.23	13.29	11.99
GTEX-XBEC-1226-SM-4AT65	28.92	8.832	0.2225	159.8	125.4	52.27	12.68	50.02	31.75
GTEX-XBEC-1326-SM-4AT69	8.995	0.9372	0.08706	11.72	8.261	7.737	1.704	3.303	3.126
GTEX-XBED-0526-SM-47JY3	21.43	5.069	0.2256	155.5	90.7	47	10.26	31.06	30
GTEX-XGQ4-0326-SM-4GIEE	19.02	5.224	0.1711	190.1	91.65	40.79	4.447	33.63	27.38
GTEX-XGQ4-0526-SM-4AT6C	23.69	5.112	0.3181	126.8	80.19	33.75	6.563	29.07	19.27
GTEX-XLM4-2026-SM-4AT4X	16.21	4.906	0.177	106.8	71.82	28.04	12.37	29.93	25.25
GTEX-XOT4-1126-SM-4B66E	39.02	7.651	0.4455	141.9	99.12	49.21	15.2	30.52	29.51
GTEX-XPT6-0126-SM-4B65S	16.02	4.003	0.1629	118.4	49.54	38.81	5.134	23.46	19.16
GTEX-XPT6-0226-SM-4B65L	25.86	6.036	0.3946	121.3	80.44	31.19	8.627	23.44	26.85
GTEX-XPVG-0726-SM-4B658	15.39	4.315	0.2939	101.4	56.43	27.4	10.05	30.41	21.42
GTEX-XPVG-0826-SM-4B654	16.34	3.197	0.1717	104.3	36.83	36.6	5.169	23.2	18.56
GTEX-XQ3S-0526-SM-4BOQA	25.54	6.124	0.4885	101.7	73.62	37.84	11.44	30.63	23.05
GTEX-XQ3S-0626-SM-4BOOB	18.42	4.583	0.2157	129.1	66.07	40.11	4.822	27.66	19.52
GTEX-XQ8I-0126-SM-4BOPL	16.95	2.801	0.1602	95.67	63.11	35.21	3.615	14.61	12.56
GTEX-XQ8I-0226-SM-4BOPM	25.93	6.83	0.4778	131	114.8	40.64	12.59	29.38	23.75
GTEX-XV7Q-0726-SM-4BRV6	30.22	9.351	0.7579	151	162.3	44.09	22.7	28.21	26.53
GTEX-XV7Q-0826-SM-4BRV7	46.12	15.87	1.175	398.1	524.6	67.66	24.45	55.8	38.09
GTEX-XXEK-0926-SM-4BRWH	14.91	4.512	0.1042	135.9	77.15	36.82	8.944	22.94	21.98
GTEX-XXEK-2026-SM-4BRVE	20.56	7.297	0.5128	148.7	137.1	30.91	35.47	32.14	34.73
GTEX-XYKS-0226-SM-4BRW3	28.66	8.557	0.3122	174.4	126.1	35.17	25.32	43.77	38.1
GTEX-Y114-0126-SM-4TT8K	18.03	3.586	0.3595	112.9	43.67	30.6	9.09	25.95	21.17
GTEX-Y114-0226-SM-4TT8W	17.36	3.712	0.1648	176.4	47.46	48.64	4.21	33.34	26.74
GTEX-Y3I4-0526-SM-4TT6X	16.21	4.02	0.2921	81.21	55.99	23.01	6.06	21.49	16.56
GTEX-Y3I4-0626-SM-4TT7A	14.83	4.035	0.2216	99.2	50.71	34.08	2.546	26.39	19.88
GTEX-Y3IK-0826-SM-51MT8	30.61	10.91	0.282	256.3	142	55.01	18.13	36.63	43.03
GTEX-Y3IK-1026-SM-51MR7	25.92	6.423	0.304	145.9	91.67	39.8	12.49	20.58	24.59
GTEX-Y5V5-0626-SM-4VBPX	18.86	3.442	0.2819	62.15	42.22	26.91	3.534	13.64	11.72
GTEX-Y5V5-0726-SM-4VBPY	23.71	5.811	0.8593	84.87	69.57	25.12	8.241	19.14	22.2
GTEX-Y5V6-0826-SM-4VBRU	20.13	4.94	0.2384	120.3	51.57	39.53	8.504	27.32	21.98
GTEX-Y8E4-0326-SM-4VBRR	21.24	4.627	0.2991	117.3	75.2	42.23	6.593	16.62	17.04
GTEX-Y8E4-0426-SM-4V6GB	34.62	8.822	0.6409	122.1	86.35	36.68	16.93	19.28	31.38
GTEX-YB5K-0126-SM-5IFJ2	21.47	8.147	0.2714	269	122.6	40.94	14.76	55.22	32.25
GTEX-YB5K-0226-SM-5IFJE	30.21	8.797	0.6562	141.4	103.2	38.74	12.23	42.44	29.6
GTEX-YEC3-0426-SM-4YCEP	18.76	5.694	0.3008	114.5	65.71	23.03	6.766	31.4	21.01
GTEX-YEC3-0726-SM-4YCD1	17.55	5.094	0.1971	169.8	77.55	41.97	5.501	34.01	22.71
GTEX-YEC4-0226-SM-4W1YG	18.43	5.328	0.2586	114.7	63.15	23.74	8.083	34.77	21.05
GTEX-YEC4-0326-SM-4W216	18.33	5.996	0.149	152.6	69.9	42.74	4.5	37.48	28.75
GTEX-YECK-1226-SM-4W21G	14.57	2.935	0.203	36.12	26.49	15.93	10.12	11.49	9.002
GTEX-YF7O-0426-SM-5P9FS	23.28	11	0.2839	251.1	133.6	72.16	5.896	52.88	39.59
GTEX-YF7O-0526-SM-5P9IO	17.45	7.642	0.3234	166.5	102.7	36.66	8.507	32.1	31.69
GTEX-YFC4-0426-SM-4TT3J	33.86	9.314	0.4721	150	165.7	46.25	15.68	35.72	34.9
GTEX-YFC4-0526-SM-5ZZVI	21.56	4.893	0.2077	95.77	66.38	36.13	5.974	17.42	16.1
GTEX-YJ8O-0826-SM-5CVM3	14.47	4.211	0.3224	54.18	34.82	15.25	5.82	12.66	12.98
GTEX-Z93S-0326-SM-5HL84	18.78	4.771	0.4478	65.85	48.16	20.95	6.477	16.72	17.99
GTEX-ZAB4-0926-SM-5CVN4	20.13	5.826	0.3584	105.8	75.7	29.73	13.54	29.86	31.09
GTEX-ZAB4-1026-SM-5HL7T	19.82	3.982	0.1574	66.36	37.09	26.45	10.64	14.05	12.99
GTEX-ZAB5-0126-SM-5CVMT	27.33	8.272	0.8356	134.8	98.55	29.39	9.664	27.66	30.83
GTEX-ZAB5-0226-SM-5CVMH	23.62	6.752	0.3257	162.8	83.07	53.8	4.238	28.93	24.82
GTEX-ZAJG-0826-SM-5PNVA	24.94	7.338	0.7578	97.06	333.1	47.31	28.31	19.61	19.64
GTEX-ZAJG-0926-SM-5Q5AB	29.66	7.839	1.101	110.9	262.5	38.26	22.98	21.02	26.41
GTEX-ZAK1-1126-SM-5PNXU	39.63	10.25	0.419	195	116.6	61.78	16.27	42.55	35.12
GTEX-ZDTS-1226-SM-4WKGL	31.77	7.968	0.3134	168.6	107	48.71	13.13	37.28	31.81
GTEX-ZDTS-1326-SM-6LLHE	19.53	4.197	0.204	82.69	42.23	30.32	5.98	17.74	12.97
GTEX-ZDTT-0326-SM-4WKF9	29.82	8.426	0.8334	146	87.04	34.55	11.02	41.31	34.01
GTEX-ZDTT-0726-SM-4WKFK	18.41	5.715	0.1453	153.4	54.66	44.35	5.699	37.63	28.7
GTEX-ZDXO-0426-SM-4WKF6	32.42	7.894	0.4952	130.1	79.04	40.26	16.54	25.81	32.27
GTEX-ZDXO-0726-SM-57WBT	16.08	4.695	0.153	119.8	53.05	35.33	5.572	22.28	15.67
GTEX-ZDYS-0226-SM-5HL4K	18.85	5.362	0.3391	148.7	54.77	44.38	4.497	40.07	24.87
GTEX-ZDYS-0326-SM-5HL4W	19.82	6.146	0.458	116.4	56.95	28.54	8.249	26.09	22.2
GTEX-ZE7O-0626-SM-57WCD	28.97	6.122	0.3844	78.23	75.88	32.89	13.14	23.3	20.96
GTEX-ZEX8-0326-SM-4WKGS	27.06	7.466	0.4408	149	95.34	36.68	8.447	29.15	29.33
GTEX-ZEX8-0426-SM-4WWEN	19.97	6.223	0.1609	181.8	78.8	55.29	3.796	35.28	27.83
GTEX-ZF29-0226-SM-4WKHO	16.35	4.301	0.1807	151.6	49.6	32.01	5.786	29.34	24.49
GTEX-ZF29-0426-SM-4WKFN	23.21	5.585	0.454	118.3	49.46	27.41	8.367	25.19	25.31
GTEX-ZF2S-0826-SM-4WWBI	28.45	7.316	0.3524	122	86.34	29.1	10.71	22.58	28.51
GTEX-ZF2S-1026-SM-4WWB1	24.53	6.328	0.2549	170.6	93.5	44.56	7.701	31.73	30.31
GTEX-ZF3C-1126-SM-57WEG	19.31	4.371	0.3504	82.88	61.02	31.25	11.01	17.4	15.07
GTEX-ZF3C-1226-SM-4WWCB	5.809	0.8241	0.1142	9.566	8.233	7.288	2.503	2.105	2.615
GTEX-ZG7Y-0926-SM-5EQ6O	21.32	5.048	0.3205	164.5	84.61	50.75	3.462	33.67	25.54
GTEX-ZG7Y-1426-SM-4WWBM	26.14	7.976	0.7881	126	81.54	39.58	11.73	29.9	29.82
GTEX-ZGAY-0226-SM-4WWAL	28.71	7.247	0.3081	139.3	73.33	33.25	9.999	32.13	27.16
GTEX-ZGAY-0326-SM-57WF5	17.4	5.399	0.114	189.7	69.63	39.93	3.619	35.53	26.37
GTEX-ZLFU-0226-SM-4WWFH	17.54	4.455	0.2191	136.6	50.27	50.96	3.865	28.35	26.59
GTEX-ZLFU-0326-SM-4WWBK	11.21	2.177	0.1353	53.16	23.53	18.44	4.764	16.7	11.57
GTEX-ZPIC-0826-SM-4WWFJ	25.81	8.642	0.258	226.7	101.3	63.14	11.97	53.46	33.5
GTEX-ZPU1-0626-SM-4YCDM	21.62	5.178	0.3402	178.5	102.3	50.84	5.818	24.81	24.09
GTEX-ZPU1-0726-SM-5HL6O	23.26	7.136	0.5447	138.9	86.07	30.02	11.08	26.95	23.74
GTEX-ZQUD-1526-SM-7IGO2	12.2	2.372	0.09025	87.92	27.53	29.83	2.527	16.31	12.33
GTEX-ZT9W-0526-SM-57WFG	20.69	5.379	0.4052	114.5	71.66	21.79	7.638	23.74	20.88
GTEX-ZTPG-1226-SM-4YCDO	28.38	7.975	0.2227	186.9	118.7	50.62	11.36	30.05	32.44
GTEX-ZTPG-1326-SM-51MSQ	23.61	8.21	0.2905	107.7	84.52	21.82	14.4	25.3	24.87
GTEX-ZTTD-0626-SM-4YCCY	39.88	19.37	1.249	352.1	587.6	47.63	42.52	57.55	67.16
GTEX-ZUA1-0726-SM-4YCD9	15.62	4.608	0.2322	36.08	47.5	10.97	6.696	10.2	14.41
GTEX-ZUA1-0826-SM-4YCDL	9.116	1.617	0.09833	7.833	8.252	3.691	2.491	2.625	3.427
GTEX-ZV7C-0326-SM-57WB1	22.99	6.554	0.3743	152.1	61.96	53.71	8.508	32.49	29.86
GTEX-ZV7C-0526-SM-51MRB	24.58	6.822	0.2536	125.3	90.67	34.12	16.69	30.34	23.55
GTEX-ZVT2-0926-SM-5GICE	23.19	5.966	0.4434	113.9	57.58	23.54	10.01	29.52	22.59
GTEX-ZVT2-1026-SM-5GU55	20.62	5.119	0.4358	139.3	44.97	38.62	6.564	31.44	24.12
GTEX-ZVT3-0826-SM-5GIC8	35.46	9.102	0.3769	146.3	102.2	42.34	16.27	31.74	29.09
GTEX-ZVT4-1326-SM-5NQ8E	27.56	10.33	0.9916	106.2	169.9	35.81	20.04	28.08	32.61
GTEX-ZVZP-0226-SM-5NQ73	19.6	5.12	0.2962	172.8	69.75	43.49	3.372	38.52	26.06
GTEX-ZVZQ-0726-SM-51MR3	35.67	7.369	0.6419	69.04	69.86	30.33	16.69	15.67	26.26
GTEX-ZXG5-0626-SM-5NQ85	21.58	4.068	0.4341	23.1	38.95	10.9	8.029	7.232	12.39
GTEX-ZYFC-1026-SM-5GZX9	22.66	8.13	0.1872	124	72.47	42.59	16.36	45.13	25.92
GTEX-ZYFC-1126-SM-5E44W	10.69	3.114	0.1644	63.15	29.65	21.64	6.249	14.98	10
GTEX-ZYFD-2026-SM-5E459	16.85	9.248	0.149	166.5	409.1	40.47	18.47	36.28	32.5
GTEX-ZYFG-0426-SM-5E43M	20.07	5.243	0.2751	138.9	59.83	44.43	4.098	31.13	23.31
GTEX-ZYFG-0526-SM-5GZXX	20.7	5.868	0.3973	116	62.33	27.34	8.033	30.28	23.1
GTEX-ZYT6-0926-SM-5GIEM	31.25	8.546	0.497	141.9	94.35	38.12	12.07	32.67	28.59
GTEX-ZYT6-1726-SM-5E44P	6.238	1.09	0.06998	8.549	7.52	5.045	1.723	2.223	2.848
GTEX-ZYVF-1826-SM-5E44F	21.34	5.318	0.3814	71.4	61.99	23.62	10.62	22.67	16.59
GTEX-ZYW4-0926-SM-59HJS	17.4	3.042	0.08606	38.99	31.22	22.22	5.85	7.733	7.674
GTEX-ZZPT-0926-SM-5GICZ	26.59	5.552	0.4601	58.04	47.19	26.84	9.512	15.51	20.3
GTEX-ZZPU-0926-SM-5GZYT	24.88	5.81	0.3125	198.3	72.04	46.77	6.108	37.69	29.73
GTEX-ZZPU-1126-SM-5N9CW	24.67	7.798	0.7912	154.9	90.99	36.68	12.01	38.49	34.15

## Sheet: Human_colon
Description	HDAC1	HDAC2	SATB2	HSPA9	HSPD1	LONP1	ASNS	TIMM17A	YME1L1
GTEX-111CU-1226-SM-5EGIN	88.37	15.35	1.467	121.8	123	53.7	30.53	29.53	38.72
GTEX-111CU-1426-SM-5GZYP	261.6	13.67	32.52	152	173.5	32.61	18.71	40.8	34.86
GTEX-111VG-2226-SM-5N9DU	72.22	10.98	2.875	58.44	82.61	26.39	18.71	17.92	29.28
GTEX-111YS-1626-SM-5GZZ9	87	20.26	1.285	130.4	110.8	34.94	26.39	32.11	41.25
GTEX-111YS-1826-SM-5GIEP	78.64	18.68	1.557	129.8	107.7	37.18	26.93	28.66	40.09
GTEX-1122O-1426-SM-5H11R	73.06	15.87	1.291	130.6	131	45.49	33.39	33.05	39.51
GTEX-1122O-1526-SM-5N9CL	160.7	9.966	45.35	97.92	85.14	27.07	14	23.47	30.64
GTEX-1128S-1626-SM-5H12O	144.4	16.4	23.31	141.4	242.5	41	36.66	29.75	37.45
GTEX-117XS-2226-SM-5GIE1	90.47	15.87	1.944	77.54	107	39.89	35.53	24.38	34.03
GTEX-117YW-1826-SM-5PNY5	178	9.694	17.76	107.4	914	22.3	18.33	22.62	29.38
GTEX-117YX-0526-SM-5EGJH	89.35	18.15	2.239	138.2	161.8	51.99	28.06	38.57	46.69
GTEX-117YX-0826-SM-5H11J	77.92	16.25	2.017	124.8	117.6	48.43	23.51	32.14	44.56
GTEX-11DXX-1826-SM-5H126	150.6	9.988	35.38	119.1	120.9	26.65	14.34	23.72	24.6
GTEX-11DXX-1926-SM-5EGJK	96.38	20.11	1.589	146.2	148.8	51.86	32.12	41.72	41.29
GTEX-11DXY-2026-SM-5N9CZ	70.67	10.97	1.702	66.04	89.11	28.25	39.09	22.37	25.71
GTEX-11DXZ-1626-SM-5GIDI	75.51	15.21	0.7238	104.3	107.8	35.48	34.32	24.35	36.38
GTEX-11DXZ-1726-SM-5H12M	109.6	8.39	38.89	91.32	86.52	21.68	13.76	17.6	21.86
GTEX-11EI6-2626-SM-5PNVT	91.23	17.69	2.174	94.04	116.6	46.13	37.87	26.37	37.21
GTEX-11EM3-1526-SM-5A5KN	158.5	9.85	25.56	128.6	147.3	26.8	14.18	23.59	33.71
GTEX-11EM3-1626-SM-5N9CO	78.14	15.75	0.5303	158.5	171	43.97	36.98	33.94	44.49
GTEX-11EMC-1426-SM-5N9E4	79.47	13.3	1.698	82.28	118.2	38.03	33.99	30.32	34.12
GTEX-11EQ9-1426-SM-5987G	70.16	16.27	0.6735	153.7	229.1	41.87	21.67	29.57	37.88
GTEX-11EQ9-1526-SM-5PNY7	80.38	13.83	4.728	93.9	91.88	34.9	21.29	27.65	31.88
GTEX-11GS4-1826-SM-5HL4T	81.7	15.87	1.131	93.24	98.94	38.61	28.42	29.57	37.55
GTEX-11GSP-1626-SM-5986N	82.81	12.38	1.46	77.51	83.88	35.72	26.37	20.62	26.92
GTEX-11I78-1226-SM-5A5K6	156.6	10.51	36.03	117.8	127.6	26.59	13.67	31.38	23.91
GTEX-11I78-1326-SM-5PNY9	75.63	21.35	0.6353	177	182.8	42.85	35.41	49.24	44.39
GTEX-11LCK-2026-SM-5A5MA	104	7.546	22.38	66.63	84.61	21.99	15.12	18.95	15.57
GTEX-11NSD-1626-SM-5986U	123.8	16.59	27.65	131.6	156.3	33.1	16.97	22.92	33.47
GTEX-11O72-2226-SM-5PNW2	92.43	14.59	2.758	89.32	138.1	38.93	38.56	21.47	38.85
GTEX-11ONC-1926-SM-5GU75	83.55	12.66	8.414	67.18	84.93	38.47	35.25	14.8	30.52
GTEX-11ONC-2026-SM-5HL61	83.34	14.48	2.175	95.53	116.7	36.82	29.78	18.29	34.02
GTEX-11P7K-1526-SM-5EGI7	154.9	10.81	41.68	92.11	83.87	27.51	17.34	21.24	31.49
GTEX-11P7K-1826-SM-5HL5A	67.3	16.42	0.7257	131.5	152.4	41.03	31.62	36.08	45
GTEX-11P81-1126-SM-5GU5G	112.5	19.12	1.06	121.2	136.1	49.21	26.79	30.91	50.5
GTEX-11P81-1426-SM-5P9JN	93.34	16.49	0.7105	99.98	108.9	47.04	18.89	24.56	38.85
GTEX-11P82-1026-SM-5BC5J	116.1	9.934	46.92	108.5	120.1	17.42	10.97	27.06	34.85
GTEX-11PRG-2026-SM-5GU5F	71.59	12.26	1.235	85.92	264.3	37	25.85	22.25	35.46
GTEX-11TT1-0926-SM-5GU5M	81.18	19.79	2.251	203	339.5	62.96	80.26	57.19	47.74
GTEX-11TT1-1026-SM-5PNW7	324	28.63	54.77	260.1	443.4	73.2	259.7	64.84	63.18
GTEX-11TTK-2426-SM-5PNYO	91.27	17.14	1.969	80.84	122.8	30.93	29.85	27.81	48.26
GTEX-11TUW-2026-SM-5EQL8	65.09	15.33	1.018	163.1	183.5	46.58	58	46.41	34.65
GTEX-11TUW-2326-SM-5EQMO	56.73	14.37	0.744	134.3	146.2	44.99	49.94	38.81	31.46
GTEX-11VI4-1426-SM-5GU6O	115.1	12.57	20.9	113.8	97.54	30.29	22.48	27.74	38.81
GTEX-11VI4-1526-SM-5EQKC	119.9	10.43	34.41	106.3	109	21.23	12.63	21.56	30.67
GTEX-11WQK-2126-SM-5EQME	67.09	24.65	3.693	238.9	311.2	44.12	101	40.99	49.5
GTEX-11WQK-2526-SM-5CVL8	86.5	31.09	3.641	302.2	326.3	49.79	95.15	50.07	62.95
GTEX-11ZTS-1526-SM-5N9G7	73.32	11.3	0.828	75.04	81.65	38.46	39.24	17.25	25.16
GTEX-11ZTT-1626-SM-5EQKR	67.98	16.57	0.9228	122.5	112.9	37.65	30.06	29.89	38.54
GTEX-11ZU8-1126-SM-5EQ5K	87.57	22.53	0.7912	118.6	147.3	34.93	46.5	29.05	51.26
GTEX-11ZVC-2126-SM-5EGJ1	84.92	16.83	3.776	118.3	179.8	43.54	70.49	28.49	36.37
GTEX-1211K-1726-SM-5FQUJ	97.67	7.018	28.77	68.63	66.53	18.93	11.78	17.32	16.97
GTEX-1211K-1826-SM-5EGJ2	69.95	15.45	1.407	133.9	149	38.63	26.28	27.09	37.93
GTEX-1212Z-1826-SM-5FQSH	78.74	14.17	1.89	87.75	99.78	38.37	37.81	24.7	31.89
GTEX-12696-1926-SM-5EGJT	70.17	15.33	1.593	111.9	104.1	37.32	35.34	33.85	47.08
GTEX-12BJ1-2026-SM-5FQUH	68.68	16.03	0.8136	124.3	127.1	38.77	29.26	31.78	41.88
GTEX-12BJ1-2126-SM-5BC5O	131.4	9.653	47.32	111.8	109.2	19.24	14.16	28.21	28.71
GTEX-12C56-0626-SM-5EGGC	119.3	9.019	27.02	89.4	100.5	24.33	17.96	19.08	21.84
GTEX-12KS4-2326-SM-5EGJB	85.75	15.17	1.657	97.44	115.8	44.32	44.73	19.82	35.6
GTEX-12KS4-2426-SM-5LU8P	105.9	13.24	17.28	94.03	147.2	31.56	40.27	20.21	34.96
GTEX-12WSD-2626-SM-5EGJE	87.44	16.99	2.002	93.38	112.5	42.52	45.95	19.83	38.33
GTEX-12WSG-2426-SM-5EQLZ	81.48	21.18	1.953	129.9	309	48.61	42.63	33.67	42.09
GTEX-12WSJ-1426-SM-5GCON	89.12	15	1.4	154.6	186.5	48.46	40.23	38.39	38.05
GTEX-12WSJ-1526-SM-5GCNI	91.18	14.02	2.223	120.4	153.8	39.71	31.43	29.6	37.91
GTEX-12WSL-1626-SM-5GCMU	90.73	21	3.389	131.2	164.1	49.35	31.09	38.61	43.26
GTEX-12WSL-1826-SM-5LZW9	87.58	16.9	2.344	132.6	201.2	58	37.93	43.43	37.86
GTEX-12WSM-1426-SM-5GCPA	61.14	12.91	0.4938	92.87	96.45	35.78	32.88	20.22	27.15
GTEX-12ZZW-2426-SM-5DUWE	74.2	15.92	1.315	102.6	208	44.54	29.19	26	38.88
GTEX-12ZZX-2726-SM-5N9FT	70.8	10.32	1.809	48.68	100.6	29.56	39.56	14.88	23.52
GTEX-12ZZY-2726-SM-5EQ45	87.84	16.17	1.71	75.37	116.6	38.11	28.47	34.36	38.87
GTEX-12ZZZ-2426-SM-5GCNN	73.1	13.26	1.746	64.73	101.6	28.94	25.54	21.2	39.22
GTEX-13111-0726-SM-5DUVE	139.4	8.983	31.74	98.87	113.7	26.41	19.09	26.1	23.09
GTEX-13111-1926-SM-5GCOL	85.72	15.13	1.232	138.3	101.9	37.06	30.2	25.05	45.6
GTEX-13113-1426-SM-5EGHU	126.4	11.68	33.3	98.77	87.26	31.18	17.22	19.26	30.92
GTEX-131XE-0826-SM-5HL9W	179.6	11.84	35.13	119.9	244.9	34.24	24.66	24.13	26.36
GTEX-131XE-1026-SM-5EGKE	107	19.08	2.05	126.7	184	49.6	33.59	26.63	35.45
GTEX-131XG-1526-SM-5GCNQ	99.08	22.4	2.601	194.8	231	67.7	45.21	47.44	55.53
GTEX-131XG-1826-SM-5LZV4	206.7	12.5	54.82	158.5	142.3	39.1	53.03	43.68	41.28
GTEX-131YS-2926-SM-5EGKI	85.33	15.63	1.8	86.84	100.3	40.2	28.58	24.71	37.07
GTEX-132AR-2726-SM-5PNVN	193	14.95	61.98	162.9	526.7	29.64	30.93	22.69	36.07
GTEX-132AR-2826-SM-5IJFV	114.6	19.63	6.129	214.8	822.1	50.14	41.47	28.67	41.44
GTEX-132NY-2726-SM-5PNY2	88.47	14.42	1.55	86.52	106.6	51.76	31.69	25.39	41.07
GTEX-1339X-1626-SM-5IJDN	109.7	18.87	2.496	137.9	201.4	39.35	32.16	37.1	40.87
GTEX-1339X-1726-SM-5P9J9	106.6	16.35	1.673	122.7	166.6	44.19	33.55	34.8	33.87
GTEX-133LE-1526-SM-5IFEN	161.2	13.87	48.08	112.4	135.4	24.27	16.82	34.6	31.79
GTEX-1399R-2126-SM-5K7WZ	80.04	17.37	1.484	100.6	130.1	38.95	23.82	19.75	37.99
GTEX-1399R-2226-SM-5P9JB	209.9	13.64	34.8	120.3	260.3	41.55	23.55	32.28	26.06
GTEX-1399S-1926-SM-5J2M5	171.8	8.177	35.88	75.55	73.43	24.03	14.18	21.6	21.05
GTEX-1399U-1926-SM-5IFH7	157.1	9.433	33.98	94.3	101.9	23.5	11.78	25.3	24.93
GTEX-1399U-2226-SM-5KLZI	73.67	17.52	1.002	130.9	107.9	46.54	25.75	36.95	33.01
GTEX-139D8-2926-SM-5IJBM	94.51	18.17	4.092	121.9	271.4	49.08	42.92	33.44	46.73
GTEX-139T6-1326-SM-5IFFO	116.2	8.405	36.19	99.21	90.93	22.8	16.92	21.55	23.08
GTEX-139T6-1426-SM-5P9J7	88.03	15.18	1.125	135.3	114.6	47.86	22.45	31.78	41.7
GTEX-139TS-1926-SM-5IJFO	130.8	12.05	28.63	106	174.5	34.09	17.48	25.04	25.91
GTEX-139TS-2226-SM-5J2N1	84.75	11.15	0.971	52.38	73.11	42.43	28.33	14.68	25.5
GTEX-139UW-2326-SM-5KM1Y	65.59	15.39	0.5207	111	115.3	40.81	33.59	29.17	39.44
GTEX-139YR-2126-SM-5KM11	186.5	14.49	52.68	131.5	228.8	36.49	18.32	29.38	36.24
GTEX-13CF2-1826-SM-5N9GK	69.45	11.39	2.651	59.03	82.06	31.81	28.52	19.1	24.47
GTEX-13CF3-1326-SM-5LZXZ	66.83	14.84	1.287	130.7	153.4	49.69	35.2	38.44	39.83
GTEX-13CF3-1426-SM-5K7YY	62.52	16.19	1.312	174.9	220.3	42.79	36.97	43.54	47.88
GTEX-13D11-0626-SM-5LZYY	88.9	17.51	1.406	101.3	119.6	44.41	21.21	28.31	37.09
GTEX-13D11-0826-SM-5KLZJ	140.4	10.1	36.63	88.69	101.3	21.36	11.53	20.69	25.54
GTEX-13FH7-1526-SM-5J2N6	67.73	14.69	0.7682	98.45	122.3	51.6	31.32	31.37	35.67
GTEX-13FH7-1626-SM-5J2O9	84.1	15.63	1.406	134.5	138.7	53.43	29.82	28.53	46.61
GTEX-13FHO-2726-SM-5K7VG	78.05	11.83	1.323	75.74	115.7	47.27	31.98	20.69	37.92
GTEX-13FHP-2426-SM-5KLZ5	100.9	15.35	4.469	83.53	120.3	43.38	37.93	29.11	43.62
GTEX-13FTW-1826-SM-5IJEN	133.1	8.921	33.74	101.4	101.1	28.29	12.19	21.37	23.94
GTEX-13FTW-2126-SM-5K7YG	75	15.22	1.105	120	116.4	51.27	31.01	29.66	34.27
GTEX-13G51-2126-SM-5IJD9	90.3	16.32	1.087	100.3	111.2	35.35	31.94	29.6	38.22
GTEX-13N2G-2226-SM-5IJCU	98.69	16.98	3.45	85.94	133.1	51.19	44.13	33.82	37.73
GTEX-13O1R-2426-SM-5KLZZ	47.57	15.77	1.021	183.2	224.5	62.56	51.12	50.06	41.87
GTEX-13O21-2426-SM-5MR4A	142.3	8.34	38.67	97.46	109	23.68	10.13	19.26	21.81
GTEX-13O3O-2526-SM-5L3DR	84.29	11.59	2.854	71.94	90.48	27.98	31.74	23.18	44.61
GTEX-13O3P-2326-SM-5KM55	99.53	16.47	3.844	110.6	245.5	42.53	40.26	26.8	44.47
GTEX-13O61-1526-SM-5KM3P	85.14	16	1.274	130.4	111.9	38.63	26.89	27.01	38.91
GTEX-13O61-1626-SM-5KM3T	67.46	12.96	1.503	106.4	102.3	27.61	29.3	20.77	34.84
GTEX-13OVG-1426-SM-5K7VP	76.73	12.69	4.594	87.43	85.87	28.08	18.15	25	39.49
GTEX-13OVI-2026-SM-5J1MU	75.17	11.54	1.064	75.3	79.01	32.47	22.98	22.54	28.02
GTEX-13OVI-2126-SM-5KM3U	73.97	13.32	0.877	103.3	89.87	35.53	25.23	23.79	36.22
GTEX-13OVJ-1726-SM-5IJDZ	127.4	11.86	16.16	109.7	322.8	31.67	38.37	24.1	33.81
GTEX-13OVJ-1826-SM-5KM2D	65.29	12.96	1.453	94.27	127.2	35.63	37.37	21.78	38.39
GTEX-13OVK-0826-SM-7KULZ	85.86	14.07	5.793	92.49	119	32.37	26.72	22.67	36.14
GTEX-13OVK-1026-SM-7KFTC	91.69	20.09	1.478	122.1	160.9	33.11	41.61	33.78	46.32
GTEX-13OW5-2626-SM-5MR3M	86.71	13.85	4.645	74.62	123.8	40.56	28.64	19.53	27.99
GTEX-13OW5-2826-SM-5KM1G	98.74	17.96	2.808	81.14	128.1	44.36	38.77	24.18	35.55
GTEX-13OW6-2126-SM-5N9GL	128.9	15.89	20.21	123.7	207	34.13	36.28	30.93	37.93
GTEX-13OW6-2226-SM-5N9FL	101.1	14.36	1.937	90.36	113.6	38.87	51.8	21.58	33.8
GTEX-13OW8-2726-SM-5L3FZ	84.19	13.1	1.124	69.96	92.32	36.78	35.6	20.03	33.33
GTEX-13PL7-2426-SM-5J2N3	86.3	11.28	0.6959	71.6	96.12	44.16	34.66	24.92	25.3
GTEX-13PL7-2526-SM-5IFGR	151.4	9.353	36.35	91.15	100.2	19.83	25.67	19.82	24.32
GTEX-13PVQ-2726-SM-5L3H7	77.55	14	1.664	90.82	104.1	51.85	50.85	24.18	30.97
GTEX-13PVR-1626-SM-73KVF	126.7	10.94	30.24	92.91	103.8	23.73	14.7	26.04	28.62
GTEX-13PVR-1726-SM-5Q5EC	64.61	18.19	1.104	111.3	109.8	36.1	23.68	32.11	39.03
GTEX-13QBU-1826-SM-5IJG3	118.6	7.692	20.15	79.02	77.1	20.42	11.85	18	18.23
GTEX-13QBU-2026-SM-5KLZB	76.57	14.57	1.374	106.7	99.11	40.52	25.71	25.68	39.6
GTEX-13RTJ-1926-SM-5YYA2	81.94	15.78	1.755	93.72	118.1	48.44	37.92	24.27	38.57
GTEX-13S86-1626-SM-5Q5C5	188.3	17.87	42.21	168.6	355.1	42.48	20.67	32.14	31.46
GTEX-13SLW-2826-SM-5Q5ES	109.7	18.17	2.64	111.8	132.7	40.49	39.56	22.99	54.09
GTEX-13U4I-2426-SM-5LU34	103.9	18.01	1.038	140.1	222.1	50.52	36.11	30.7	41.92
GTEX-13U4I-2626-SM-5SI9C	90.86	15.03	1.409	112.2	134.2	36.77	40.57	26.47	35.4
GTEX-13VXT-2026-SM-5L3EW	86.27	21.43	1.452	141.5	152.2	48.18	29.33	30.51	56.44
GTEX-13VXT-2426-SM-5LU46	112.4	18.58	11.16	131.2	150.3	46.21	24.99	27.91	45.02
GTEX-13W3W-2126-SM-5K7UX	49.92	15.04	3.473	275.3	339.9	67.32	38.33	51.02	43.86
GTEX-13X6H-1926-SM-7EWD3	243.1	17.35	19.43	154	205.9	54.4	39.37	49.15	45.92
GTEX-13X6I-2726-SM-5Q5ET	93.95	11.98	2.481	101.9	127.6	45.17	52.47	25.78	32.2
GTEX-13X6J-2826-SM-7EPGA	59.18	11.25	0.7224	61.99	66.64	32.72	30.27	18.77	24.96
GTEX-13X6K-2726-SM-5O9DG	88.49	14.42	1.429	76.34	111.7	36.2	35.47	17.35	39
GTEX-144GL-2526-SM-5TDDL	114.3	13.13	5.452	75.4	134.3	30.15	32.27	21.9	37.86
GTEX-144GM-1126-SM-79OJK	67.94	14.27	0.8458	190.8	223	29.88	44.74	35.18	41.25
GTEX-144GM-1226-SM-5LU52	176.4	13.76	22.37	153.8	204.7	29.22	18.96	36.34	34.83
GTEX-144GN-1126-SM-5LU33	215.6	17.74	33.75	151.4	241.1	44.15	34.46	42.17	42.19
GTEX-145LS-2726-SM-5Q5D8	96.25	20.39	2.068	120.8	154.8	42.74	34.64	27.68	52.56
GTEX-145LS-2926-SM-5O99G	99.99	14.99	3.313	82.29	132.2	37.2	34.24	19.44	42.36
GTEX-145LT-0826-SM-5S2QL	85.11	15.9	1.149	113.3	134.3	33.85	27.56	37.77	43.82
GTEX-145LT-0926-SM-5LU9C	173	13.86	40.27	121.9	187.3	28.5	13.48	32.11	27.22
GTEX-145ME-0826-SM-5O9AF	85.87	17.72	1.887	113.1	119.1	41.79	30.03	30.79	43.54
GTEX-145ME-1126-SM-5SIAT	95.57	24.46	1.738	135.2	144	41.22	37.55	39.03	50.13
GTEX-145MH-2726-SM-5QGQ6	83.05	12.01	2.186	63.01	82.54	41.19	42.13	17.87	27.33
GTEX-145MN-1726-SM-5SIA6	179.6	11.05	47.72	118	108.1	27.26	19.92	26.69	32.16
GTEX-145MO-2426-SM-5NQ9W	88.12	12.42	2.15	68.99	96.21	35.65	28.73	14.69	27.15
GTEX-145MO-2626-SM-5QGPD	86.6	16.85	1.608	89.86	116.3	48.45	35.4	22.78	39.56
GTEX-146FH-2426-SM-5Q5EW	123.5	20.69	6.189	136.8	243.2	47.32	40.15	35.18	43.3
GTEX-146FQ-1926-SM-5NQBY	224.6	17.37	27.2	150.8	295.9	38.71	23.09	39.98	31.31
GTEX-1477Z-2126-SM-5Q5CM	109.8	18.52	2.357	84.4	141.5	40.14	56.93	25.23	38.79
GTEX-147F3-1926-SM-5SIB9	144.2	12.34	27.43	115.8	131.4	30.06	21.41	24.77	28.36
GTEX-147GR-2726-SM-664OO	104.4	9.949	20.91	104.3	329.7	27.11	30.57	16.32	24.58
GTEX-147GR-2826-SM-5RQK8	85.02	11.17	2.432	63.49	98.74	37.11	29.64	21.92	33.49
GTEX-147JS-2526-SM-5S2Q8	107.5	12.64	3.711	65.29	103.5	37.65	38.13	20.77	32.15
GTEX-147JS-2626-SM-5S2UX	89.89	14.86	1.721	92.16	108.4	44.28	33.7	26.6	36.05
GTEX-148VJ-2426-SM-5NQ9Y	62.66	12.66	1.226	125.1	118.1	42.69	33.58	30.12	52.37
GTEX-148VJ-2626-SM-5QGPI	65.32	13.2	1.4	115	109.5	39.22	31.64	32.53	48.52
GTEX-14A5H-1626-SM-5SIAN	56.66	12.4	0.3084	145.1	136.1	37.31	43.23	39.68	33.75
GTEX-14A5I-2426-SM-5Q5CP	78.81	11.29	1.991	68.34	120.7	38.54	31.97	19.01	30.03
GTEX-14AS3-1026-SM-5TDD7	107.6	20.21	1.698	104.3	162.8	42.05	29.12	24.04	42.06
GTEX-14AS3-1126-SM-5Q5CR	96.5	23.43	1.672	106.5	160	41.99	31.21	25.48	43.4
GTEX-14BIN-2426-SM-5TDCF	69.9	12.5	1.538	63.84	84.89	41.1	34.42	24.71	29.12
GTEX-14BIN-3026-SM-5ZZUS	95.76	13.5	12.98	78.93	124.9	40.18	33.92	21.48	32
GTEX-14BMU-1326-SM-5RQIH	97.42	18.16	1.613	118.8	176.1	45.48	28.95	22.1	41.92
GTEX-14BMU-1526-SM-5TDE6	157.5	12.61	32.27	123.9	173.1	27.23	18.41	23.5	29.98
GTEX-14BMV-2426-SM-5S2PP	52.49	11.35	2.48	68.65	78.35	32.12	23.73	15.42	29.66
GTEX-14C39-1626-SM-5S2P4	66.3	17.76	1.832	137.2	207.8	46.76	43.57	31.11	51.66
GTEX-14C39-1926-SM-5ZZW5	120.9	9.521	9.311	72.13	129	46.01	84.17	21.52	26.62
GTEX-14C5O-2526-SM-73KU2	46.24	11.41	2.091	58.4	96.16	29.07	37.28	25.83	29.93
GTEX-14C5O-2626-SM-5RQI5	51.86	14.09	1.101	75.9	115.9	36.27	35.42	31.83	34.06
GTEX-14DAQ-2726-SM-5S2QY	102.1	17.39	2.659	95.99	119.5	44.84	34.62	20.54	49.61
GTEX-14DAQ-2926-SM-664MV	94.77	16.47	2.451	91.71	108	44.71	34.98	20.08	43.52
GTEX-14DAR-1526-SM-5RQIX	115.9	8.75	37.26	88.46	96.84	19.31	16.39	18.89	22.41
GTEX-14E1K-1626-SM-664MO	107.9	27.85	1.44	161.1	173.9	39.41	30.41	36.45	56.82
GTEX-14E1K-1826-SM-793DT	92.09	22.75	1.628	134.7	163.8	42.53	28.84	36.26	51.69
GTEX-14E6C-2226-SM-5QGQG	67.1	12.75	1.037	123.1	117.3	55.46	49.6	30.89	39.29
GTEX-14E6E-1526-SM-5RQIG	115.1	5.985	37.82	50.62	54.33	16.56	9.422	17.53	24.96
GTEX-14E6E-1726-SM-5S2R6	85.29	21.44	1.776	157.5	172.1	44.32	28.99	36.66	53.04
GTEX-14H4A-1926-SM-5ZZWN	78.11	13.25	1.393	123.4	108	41.1	27.95	21.31	40.63
GTEX-14ICK-1026-SM-6AJA4	103.2	10.24	16.39	104.5	108.6	26.19	18.95	23.55	30.92
GTEX-14ICL-1226-SM-5S2RD	80.39	12.36	0.9109	129.8	129.5	31.75	27.2	32.81	39.15
GTEX-14JG6-1626-SM-5YYBC	78.87	14.36	1.296	103.4	106.3	33.02	32.13	35.71	34.13
GTEX-14JG6-1726-SM-69LPL	157.1	12.77	36.45	140.2	147.6	31.28	23.58	34.09	33.21
GTEX-14JIY-3326-SM-6871E	163.6	8.319	21.63	131.4	789.9	16.47	46.49	32.2	38.52
GTEX-14PHX-1126-SM-5YYA5	79.38	13.88	0.8529	116.6	102.6	34.79	25.9	28.27	43.31
GTEX-14PHX-1526-SM-68717	117.9	8.551	30.84	95.91	106.7	19.91	13.38	24.86	24.69
GTEX-14PJ3-0926-SM-69LQG	75.41	12.82	1.464	130.5	124.7	40.63	28.41	29.45	32.38
GTEX-14PJ3-1226-SM-5ZZVY	73.49	13.29	1.773	139	109.9	40.13	34.25	26.72	37.69
GTEX-14PJ4-1826-SM-5YY97	82.47	16.18	2.254	118.3	112.7	45.79	24.91	30.01	38.01
GTEX-14PJ4-1926-SM-6LLHG	161.4	10.18	43.13	109.7	98.72	23.68	15.47	26	27.86
GTEX-14PJ5-0926-SM-6LLIK	94.73	18.63	1.222	129.2	135.7	46.49	35.54	29.56	49.92
GTEX-14PJM-2626-SM-686ZD	124.3	16.43	16.88	125.5	195.8	39.04	32.05	34.13	37.2
GTEX-14PK6-1726-SM-6871J	142.2	7.278	26.08	89.38	111.1	20.97	13.17	21.71	19.23
GTEX-14PK6-1826-SM-69LOM	77.49	18.91	1.109	129.1	128.8	38.2	28.57	33.08	43.05
GTEX-14PKV-1926-SM-686YU	85.27	13.96	6.004	100.8	112	35.52	30.73	33.99	33.68
GTEX-14PKV-2126-SM-664O3	159.2	11.88	44.7	129.7	121.6	30.25	12.84	31.62	32.18
GTEX-14PN3-1926-SM-6EU1Y	81.07	18.51	1.476	122.5	124.7	42.25	21.99	28.78	44.76
GTEX-14XAO-2026-SM-69LOI	239.4	10.15	24.16	82.79	93.84	26.9	25.6	27.27	31.1
GTEX-15CHC-1626-SM-5ZZWS	96.46	20.74	1.377	127.9	139.8	41.78	30.64	47.63	43.53
GTEX-15CHQ-2526-SM-6EU24	100.2	16.16	2.7	91.89	127	37.51	36.05	25.72	52.42
GTEX-15CHQ-2626-SM-686YZ	86.8	15.04	1.746	89.19	102	43.1	38.69	21.92	41.63
GTEX-15CHR-1426-SM-7DUGV	170.5	11.25	48.95	120.1	172.7	33.06	19.63	24.13	28.48
GTEX-15DCE-2026-SM-7KUFE	120.8	15.18	13.94	146.5	181.2	39.55	18.74	32.65	39.92
GTEX-15DCZ-2826-SM-6EU2J	69.52	12.69	3.47	100.9	661.9	44.01	33.93	17.82	30.01
GTEX-15DYW-2326-SM-6PAMU	109.7	13.35	6.738	75.14	145.2	26.42	34.71	22.78	38.1
GTEX-15DYW-2426-SM-7KUG8	86.3	19.2	0.919	113	132.7	38.88	36.57	30.5	44.69
GTEX-15DZA-0926-SM-69LQ3	62.81	12.4	0.9114	127.5	102.3	36.86	22.76	29.21	30.46
GTEX-15DZA-1026-SM-6PAND	71.96	14.68	3.679	129.2	124.8	36.18	25.58	29.82	40.85
GTEX-15EO6-2326-SM-6LPKK	101.9	14.22	1.338	99.73	131.7	43.98	49.44	23.45	40.08
GTEX-15ER7-2826-SM-6PAN2	62.35	18.74	2.584	176.8	367.1	59.17	37.31	50.83	40.96
GTEX-15ER7-2926-SM-7KUFK	120.6	14.97	18.24	103.1	156.5	46.51	32.36	25.48	29.29
GTEX-15ETS-2326-SM-7KUGC	92.7	18.32	1.366	120.8	124.3	51.53	24.08	32.33	47.23
GTEX-15F5U-1426-SM-7KUN2	120.1	14.02	3.84	130.5	127.7	35.31	32.82	23.28	40.48
GTEX-15G19-2726-SM-6LPKG	102.1	18.07	4.962	126.9	279.2	55.92	59.54	31.2	45.45
GTEX-15G1A-1826-SM-7KUKO	90.7	15.16	1.231	131.4	171	39	25.58	33.07	42.59
GTEX-15RIE-1826-SM-6M48P	174.3	19.47	45.71	165.7	261.1	39.93	22.84	35.09	42.06
GTEX-15RIE-2026-SM-7KFRW	101.4	23.71	2.7	133.7	196	39.26	33.14	38.58	46.22
GTEX-15RIF-1326-SM-6LPKO	161.6	11.47	42.36	112.3	117.7	26.23	12.16	21.9	32.8
GTEX-15RIF-1426-SM-7KUKQ	78.89	17.86	0.823	124.1	146.3	41.55	26.99	35.43	42.87
GTEX-15RJE-2226-SM-6M46A	68.11	11.47	2.341	57.69	84.03	24.68	24.1	19.41	35.81
GTEX-15SB6-1226-SM-7KUMP	165.2	15.29	25.06	143.7	234	36.16	19.56	36.16	33.73
GTEX-15SHU-2526-SM-6M47D	68.31	11.99	2.517	62.37	85.35	28.41	20.86	21.41	35.82
GTEX-15UF6-2626-SM-6M466	103.9	17.72	2.025	96.14	163.1	43.5	44.33	35.03	45.75
GTEX-15UF6-2726-SM-7KULY	107.5	18.5	3.321	85.1	162.5	56.25	58.71	27.42	44.16
GTEX-15UF7-1326-SM-7KUKV	98.87	14.73	1.308	115.1	162.4	38.22	41.46	29.18	40.64
GTEX-16AAH-1326-SM-7KFRG	172	12.39	42.27	103.8	128.9	21.94	14.14	24.21	31.15
GTEX-16BQI-2026-SM-7KULQ	59.06	12.75	2.03	100.1	102.8	26.33	30.33	42.98	35.04
GTEX-16MT8-2726-SM-7IGLJ	88.06	10.79	5.208	70.56	137.8	27.49	27.89	20.14	26
GTEX-16MTA-1626-SM-6M47N	78.19	22.36	0.8566	110.9	137.1	48.5	28.77	35.53	41.26
GTEX-16NGA-0926-SM-718AG	80.19	16.94	1.067	118.6	123.2	39.35	28.34	25.06	46.76
GTEX-16NGA-1026-SM-7KFS3	105.9	16.97	19.57	125.2	133.2	26.45	29.38	28.82	46.13
GTEX-16NPV-2626-SM-6M484	93.02	15.5	4.039	80.11	142	36.82	36.77	24.28	39.65
GTEX-16XZZ-2726-SM-7EWDO	90.5	12.85	1.252	81.49	278	39.88	31.76	22.74	31.06
GTEX-16Z82-2226-SM-6LPJ7	76.31	9.408	3.708	62.45	70.94	28.65	28.85	18.94	24.93
GTEX-16Z82-2426-SM-7KUMS	66.25	10.64	2.496	60.48	81.8	24.91	23.55	16.56	30.62
GTEX-178AV-1326-SM-6LPJX	125.1	11.06	32.81	111.3	161.2	28.43	14.78	23.44	25.96
GTEX-17EUY-1726-SM-79OK4	79.85	17.2	1.257	163.2	209.7	38.07	31.72	45.61	46.78
GTEX-17EUY-1826-SM-7DUEZ	161.6	11.68	24.83	122.6	158.2	40.79	23.7	34.65	29.05
GTEX-17EVQ-1826-SM-7IGPH	104.5	14.95	3.05	89.27	188.4	37.18	28.96	31.34	42.16
GTEX-17F96-2026-SM-79ON4	92.15	17.26	3.308	111.6	159.2	49.2	42.05	36.23	45.7
GTEX-17F96-2126-SM-7KFSM	81.72	12.39	1.289	78.47	118.5	41.75	36.51	28.2	35.27
GTEX-17F98-1026-SM-7IGO8	120.2	14.68	12.89	119.4	153.9	34.28	25.52	25.37	42.19
GTEX-17F9E-1826-SM-7IGMC	76.96	13.77	5.505	115.9	110.5	35.63	22.94	27.94	33.72
GTEX-17F9Y-2626-SM-7IGN9	123.5	21.01	4.517	103	242.9	36.51	50.27	23.69	41.83
GTEX-17GQL-1526-SM-7LTAC	95.6	9.377	9.143	78.1	124.1	29.52	23.73	22.38	18.25
GTEX-17GQL-1626-SM-7LG69	91.15	16.54	3.988	118.2	149.9	45.62	30.02	27.93	31.89
GTEX-17HG3-1126-SM-7DUFC	35.42	8.484	1.079	33.47	48.43	19.83	17.05	12.5	22.48
GTEX-17HGU-2426-SM-7EWDP	129.5	11.82	24.36	105	177	32.95	20.07	21.37	22.84
GTEX-17HGU-2626-SM-79OKN	93.98	18.2	2.123	107.7	139.1	41.41	30.49	23.18	40.86
GTEX-17HHE-1626-SM-7DHLN	88.47	14.83	1.37	107	118.8	40.76	36.62	38.63	42.05
GTEX-17HHE-1826-SM-79OKE	175.4	14.33	57.5	159.2	227.6	34.32	16.11	35.12	38.45
GTEX-17JCI-2626-SM-7EWE6	89.58	18.17	2.561	98.87	190.3	31.72	30.12	30.14	40.94
GTEX-17JCI-2826-SM-7IGNA	84.61	16.36	1.332	85.93	110.8	30.94	33.54	30.96	34.1
GTEX-17KNJ-1726-SM-7LG6A	134.3	14.4	27.25	116.7	135.6	36.44	23.06	25.93	36.65
GTEX-17KNJ-1826-SM-7LT9N	120.7	23.6	1.858	150.8	170.2	42.23	33.62	43.72	53.24
GTEX-17MF6-2426-SM-7LTAM	108.2	12.56	6.566	94.18	128.7	28.54	36.13	25.36	38.63
GTEX-17MFQ-1226-SM-7KFSA	90.8	18.75	1.557	134	134.6	40.47	31.37	41.18	38.47
GTEX-183FY-1426-SM-7DHLM	111.6	19.65	1.185	123.3	139.9	48.54	29.43	29.62	44.47
GTEX-183WM-2526-SM-731BP	133.1	18.19	3.606	77.46	191.8	42.96	58.39	25.09	46.9
GTEX-18465-2726-SM-7LT9I	77.94	11.66	1.91	63.89	85.73	32.35	37.62	22.26	31.07
GTEX-18A66-2426-SM-7KFSQ	205.5	18.76	33.23	154.1	227.3	35.83	25.22	37.04	45.23
GTEX-18A66-2626-SM-72D67	95.55	17.15	1.725	112	142.7	32.87	33.71	30.47	44.35
GTEX-18A67-2226-SM-7LT9Z	101	19.58	1.598	153	141.2	51.67	53.34	44.21	36.92
GTEX-18A6Q-2226-SM-7LG61	68.84	13.65	1.689	75.39	87.11	31.96	29.92	22.44	29.61
GTEX-18A7A-2226-SM-7LT8K	102.4	15.21	6.681	101.5	155.1	37.25	29.15	26.76	37.62
GTEX-18A7B-2026-SM-72D71	110	17.74	5.067	113.3	151.3	36.62	33.13	34.5	40.06
GTEX-18D9A-1126-SM-7KFRJ	162.9	11.4	26.1	124.3	150.8	26.04	20.86	26.75	30.17
GTEX-18D9A-1326-SM-7LT8P	94.99	19.32	1.12	162.8	157.4	45.97	29.41	36.2	45.81
GTEX-18D9B-2526-SM-718BN	74.17	11.94	1.802	112.4	119	32.52	31.9	22.19	32.73
GTEX-18D9U-1926-SM-7KFTM	166.7	14.1	22.47	132.3	164.9	36.57	20.81	33.07	30.41
GTEX-18QFQ-1526-SM-72D57	89.57	19.34	1.345	196	135.6	50.02	27.63	30	45.84
GTEX-18QFQ-1726-SM-731C9	76.52	13.62	1.475	94.23	101.2	41.21	23.8	24.97	34.79
GTEX-1A32A-2626-SM-73KX9	82.73	17.98	1.079	151	137.2	31.02	49.85	47.04	44.57
GTEX-1A3MV-1026-SM-72D5U	80.04	13.55	3.17	102.4	101.9	38.52	25.08	25.32	39.23
GTEX-1A3MV-1126-SM-718BS	80.04	13.73	2.526	115.6	114.5	46.12	25.05	25.11	44.08
GTEX-1A3MX-2326-SM-718B4	88.12	20.07	1.59	110.6	303.2	45.55	44.7	39.67	46.29
GTEX-1AMEY-1926-SM-73KVT	81.12	11.8	6.689	134.8	224	27.19	23.52	23.94	31.3
GTEX-1AMFI-1726-SM-7189L	136.5	7.966	26.87	92.49	80.23	25.1	16.7	22.36	23.76
GTEX-1AMFI-1826-SM-73KWB	86.93	17.68	1.735	132.3	144.6	44.71	27.53	38.66	47.74
GTEX-1AX9I-2626-SM-73KU5	84.24	12.41	6.983	84.45	132.5	36.75	38.64	28.84	42.31
GTEX-1AX9J-2526-SM-73KUY	62.33	16.61	1.111	130.9	135	42.14	37.46	39.44	43.94
GTEX-1AX9K-1626-SM-73KUS	94.47	21.45	1.026	140.3	148	46.25	29	39.88	51.73
GTEX-1AYCT-1826-SM-731EG	152.6	15.18	32.12	139.3	150.3	31.7	30.95	34.08	43.96
GTEX-1AYCT-1926-SM-793AE	90.98	18.93	1.9	133.3	138.5	43.43	36.42	31.36	62.28
GTEX-1B8KE-1526-SM-7DUG2	68.18	17.45	0.9547	132.7	106.1	47.09	29.21	44.16	48.16
GTEX-1B8KE-1926-SM-731EE	194.2	12.04	55.11	152.1	137.2	26.7	11.6	33.81	34.85
GTEX-1B8KZ-1326-SM-7DUG6	158.4	12.9	47.8	136.4	237.6	37.67	20.39	27.09	29.11
GTEX-1B8L1-1926-SM-7IGND	73.71	14.67	1.279	79	98.69	38.24	31.21	29.98	38.31
GTEX-1B932-2126-SM-7IGMU	98.68	16.96	1.404	93.24	102.2	37.83	31.89	27.72	35.47
GTEX-1B932-2826-SM-73KUD	165.8	15.15	22.52	119.2	185.6	35.54	23.68	29.16	38.94
GTEX-1B97I-1526-SM-73KUK	80.08	15.68	1.545	152.2	131	44.72	28.53	39.24	44.79
GTEX-1B996-2626-SM-73KZ1	60.3	9.816	1.787	113.4	92.22	35.23	28.21	29.28	42.48
GTEX-1B996-2726-SM-7DUGG	70.59	13.35	1.547	121.6	85.79	49.06	29.37	28.83	40.93
GTEX-1BAJH-2326-SM-7IGMO	89.08	14.15	4.611	83.65	113.8	35.73	29.58	23.58	34.05
GTEX-1BAJH-2726-SM-7IGNJ	86.92	12.41	1.432	60.04	85.63	39.45	36.34	17.69	30.73
GTEX-1C2JI-1626-SM-7EPHC	66.73	12.67	1.056	86.14	70.06	38.31	20.51	23.75	28.69
GTEX-1C2JI-1726-SM-73KUW	89.71	17.55	0.9902	124.8	116.4	50.96	27.86	31.45	45.85
GTEX-1C475-1526-SM-7DHM3	91.01	17.21	4.775	178.2	143.5	51	27.84	36.93	49.88
GTEX-1C475-1626-SM-731FP	160.6	10.47	35.36	119.5	133	26.5	17.75	31.3	35.25
GTEX-1C4CL-1626-SM-7DUF3	104	17.83	1.639	121.6	125.2	53.8	31.23	31.88	37.4
GTEX-1C4CL-2126-SM-7IGQC	175.4	16.33	37.89	158.5	275.2	40.56	21.49	36.7	34.53
GTEX-1C64O-2326-SM-73KU8	123.8	19.04	4.958	133.7	156.6	47.74	30.31	29.05	46.69
GTEX-1C6VQ-2626-SM-7IGMQ	83.29	11.95	1.145	73.15	98.81	45.36	37.4	14.98	32.06
GTEX-1C6VQ-2726-SM-73KUL	102.7	13.2	3.826	93.84	210.3	44.78	97.47	21.05	44.39
GTEX-1CAMS-2526-SM-7EPH7	170.2	13.07	25.26	116.6	164.9	44.94	23.63	28.41	31.93
GTEX-1CB4F-1926-SM-7MKFN	79.4	14.67	1.077	74.11	105.8	36.32	25.87	27.45	34.14
GTEX-1CB4F-2026-SM-79OLU	99.64	20.4	2.498	118.3	155.7	31.66	30.69	36.36	52.63
GTEX-1CB4G-2726-SM-79OO4	88.8	14.08	1.693	81.31	106.4	39.78	31.51	21.11	38.7
GTEX-1E2YA-2526-SM-7IGOU	56.42	11.13	0.9199	63.49	74.82	31.9	25.69	22.42	27.42
GTEX-1EMGI-2626-SM-7IGNR	84.66	13.73	1.461	87.29	133.4	33.11	37.8	25.52	38.64
GTEX-NFK9-2026-SM-3LK5K	77.09	7.514	10.54	52.77	63.88	25.74	12.34	18.45	18.74
GTEX-O5YT-1426-SM-3MJHC	248	20.38	32.53	206.9	327.8	60.83	75.09	55.92	62.05
GTEX-O5YW-1426-SM-3MJHF	144.4	16.05	26.58	127.1	125.5	33.93	22.13	35.51	42.11
GTEX-OHPM-1426-SM-3TW8Y	136.2	11.58	26.69	110.5	128.4	34.04	13.52	18.07	26.61
GTEX-OIZH-1426-SM-3NB1O	136.8	13.85	36.86	122.5	145.8	31.81	15.93	26.28	31.71
GTEX-OXRK-1726-SM-3NB16	170.7	14.62	49.48	149.2	295	33.34	23.52	27.32	36.16
GTEX-OXRL-1426-SM-3NM9E	88.37	14.88	2.499	126.8	119.5	40.88	24.02	30.54	40.06
GTEX-P4PP-1426-SM-3NM9L	131	12.12	32.48	110.8	113.2	27.65	18.75	23.84	36.76
GTEX-P4QT-1426-SM-3NMCX	174.4	9.974	36.65	124.9	117.5	31.71	17.36	29.18	26.6
GTEX-P78B-1726-SM-3P5ZV	113.3	13.16	11.13	98.29	180.9	42.38	29.16	27.21	29.63
GTEX-PLZ5-1126-SM-3P613	180.3	11.24	45.42	129.5	150.1	31.37	24.81	25.03	26.02
GTEX-PLZ6-0926-SM-3P5ZQ	126.1	8.822	23.49	94.82	105.1	28.87	12.2	18.57	23.33
GTEX-PWCY-1026-SM-48TD4	158.7	7.953	12.69	93.48	119.2	30.1	15.24	26.98	20.73
GTEX-PWN1-1426-SM-48TDF	126.9	8.93	30.1	125.2	125.4	29.67	25.65	28.62	26.8
GTEX-PX3G-1426-SM-48U1J	108	11.71	20.93	102.3	111.5	31.75	18.32	24.52	29.01
GTEX-Q2AH-1226-SM-48TZL	180.9	10.71	29.24	123.2	178.5	42.48	89.69	25.12	30.63
GTEX-Q2AI-0926-SM-48U1F	177.7	11.79	40.62	135	178.1	36.21	72.19	31.42	34.77
GTEX-Q734-1126-SM-48TZY	183.5	12.99	34.8	134.4	302.7	38.51	24.61	21.89	30.47
GTEX-QCQG-1626-SM-48U26	148.4	9.085	31.88	104.2	119.8	31.68	17.64	22.93	23.79
GTEX-QDVJ-1326-SM-48U1X	110.4	10.66	12.08	135.9	169.7	36.43	63.4	34.53	29.91
GTEX-QDVN-1326-SM-48TZ3	187.3	15.75	16.05	133.1	239	47.76	34.61	38.48	36.8
GTEX-QEL4-1926-SM-4R1JI	162.1	13.84	32.55	117.9	170.6	38.13	20.01	20.21	30.16
GTEX-QLQ7-1126-SM-4R1KN	84.41	16.12	1.577	128.9	151.7	47.63	28.79	35.94	44.26
GTEX-QLQW-0426-SM-447A7	149.7	9.489	32.43	114	119	34.66	54.45	24.62	29.88
GTEX-QMRM-1226-SM-447C6	158.2	15.94	20.35	160.7	246.5	47.11	47.87	50.67	34.64
GTEX-QV31-0826-SM-4R1KR	182.5	11.69	39.45	119.8	164	31.94	18.69	30.1	30.96
GTEX-R53T-1326-SM-48FCQ	211.8	18.25	50.92	176.8	374.4	46.04	24.03	32.37	39.34
GTEX-R55C-1126-SM-48FCJ	96.94	7.718	24.23	70.06	76.44	25.73	17.09	17.2	20.86
GTEX-R55D-1826-SM-48FEF	159.8	10.45	43.4	99.67	120.9	27.96	15.16	25.87	27.42
GTEX-R55G-1226-SM-48FDC	159.9	12.18	50.09	121.1	136	29.99	17.99	27.64	37.26
GTEX-RM2N-0926-SM-48FD1	173.5	9.704	45.13	110.1	127.2	27.99	14.16	27.1	28.83
GTEX-RU1J-1326-SM-46MUL	100.6	13.7	11.76	105.8	127.9	38.13	19.75	30.23	28.4
GTEX-RWS6-1826-SM-47JXX	86.72	16.74	1.233	111.4	133.6	45.86	31.84	29	38.49
GTEX-S341-1426-SM-4AD6U	87.68	17.29	1.56	116.8	103.9	45.34	29.78	28.39	46.13
GTEX-S3XE-1126-SM-4AD4N	115.2	14.68	14.49	127.1	135	34.35	24.5	32.86	40.34
GTEX-S4P3-1226-SM-4AD4Y	137.9	9.483	22.59	99.27	139.2	35.55	23.77	31.81	22.37
GTEX-S4Q7-0826-SM-4AD5E	153.4	10.08	33.52	122.4	145.9	28.69	14.62	32.25	28.06
GTEX-S4UY-0826-SM-4AD4Z	150.3	12.16	33.51	104.4	114.4	31.39	17.41	24.46	33.61
GTEX-S7SF-1926-SM-4AT5B	149.4	10.08	36.67	110.4	134.2	29.99	17.83	19.99	27.91
GTEX-SE5C-1526-SM-4BRWU	120.7	10.9	31.37	107.5	123.6	33.73	18.59	28.44	28.85
GTEX-SNMC-1126-SM-4DM5M	110.3	14.01	13.41	115.9	185.8	31.03	19.98	30.28	32.63
GTEX-SNOS-1226-SM-4DM5H	131.9	10.97	19.15	104.1	159.2	32.5	23.91	33.06	25.6
GTEX-T5JW-1126-SM-4DM5V	172.8	10.4	27.9	128.9	162.5	33.4	20.43	39.58	27.52
GTEX-T6MO-0826-SM-4DM51	84.55	16.43	3.127	129	147.8	43.45	24.99	30.95	42.54
GTEX-TKQ1-0626-SM-4DXTS	90.88	15.33	1.224	163.5	212.7	45.62	31.16	32.71	45
GTEX-TKQ2-1326-SM-4DXT9	154.5	10.21	25.55	91.84	113.2	29.93	18.26	24.14	26.95
GTEX-TML8-1326-SM-4DXTO	165.6	10.42	37.16	99.65	171.4	32.09	21.4	23.61	28.95
GTEX-U3ZH-1326-SM-4DXSF	112	19.64	2.593	119.8	130.8	47.45	35.93	21.32	50.58
GTEX-U3ZM-1126-SM-4DXUB	99.51	8.162	27.59	76.53	83.21	25.16	18.11	18.11	19.04
GTEX-U3ZN-2126-SM-4DXU1	168.1	10.91	43.27	123.7	151.2	32.78	15.58	25.12	31.42
GTEX-U4B1-1126-SM-4DXV3	201.2	15.8	46.13	156.9	253.8	38.97	18.31	44.1	40.84
GTEX-UJHI-1126-SM-4IHLN	157	8.953	32.55	91.54	102.6	29.33	23.1	21.57	24.05
GTEX-UJMC-1326-SM-4IHLS	128.7	8.731	36.68	81.79	85.73	29.84	19.56	21.41	23.57
GTEX-V955-1626-SM-4JBHJ	118.9	23.49	6.983	139.8	185.7	52.73	29.15	35.57	48.5
GTEX-V955-1726-SM-4JBHF	97.35	11.57	11.67	72.82	111.8	35.66	30.26	21.51	27.43
GTEX-VJYA-2026-SM-4KL1K	127.1	9.916	29.77	114	126.3	34.17	90.7	25.73	26.86
GTEX-W5WG-2426-SM-4LMI6	159.6	11.13	40.87	107.3	137.2	25.42	15.14	25.89	25.95
GTEX-WEY5-1426-SM-4LMJ3	73.84	14.07	1.206	234.2	150.8	48.81	29.92	27.33	45.31
GTEX-WFG7-1526-SM-4LVMG	164.5	13.49	45.06	130.7	160.5	36.07	17.54	30.4	32.83
GTEX-WFG7-1626-SM-4LVMF	81.82	16.18	1.054	131.9	130.4	49.53	25.7	34.8	38.81
GTEX-WFG8-1726-SM-4LVM6	72.41	12.35	1.273	100	92.48	44.57	23.01	22.5	33.07
GTEX-WFON-1326-SM-4LVMN	74.52	12.34	2.471	91.81	90.81	35.67	24.77	24.35	36.45
GTEX-WFON-1426-SM-4LVMT	128.7	7.809	33.5	99.39	103.3	26.24	13.29	19.93	21.24
GTEX-WH7G-1326-SM-4LVMS	104.2	8.971	23.5	113.5	94.31	24.04	16.01	22.4	24.33
GTEX-WHPG-1626-SM-4M1ZL	93.35	15.42	1.027	97.82	96.87	30.36	27.43	23.51	41.75
GTEX-WHSB-0926-SM-4M1XJ	194.4	17.74	36.33	153.1	271	32.56	19.15	41.97	37.28
GTEX-WHWD-1226-SM-4OOS1	172	11.84	40.5	126.6	148.3	30.87	15.89	21.3	31.6
GTEX-WHWD-1526-SM-4OORV	108.9	20.12	1.906	137.1	155.5	48.88	29.79	23.9	43.18
GTEX-WI4N-2226-SM-4OOS9	74.67	15.66	2.187	96.43	216.7	64.98	45.69	28.42	40.19
GTEX-WOFM-2026-SM-4OOSQ	145.9	9.218	34.71	85.85	83.53	21.66	11.1	20.44	25.31
GTEX-WQUQ-2526-SM-4MVNO	128	15.09	12.35	144.3	198.5	57.19	34.38	32.67	32.31
GTEX-WQUQ-2626-SM-4MVNP	106.6	16.65	5.745	124	163	52.99	35.19	31.22	35.37
GTEX-WRHK-1126-SM-4MVOJ	95.18	11.45	4.394	112.5	99.14	38.91	22.07	23.6	35.62
GTEX-WXYG-1726-SM-4ONCU	69.76	13.01	1.329	109.4	105.9	53.26	28.02	30.38	34.32
GTEX-WY7C-1626-SM-4ONC8	89.75	18.54	1.214	108.2	110.4	37.87	31.54	32.81	47.32
GTEX-WY7C-1926-SM-4ONCI	78.74	16.78	1.137	110	107.2	50.77	36.81	33.64	41.43
GTEX-WYJK-2226-SM-4ONDJ	109.1	13.72	16.4	117.9	122.6	39.2	23.88	28.21	34.34
GTEX-WYVS-1126-SM-4SOJX	99.27	18.82	1.308	118.7	132.2	44.04	28.65	21.39	43.51
GTEX-WYVS-1826-SM-4OND6	139.1	13.61	29.02	106.8	159.6	36.22	24.49	22.23	33.44
GTEX-X15G-1326-SM-4PQZJ	138.2	10.26	27.31	127.5	141.3	42.21	58.39	28.83	26.28
GTEX-X15G-1526-SM-4PQZM	80.93	10.56	1.355	93.18	104.6	50.39	34.15	21.77	26.29
GTEX-X3Y1-1726-SM-4PQZL	114.9	13.28	15.16	110.6	134.1	41.33	19.41	24.68	30.96
GTEX-X4EO-2726-SM-4E3HS	81.23	13.95	1.076	90.4	94.27	41.45	41.91	29.13	39.34
GTEX-X5EB-0926-SM-46MVT	89.12	19.89	1.701	162.8	153.2	65.15	35.22	40.87	49.61
GTEX-XAJ8-0726-SM-47JY5	75.66	16.13	3.229	141.9	174.6	49.44	44.88	57.57	47.67
GTEX-XBED-1526-SM-4AT5W	156.6	9.662	20.58	119.1	144.7	30.57	38.84	31.32	32.59
GTEX-XBED-1726-SM-47JYO	99.56	13.95	8.783	144.1	172.5	44.63	53.92	31.59	41.74
GTEX-XBEW-1926-SM-4SOJO	74.89	5.96	15.17	51.93	67.01	20.41	15.44	16.27	12.91
GTEX-XGQ4-1226-SM-4AT67	123.9	9.923	15.11	106.7	134.5	39.36	22.04	32.57	31.15
GTEX-XMK1-1726-SM-4B64Z	183.5	12.92	32.08	130.2	178.1	40.79	26.58	30.35	34.27
GTEX-XPVG-1826-SM-4B64X	128.8	7.798	27.53	94.17	112.1	26.28	17.27	26.53	18.82
GTEX-XQ8I-2126-SM-4BOOM	116.8	8.723	33.89	88.13	111.7	27.91	18.1	14.74	23.83
GTEX-XQ8I-2326-SM-4BOQC	99.07	13.01	1.832	107.1	135.4	55.76	30.46	22.2	33.7
GTEX-XUW1-1826-SM-4BOQD	98.39	13.32	2.094	92.75	118.6	53.56	27.54	29.37	33.03
GTEX-XUW1-1926-SM-4BOP1	112.3	12.52	20.17	105.6	129.5	34.74	20.65	27.13	28.95
GTEX-XUZC-1326-SM-4BRV2	161.1	9.867	40.17	108.4	114.2	27.09	16.14	27.5	27.2
GTEX-XUZC-1526-SM-4BRV4	87.43	16.6	1.195	109	108.4	42.55	23.46	35.14	42.63
GTEX-XV7Q-2126-SM-4BRVX	169.8	14.13	22.25	122.9	311.9	39.96	38.98	29.66	24.74
GTEX-XV7Q-2226-SM-4BRVY	121.6	22.4	2.176	127.9	196.5	54.17	40.06	30.34	43.25
GTEX-XXEK-1826-SM-4BRVC	74.22	15.01	1.255	109.9	143.3	37.5	42.31	26.26	35.22
GTEX-XXEK-1926-SM-4BRVD	95.49	21.54	1.828	147.2	199.7	47.53	37.4	34.14	53.31
GTEX-XYKS-2226-SM-4E3IU	116.3	11.64	21.23	132.8	147.4	37.2	114.1	27.27	25.94
GTEX-Y114-1526-SM-4TT79	72.86	12.58	1.642	148.1	104.3	49.58	30.63	26.59	39.38
GTEX-Y114-1626-SM-4TT7I	62.9	12.74	1.353	122.5	84.26	46.77	29.05	27.25	49.52
GTEX-Y3I4-1126-SM-4TT7Y	78.36	14.79	0.9707	110.2	116.1	42.95	22.6	29.9	37.62
GTEX-Y3I4-1426-SM-4TT9C	65.39	10.85	0.9912	105.6	90.01	34.52	23.25	24.81	30.31
GTEX-Y3IK-1826-SM-4WWDS	141.1	10.05	31.25	102.6	141.5	28.39	16.41	24.22	22.42
GTEX-Y5LM-1426-SM-5RQJL	88.49	11.65	8.832	101	103.9	37	22.31	27.18	28.99
GTEX-Y5LM-1526-SM-4VDTA	176.9	11.11	43.03	109.1	95.42	27.74	13.53	22.83	32.12
GTEX-Y8E4-2426-SM-4WWDN	122.7	13.14	26.04	124.1	149.4	34.13	21.69	22.18	31.11
GTEX-Y8LW-1126-SM-4VDS4	64.46	10.37	3.893	73.85	85.78	28.54	21.61	16.46	24.78
GTEX-Y8LW-1226-SM-4WWDP	73.42	16.16	3.917	107.8	119.3	34.07	20.94	27.06	37.47
GTEX-Y9LG-1326-SM-4VBQB	76.83	14.28	1.065	129.3	112.1	46.42	31.14	35.5	46.78
GTEX-Y9LG-1526-SM-4WWDR	96.05	7.297	29.49	79.41	81.94	20.45	10.33	20.77	18.83
GTEX-YB5E-1626-SM-5IFIQ	136.2	8.65	41.65	113.4	104.2	25.37	10.17	26.63	27.64
GTEX-YEC3-2026-SM-4WWFL	62.41	14.86	1.767	155	177.1	41.17	25.15	44.96	37.32
GTEX-YEC3-2426-SM-5IFJR	99.82	11.89	16.66	95.61	122.2	26.28	17.75	27.12	23.08
GTEX-YEC4-1926-SM-5IFHJ	78.4	14.76	1.777	139.6	120.1	41.07	28.86	31.92	37.82
GTEX-YECK-2826-SM-5IFHF	87.69	15.05	1.822	83.9	97.62	38.62	46.29	25.6	37.11
GTEX-YF7O-1626-SM-5IFII	59.68	14.69	1.442	92.51	107.3	34.81	20.47	27.15	33
GTEX-YF7O-1726-SM-5IFJ9	146.1	10.97	31.37	124.7	168.6	32.88	14.08	28.46	24.92
GTEX-YFCO-1526-SM-5YYB8	71.42	16.35	1.152	97.14	105.1	45.43	22.32	36.54	34.59
GTEX-YJ8A-1726-SM-5P9IQ	116.8	20.63	16.73	153.9	253.3	40.95	42.32	34.16	44.74
GTEX-YJ8O-1426-SM-5PNV9	92.44	16.93	2.008	81.05	89.67	39.03	35.22	24.22	41.94
GTEX-Z93S-2426-SM-5HL8N	72.51	15.52	2.24	90.79	117.6	31.55	32.99	33.95	42.01
GTEX-Z93S-2626-SM-57WBX	65.72	11.75	1.85	58.63	99.48	35.98	30.01	28.42	29.95
GTEX-ZA64-1426-SM-5CVMC	62.42	11.77	0.5265	109.1	101.4	31.26	25.17	23.9	34.41
GTEX-ZAB4-2226-SM-5HL97	89.54	11.71	5.746	69.55	106.1	33.95	50.22	22.61	34.91
GTEX-ZAB4-2426-SM-5HL8A	83.95	13.18	1.715	81.6	106.6	39.58	39.56	21.06	36.75
GTEX-ZAB5-1426-SM-5HL9D	91.7	19.6	1.662	106.1	141.7	49.41	24.81	25.66	38.5
GTEX-ZAJG-2626-SM-5S2NU	124.9	21.94	3.972	155.3	478.3	60.01	63.33	26.98	47.46
GTEX-ZC5H-2426-SM-4WAZ6	113	18.42	2.526	102.5	177.9	51.72	37.29	30.05	44.59
GTEX-ZDTS-2726-SM-5L3E2	49.38	16.22	0.416	141.6	207.2	40.82	30.37	37.61	39.06
GTEX-ZDYS-2326-SM-4WKG6	164.1	9.157	28.5	97.64	94.75	26.34	14	24.92	31.33
GTEX-ZE7O-2626-SM-51MSS	72.9	14.87	1.372	60.27	78.55	31.22	36.51	20.18	29.03
GTEX-ZE9C-2126-SM-4WKGY	94.11	14.62	1.611	123.3	249.4	38.07	37.6	32.79	37.46
GTEX-ZEX8-1926-SM-4WKFR	181.8	12.68	41.16	142.2	204.2	34.79	20.45	32.93	32.21
GTEX-ZF28-2526-SM-57WFH	101.6	17.61	2.869	109.1	273	49.2	37.14	34.79	40.73
GTEX-ZF29-1726-SM-4WKFV	63.03	13.85	0.8021	122	102	46.5	23.53	22.78	38.37
GTEX-ZF29-1826-SM-4WKG8	80.18	12	11.59	113.3	91	37.78	19.42	23.66	31.86
GTEX-ZF2S-1826-SM-4WKFF	59.44	15.17	2.66	92.55	114.1	26.28	29.29	29.15	30.91
GTEX-ZF2S-1926-SM-4WWAN	215.7	15.13	52.6	138.4	189	28.62	16.93	31.45	38.87
GTEX-ZG7Y-1826-SM-4WWD3	78.77	16.18	3.556	105.8	121.2	43.99	29.43	37.41	38.43
GTEX-ZGAY-2126-SM-4YCFB	114.8	11.74	22.4	120.8	113.2	29.14	17.41	29	34.84
GTEX-ZLFU-1426-SM-4WWEU	76.42	16.32	0.6735	133	103.9	46.61	26.03	39.58	41.33
GTEX-ZLV1-1226-SM-4WWBX	138.8	9.47	39.57	99.65	116.4	23.37	12.85	18.89	26.17
GTEX-ZLV1-1326-SM-4WWER	87.95	18.73	1.387	130	128.1	44.9	25.51	32.56	42.54
GTEX-ZP4G-1526-SM-57WE5	77.22	16.11	1.057	137.3	119	51.52	28.51	39.57	39.82
GTEX-ZP4G-1726-SM-4WWCM	127.1	12.31	27.69	120.4	119.6	36.53	16.54	29.06	29.7
GTEX-ZPCL-1626-SM-57WGC	74.05	19.16	2.208	89.25	122.7	44.79	24.38	40.21	32.12
GTEX-ZPCL-1826-SM-57WF1	113.9	12.14	30.17	97.62	113.7	24.78	11.94	25.37	27.47
GTEX-ZPIC-2226-SM-57WDX	131.8	10.69	34.03	99.06	130.7	24.35	11.35	21.22	23.13
GTEX-ZPIC-2626-SM-57WE2	83.58	19.22	0.9174	134.5	144.6	43.17	25.93	31.64	49.15
GTEX-ZPU1-1726-SM-4WWFV	90.94	14.58	0.9996	110.7	102	53.51	28.64	25.11	33.22
GTEX-ZPU1-1926-SM-57WDT	137.5	11.4	26.6	115.1	113.7	27.33	18.21	27.31	26.11
GTEX-ZQG8-2426-SM-57WEE	74.16	16.3	1.212	78.93	98.39	36.35	24.95	25.96	37.51
GTEX-ZT9W-1726-SM-51MS3	65.28	15.49	0.7637	101.7	98.21	30.05	21.65	30.13	30.25
GTEX-ZT9W-1826-SM-51MQX	131.8	7.913	28.4	94.63	91.26	18.69	13.55	26.83	21.14
GTEX-ZTSS-1126-SM-5985O	145.9	12.13	31.7	135.3	122.2	33.79	19.98	31.28	32.42
GTEX-ZTSS-1226-SM-51MSZ	87.01	21.9	1.058	168.2	146.2	36.26	30.94	37.95	41.33
GTEX-ZTTD-2626-SM-57WEX	97.88	23.31	2.07	134.5	415.3	61.63	79.14	32.09	45.65
GTEX-ZV6S-1126-SM-57WE9	89.48	14.75	0.9955	123.8	130.3	54.08	37.33	44.85	34.28
GTEX-ZV6S-1226-SM-59HLH	103	20.26	2.96	155.2	159	62	31.6	44.87	53.73
GTEX-ZV7C-1526-SM-5NQ72	177.6	10.61	48.47	111.9	101.7	30.76	15.54	27.16	33.62
GTEX-ZVP2-1526-SM-5NQ82	155.3	10.11	27.36	112	147	26.92	23.36	28.24	24.39
GTEX-ZVT2-1726-SM-51MRO	68.97	16.88	0.7348	118	89.03	25.47	23.98	29.42	32.01
GTEX-ZVT2-1926-SM-5GU5T	162.3	8.756	37.14	80.31	69.47	19.62	15.54	24.92	25.36
GTEX-ZVT3-2826-SM-5GU6A	89.26	15.63	1.778	82.8	104.4	47.1	42.45	33.9	43.06
GTEX-ZVT4-2626-SM-5N9GJ	88.41	18.18	1.936	98.46	120.1	41.85	36.22	30.48	37.1
GTEX-ZVZQ-2626-SM-59HLB	23.24	4.305	0.643	23.01	33.08	13.59	11.08	7.884	10.81
GTEX-ZXES-1626-SM-5NQ7L	59.45	9.698	1.798	107.3	101.5	31.46	21.11	22.77	41.73
GTEX-ZXES-1726-SM-5E43G	55.75	13.04	0.8254	109	97.3	32.67	25.05	30.24	39.61
GTEX-ZY6K-1226-SM-5GZYL	116.2	13.57	24.9	144.2	174.2	30.39	21.36	29.5	31.28
GTEX-ZY6K-1326-SM-5GZWP	83.79	20.81	0.7966	172.2	190.6	43.74	25.68	42.7	43.21
GTEX-ZYFC-2626-SM-5NQ6S	84.13	13.44	1.583	85.54	125.3	30.79	37.08	21.05	30.77
GTEX-ZYFD-2226-SM-5E43P	46.1	16.94	0.7827	190.5	504.9	45.74	48.55	44.55	44.66
GTEX-ZYFG-1826-SM-5GZWX	94.65	16.38	1.163	103.5	96.77	44.91	23.5	28.92	40.38
GTEX-ZYFG-1926-SM-5GID5	79.45	14.54	1.341	99.01	91.23	39.99	23.44	29.58	38.83
GTEX-ZYT6-2826-SM-5GICX	73.74	17.86	1.419	99.64	117.2	43.39	34.67	40.25	42.4
GTEX-ZYVF-2826-SM-5GIDK	84.32	23.84	2.276	160.4	521.6	62.09	57.08	55.19	65.02
GTEX-ZYY3-2226-SM-5E45A	94.24	12.32	3.69	83.82	133.1	43.53	49.87	26.82	35.21
GTEX-ZZ64-0726-SM-5GZX4	114.9	13.44	15.65	147.4	125.8	33.08	22.13	29.32	38.29
GTEX-ZZ64-0826-SM-5E449	67.6	15.52	1.195	136.9	121.3	35.76	28.61	32.64	41.03

## Sheet: Human_kidney
Description	HDAC1	HDAC2	SATB2	HSPA9	HSPD1	LONP1	ASNS	TIMM17A	YME1L1
GTEX-11GS4-2326-SM-5A5KS	42.56	6.272	0.8294	82.56	108.7	25	8.536	14.16	17.14
GTEX-11OF3-1326-SM-5N9FJ	23.53	2.898	0.6409	54.99	105.9	20.47	6.703	11.32	9.029
GTEX-11TTK-1926-SM-5PNW8	93.28	17.1	1.813	190	340.7	66.44	45.14	34.38	64.41
GTEX-12696-0926-SM-5FQTV	82.49	12.5	6.891	190.1	138.6	44.27	28.16	34.04	31.93
GTEX-12WSG-0826-SM-5EQ5A	41.5	6.529	1.71	175.8	1080	48.32	13.94	19.72	20.36
GTEX-13112-2126-SM-5GCO4	72.26	7.699	5.002	84.47	92.96	32.93	16.46	18.13	20.39
GTEX-1399S-0526-SM-5IJG8	100	12.8	2.175	122.9	128.3	49.16	22.63	29.32	29.45
GTEX-13NYB-1726-SM-5N9G2	39.12	8.863	2.136	194	585.2	58.68	9.202	33.51	28.24
GTEX-13O1R-2526-SM-5N9FW	27.09	4.857	0.272	171.3	559	47.82	28.02	27.23	18.74
GTEX-13OVI-1126-SM-5KLZF	89.79	12.32	2.814	133.6	117.4	43.38	19.13	24.51	36.56
GTEX-13OVL-1826-SM-5KLZR	44.93	6.342	3.691	69.31	85.54	20.39	7.971	17.43	16.47
GTEX-13OW6-1826-SM-5N9F9	23.82	3.373	1.011	58.08	114.7	14.8	5.681	8.327	10.44
GTEX-13RTJ-2226-SM-5S2Q1	53.76	7.729	1.054	108.5	131.5	45.59	36.35	22.17	23.22
GTEX-145MN-0326-SM-5QGQI	95.11	12.67	3.3	168.3	145.1	52.05	19.52	30.58	31.07
GTEX-147F4-2626-SM-5Q5CS	72.13	12.61	2.965	111.1	118.8	34.95	26.5	20.2	34.05
GTEX-1497J-0826-SM-5NQAJ	48.93	6.859	2.778	118.3	150.4	44.37	13.13	26.68	20.67
GTEX-14C39-2126-SM-664OH	36.56	4.472	0.4248	72.35	130.3	25.03	13.5	13.58	15.07
GTEX-14C5O-2026-SM-5YYB1	17.8	3.41	0.668	64.11	151.4	24.61	9.913	19.61	15.12
GTEX-14E6D-2526-SM-5YYA9	26.6	5.214	1.351	114	227.8	39.82	6.976	23.59	15.79
GTEX-15CHQ-2126-SM-6871M	36.13	4.542	1.226	57.4	127.7	21.14	10.32	14.78	14.23
GTEX-15DYW-2026-SM-6AJBD	24.79	3.243	1.084	48.86	94.63	18.9	8.176	7.999	8.806
GTEX-16MT8-1926-SM-7EPGL	38.29	5.325	2.238	84.98	164.6	34.12	14.49	15.31	15.55
GTEX-17F97-1926-SM-7IGM4	112.1	13.99	4.517	162	229.6	49.2	65.52	37.77	41.33
GTEX-17HHY-2326-SM-7KFSR	24.82	3.568	0.7641	50.98	119.6	15.41	7.862	11.59	10.56
GTEX-1A3MW-2226-SM-73KUX	91.26	12.22	4.647	105.2	272.1	73.04	34.19	13.81	41.34
GTEX-1AX8Z-2326-SM-731CR	113.8	16.81	6.256	203	261.5	57.09	27.14	32.62	44.1
GTEX-1BAJH-1826-SM-731DA	44.24	4.895	1.105	79.77	167.6	30.28	11.21	13.05	14.31
GTEX-1C6VQ-2326-SM-7IGN1	32.22	3.749	0.5035	50.5	117.1	18.94	16.42	11.84	11.91
GTEX-1EKGG-2226-SM-7IGOA	36.82	5.85	0.57	92.04	118.5	21.88	7.836	12.88	17.49
GTEX-N7MS-1626-SM-3LK5F	24.23	4.512	2.009	114.5	252.2	44.33	4.078	24.71	14.99
GTEX-NPJ8-2226-SM-3TW8D	25.71	2.141	1.141	30.46	149.9	16.67	16.02	12.03	8.17
GTEX-P4QS-1126-SM-3NMD5	45.11	5.892	0.9135	130.9	156.7	36.82	7.969	19.01	17.63
GTEX-QDVN-1626-SM-48TZC	47.26	5.724	2.202	129	135.3	44.12	12.05	22.21	16.28
GTEX-QLQW-1626-SM-4R1K1	61.76	11.31	2.341	227.6	465.6	62.93	19.87	33.73	30.53
GTEX-RN64-1626-SM-48FD7	156.2	13.97	6.64	104.3	116.6	43.34	31.71	22.23	37.4
GTEX-T5JC-1526-SM-4DM68	20.99	2.879	0.9465	57.5	153.9	23.57	6.648	13.18	13.11
GTEX-XPVG-0526-SM-4B65N	56.25	8.576	3.048	128.9	132.7	43.08	16.59	29.71	24.09
GTEX-Y5V6-2026-SM-5IFHO	32.86	5.275	1.199	100.8	109	30.71	8.045	16.44	15.24
GTEX-ZC5H-1726-SM-5HL7X	26.86	3.705	1.685	68.55	189.2	32.89	8.818	12.23	10.98
GTEX-ZDXO-0226-SM-4WKH7	26.06	3.213	2.745	41.42	59.66	16.22	8.946	8.947	8.16
GTEX-ZE9C-1426-SM-4WKGM	126	12.09	13.96	93.52	153.2	50.58	55.73	19.11	36.41
GTEX-ZLFU-0926-SM-5P9F8	91.34	12.82	5.254	117.8	109.9	51.34	26.52	31.53	31.09
GTEX-ZVZP-0926-SM-5GIDB	80.32	9.209	2.998	122.5	98.16	41.28	18.79	24.95	21.86
GTEX-ZYFG-1626-SM-5GZYY	88.12	11.74	3.754	185.4	167.2	48.68	26.53	34.47	33.23
GTEX-ZYT6-2226-SM-5GIC9	73.38	11.64	8.386	129	111.1	39.95	17.61	28.09	23.46

## Sheet: Human_liver
Description	HDAC1	HDAC2	SATB2	HSPA9	HSPD1	LONP1	ASNS	TIMM17A	YME1L1
GTEX-11DXY-0526-SM-5EGGQ	23.25	2.471	1.241	65.06	89.07	26.96	2.741	15.78	9.703
GTEX-11DXZ-0126-SM-5EGGY	26.85	2.966	0.7943	104.3	121.9	35.59	3.125	13.15	15.81
GTEX-11EQ9-0526-SM-5A5JZ	36.09	4.729	2.514	208.5	262.1	49.73	4.438	36.14	24.94
GTEX-11GSP-0626-SM-5986T	22.41	2.019	1.051	42.8	208.2	16.88	3.371	9.451	10.17
GTEX-11NUK-1226-SM-5P9GM	27.45	1.942	0.6874	51.11	92.46	24.42	2.868	9.557	10.04
GTEX-11NV4-1326-SM-5HL6V	18.85	1.743	1.745	56.05	94.19	25.2	2.283	21.71	8.946
GTEX-11OF3-0726-SM-5BC4Z	30.48	3.06	2.529	95.38	144.4	24.81	4.549	20.41	18.39
GTEX-11TT1-1726-SM-5EQLJ	73.41	12.98	3.14	480.9	1156	96.92	32.9	74.51	63.69
GTEX-11TUW-1726-SM-5BC5C	23.31	4.081	0.9373	201.8	331.1	74.09	4.716	24.66	23.61
GTEX-11WQC-0726-SM-5EQMR	35.51	3.616	1.2	90.62	165.5	31.66	4.563	24.05	17.74
GTEX-11ZTS-1426-SM-5EQMM	22.2	2.165	1.856	61.67	93.61	24.05	3.542	9.927	9.779
GTEX-11ZUS-2526-SM-59872	12.91	1.799	0.8585	46.39	59.02	19.42	2.217	12.49	6.92
GTEX-11ZVC-0726-SM-5FQT9	21.48	2.119	1.937	83.78	141.2	27.26	1.767	11.54	11.48
GTEX-1212Z-0226-SM-59HLF	23.2	2.389	1.189	92.33	306.2	37.1	2.817	17.35	11.93
GTEX-12696-0826-SM-5EGGE	34.44	3.434	1.377	173	310.2	56.46	4.073	30.74	17.5
GTEX-1269C-0626-SM-5FQSS	25.67	3.262	1.772	101.9	238.4	29.65	7.559	23.91	17.08
GTEX-12KS4-1326-SM-5LUB3	45.46	4.017	1.004	122.8	270.6	34.51	7.431	19.61	15.94
GTEX-12WSD-1426-SM-5GCN9	32.09	2.88	1.212	105.6	131.1	33.25	5.559	12.64	12.27
GTEX-12WSG-0626-SM-5FQTQ	58.49	6.241	2.02	373.4	1339	87.1	5.262	38.56	30.69
GTEX-12WSI-0226-SM-5GCNA	25.46	2.687	1.374	80.41	105.5	27.81	5.065	21.05	13.99
GTEX-12WSL-0226-SM-5CVMJ	38.02	3.983	2.056	211.7	331.4	53.6	10.02	32.83	21.87
GTEX-12WSM-0726-SM-5GCOW	21.88	2.92	1.431	68.73	115.2	26.24	2.557	19.18	13.28
GTEX-12ZZZ-1326-SM-59HKW	7.894	0.7944	0.4804	13.07	21.22	4.736	1.658	7.748	3.22
GTEX-13112-1426-SM-5EGH8	21.04	2.263	1.443	54.64	103.2	17.74	2.647	10.78	9.027
GTEX-13113-1326-SM-5GCOI	41.22	3.129	2.112	171.2	273.9	66.04	5.607	18.19	15.23
GTEX-131XE-0326-SM-5LZVO	55.26	5.824	2.572	268.3	1036	73.56	20.35	46.32	30.02
GTEX-131XH-0626-SM-5LZWH	15.64	1.875	1.392	53.33	74.32	25.71	2.248	13.19	8.709
GTEX-131YS-1626-SM-5HL6C	22.63	2.246	1.284	67.72	110.1	22.86	2.181	12.93	11.32
GTEX-132AR-0426-SM-5IFH8	76.78	9.91	6.734	397.4	1367	122.1	47.69	59.38	42.53
GTEX-132NY-0926-SM-5P9G3	37.51	3.081	1.598	134.9	231.6	56.82	2.661	27.36	24.94
GTEX-1399R-1226-SM-5P9GF	36.54	3.718	2.144	177.8	311.9	49.71	1.988	20.97	22.02
GTEX-1399T-0826-SM-5IFES	32.81	3.866	1.721	106.4	148.2	29.7	4.945	23.21	19.57
GTEX-139TS-1426-SM-5IFJD	35.55	3.286	1.111	104.7	217.3	46.28	3.051	23.53	14.4
GTEX-139TU-0826-SM-5IJFG	26.25	2.627	2.731	114.7	162.3	47.98	2.347	17.73	14.8
GTEX-139YR-0226-SM-5IFEM	49.3	5.011	1.333	216	455.9	71.54	24.47	33.89	20.4
GTEX-13FLV-0326-SM-5N9DJ	28.41	3.006	1.046	83.46	221.4	32.22	1.663	15.93	12.82
GTEX-13FTW-1126-SM-5J2NV	41.11	4.002	1.948	180.6	257.1	58.23	5.797	34.28	23.41
GTEX-13FTZ-0726-SM-5IFFY	24.03	2.597	2.56	91.55	122.2	28.65	1.621	22.01	14.65
GTEX-13N11-0926-SM-5IJG2	47.11	7.169	1.592	411.1	690	190.3	30.75	43.34	23.05
GTEX-13N2G-0926-SM-5IFGJ	31.59	2.419	1.771	83.89	172.7	32.84	3.058	17.84	15.07
GTEX-13NYB-1026-SM-5IFH3	26.96	3.132	2.179	79.85	155.6	36.17	3.08	14.47	14.42
GTEX-13NZ9-1326-SM-5MR3V	56	4.721	1.619	176.4	375.4	62.17	2.393	19.06	24.54
GTEX-13NZB-0626-SM-5IFH6	35.84	2.633	0.7629	53.88	101.5	22.71	5.622	11.91	10.02
GTEX-13O1R-2026-SM-5KM3N	47.79	9.636	0.8397	414.1	1008	156.4	7.517	50.61	30.31
GTEX-13O3O-1826-SM-5IFGW	12.7	3.326	0.5494	85.84	167.9	27.01	1.489	20.5	12.22
GTEX-13OVJ-1026-SM-5IFGI	67.15	7.945	2.404	237.2	1024	72.86	34.61	41.02	35.94
GTEX-13OW6-2626-SM-5IFF2	34.66	2.921	1.626	116.1	154.9	30.45	3.525	14.37	11.78
GTEX-13PVQ-1526-SM-5IFEQ	13.55	3.07	0.5078	151.2	855.3	48.49	5.703	38.54	28.77
GTEX-13PVR-0126-SM-5S2PY	25.87	4.577	1.916	211.4	320	47.58	1.275	45.12	33.46
GTEX-13QJC-0726-SM-5RQJK	21.59	1.692	1.596	69.83	212	28.76	2.128	12.63	10.8
GTEX-13SLX-1226-SM-5S2Q6	33.66	3.746	2.154	175.1	275.7	59.76	5.004	34.68	20.35
GTEX-13VXU-0926-SM-5IFFH	20.12	2.685	1.296	64.87	107.9	20.18	1.389	17.73	12.06
GTEX-13X6J-1826-SM-5TDCT	13.66	1.082	0.9687	27	32.17	10.41	1.33	7.019	4.892
GTEX-144GL-1426-SM-79OMA	20.28	1.713	0.744	38.9	66.63	15.98	1.661	9.861	7.591
GTEX-144GM-1326-SM-5LU5E	35.18	4.967	0.8319	217.1	273.3	50.88	5.834	44.04	33.74
GTEX-145LU-1326-SM-5LU9N	22.54	1.555	0.9325	33.31	63.73	16.99	2.059	8.343	8.006
GTEX-145MF-0826-SM-5QGQA	26	2.792	1.599	151.6	261.5	49.19	2.223	16.9	18.72
GTEX-145MO-2326-SM-5NQ9K	20.64	2.655	1.4	93.94	212	29.95	3.011	17.64	11.63
GTEX-146FH-1526-SM-5NQBU	59.53	6.338	4.688	377.2	535.7	117.2	16.11	25.97	30.23
GTEX-14753-1626-SM-5NQ9L	16.1	1.866	0.9569	110.8	146.4	32.77	0.8857	15.13	13.04
GTEX-147F4-1426-SM-5LUA8	21.87	3.293	1.104	100.9	152.7	39.75	7.261	35.86	23.58
GTEX-147GR-1326-SM-7IGLB	29.53	2.734	1.304	53.42	90.82	22.14	5.552	11.57	11.4
GTEX-147JS-1126-SM-5RQIW	22.38	2.747	1.049	95.73	193.2	28.37	2.17	27.92	16.53
GTEX-148VI-0626-SM-5TDDH	27.78	4.991	1.809	211.3	300.7	69.61	3.703	65.36	36.98
GTEX-1497J-0726-SM-5Q5D1	48.86	3.46	1.956	116.6	139.6	40.59	2.95	22.82	16.1
GTEX-14A5I-1726-SM-5QGQ5	30.39	2.177	2.347	92.01	173.9	38.08	1.36	18.98	12.88
GTEX-14AS3-0126-SM-5Q5F4	57.4	4.937	2.383	165.9	375.1	43.04	5.238	19.96	24.59
GTEX-14BIL-1326-SM-79OMR	26.71	2.533	2.644	127	186.3	34.88	2.231	25.71	22.12
GTEX-14C38-1526-SM-5RQJ7	36.3	3.982	1.997	132.9	234.7	42.2	7.291	36.68	26.84
GTEX-14DAQ-1726-SM-5S2R2	33.19	3.172	1.194	95.07	145.6	37.67	1.379	10.85	14.94
GTEX-14E1K-0326-SM-5S2PE	42.26	3.767	1.147	155.1	254.3	41.87	1.899	19.41	20.52
GTEX-14E7W-1526-SM-6871X	33.18	3.349	1.158	87.57	135.4	31.15	3.489	15.18	13.58
GTEX-14JG1-1626-SM-664NH	26.54	2.539	0.5795	106.5	154.9	34.31	2.715	13.8	13.71
GTEX-14PHX-0526-SM-664NW	32.92	3.569	1.06	121.8	153.8	34.92	2.992	39.9	21.07
GTEX-14PJO-1726-SM-68719	36.92	2.551	1.593	69.67	133.7	33.89	2.493	13.81	13.49
GTEX-14XAO-0226-SM-68728	60.17	5.175	2.285	265.3	338.8	82.28	32.47	42.36	31.33
GTEX-15DYW-1326-SM-6LPIV	32.97	3.047	1.443	77.21	153.9	32.76	5.002	12.77	11.34
GTEX-15ER7-1826-SM-6LLI7	29.17	2.508	0.7528	58.28	91.05	22.31	6.151	9.716	8.443
GTEX-15RJ7-2026-SM-6LPJ4	42.29	5.098	1.655	255.8	248.9	77.92	9.195	22.95	28.69
GTEX-15RJE-1126-SM-6LPI5	22.17	2.143	0.5443	79.49	123.9	25.56	3.98	11.63	9.897
GTEX-15SHU-1826-SM-7KUKS	22.83	1.988	1.297	51.91	84.57	20.99	3.723	17.26	10.36
GTEX-15SZO-1226-SM-6LPIP	29.5	2.123	3.546	108.1	267.1	39.25	1.888	12.45	12.78
GTEX-17EVP-1026-SM-7IGOZ	17.23	1.822	0.9702	75.56	213.2	28.95	2.36	20.46	11.85
GTEX-17F96-1226-SM-79OK2	34.77	2.706	3.274	86.84	139.2	32.52	4.628	15.24	15.05
GTEX-17HGU-1826-SM-7IGQM	39.9	2.74	2.407	65.63	155.8	29.88	3.057	13.81	10.83
GTEX-17HHE-0126-SM-79398	49.35	5.948	1.631	210.7	330.8	55.31	2.891	40.04	30.85
GTEX-17HII-1026-SM-7IGLY	29.27	2.479	1.548	91.36	191	31.23	4.837	16.21	15.15
GTEX-17MF6-1126-SM-7DUFS	33.42	3.825	1.054	147.5	215.8	39	4.47	21.61	18.88
GTEX-18465-1626-SM-7LG6N	23.91	1.704	1.066	58.08	95.07	23.81	2.974	12.12	7.634
GTEX-18A66-2026-SM-7189C	45.66	4.176	1.471	167.9	308.7	40.94	2.879	25.64	22.02
GTEX-18A6Q-2026-SM-718AQ	31.42	3.473	1.912	116	180.9	34.5	4.628	26.43	18.16
GTEX-18A7A-1526-SM-72D69	33.88	3.432	0.8426	138.6	271.8	42.46	1.602	15.84	20.11
GTEX-18D9B-1526-SM-7KFRK	49.41	5.611	1.485	240.9	327.4	50.88	12.71	40.23	33.78
GTEX-1A32A-0826-SM-72D5C	14.76	3.339	1.04	161.8	443.4	45.17	2.044	25.81	20.89
GTEX-1A8FM-1226-SM-7IGMD	26.83	2.706	0.8593	92.16	117.3	29.03	4.026	12.05	13.07
GTEX-1A8G7-1126-SM-731ED	28	2.989	2.027	86.22	214	25.59	5.522	16.52	15.64
GTEX-1AMFI-0826-SM-731DV	33.73	5.367	2.397	259.6	404.8	46.76	1.403	48.79	40.06
GTEX-1AX8Z-1026-SM-7189R	55.33	5.309	2.228	188.7	371.4	59.84	5.612	29.06	26.54
GTEX-1AX9I-1626-SM-72D5D	23.57	2.043	1.562	58.99	104	22.73	1.963	25.06	14.67
GTEX-1B8SG-1326-SM-79ONT	44.21	4.668	0.9309	196.9	387	65.14	6.244	37.46	25.75
GTEX-1B932-1426-SM-793AN	54.12	4.912	1.902	183.2	258.5	51.83	8.926	39.28	27.44
GTEX-1B933-1226-SM-731DW	28.81	2.535	2.045	73.81	116.5	26.24	5.278	18.79	15.29
GTEX-1B996-1426-SM-7EPIA	26.48	3.927	0.7863	205.5	334	48.27	1.437	42.35	24.61
GTEX-1C6VQ-1626-SM-79OO1	35.32	3.343	1.959	225.3	307.1	98.26	14.2	20.06	23.32
GTEX-1CAMQ-1426-SM-7MKFL	17.75	1.56	0.6451	46.84	77.77	18.47	2.382	15.07	7.927
GTEX-1CB4J-0726-SM-7IGN8	33.81	3.766	1.701	133.2	209.3	44.44	5.531	27.18	21.22
GTEX-1EH9U-1126-SM-7IGLU	22.77	3.168	1.764	117.6	195.1	30.43	3.526	25.82	16.47
GTEX-1EKGG-1226-SM-7IGNO	19.61	1.678	1.564	66	103.4	23.58	2.22	14.32	8.589
GTEX-1EWIQ-0726-SM-7MKFW	23.41	2.364	2.073	73.52	97.77	25.16	2.758	19.61	13.86
GTEX-1GF9V-1226-SM-7MKGY	21.83	2.159	1.173	61.23	95.61	20.47	4.52	11.22	9.261
GTEX-1GF9W-0826-SM-7MKHI	31.95	4.728	1.525	151.5	252.6	54.19	4.547	25.56	20.11
GTEX-1GF9X-0426-SM-7MKHN	41.71	3.912	2.687	140.1	303.6	45.22	6.531	24.86	15.12
GTEX-O5YT-0826-SM-3TW8N	95.22	14.11	2.019	367.4	626.9	132.4	35.5	68.23	46.43
GTEX-OOBJ-0826-SM-3NB2K	38.62	4.093	2.643	146.9	217.3	56.25	3.337	28.26	24.62
GTEX-P78B-1326-SM-3P611	44.22	3.986	1.289	174.9	368.9	58.34	5.476	25.37	18
GTEX-PX3G-0826-SM-48TZS	31.6	3.091	0.9551	117.9	150	38.57	2.887	27.9	17.44
GTEX-Q2AG-1126-SM-48U1P	27.19	2.398	1.759	45.19	65	19.95	4.321	14.08	10.13
GTEX-Q734-0326-SM-48U15	53.79	4.177	2.745	186.4	465.5	58.35	9.907	21.25	26.03
GTEX-QDVN-0826-SM-48TZ2	61.97	7.281	3.737	510.6	499.1	125.7	45.06	48.57	42.16
GTEX-QEG4-1826-SM-4R1JN	26.13	2.403	1.262	117.1	151.8	47.52	2.243	18.25	14.27
GTEX-QEL4-1226-SM-447A4	60.56	4.733	3.368	197.5	518.9	87.66	13.71	35.42	27.12
GTEX-QESD-2026-SM-447BI	32.66	3.271	0.7279	157.8	369.8	36.47	3.957	21.8	18.36
GTEX-QV44-0326-SM-4R1KD	35.29	3.466	1.851	154	217.2	41.08	2.84	19.31	22.2
GTEX-R53T-0326-SM-48FEC	59.84	5.995	2.582	341.2	679	140.4	3.036	40.67	37.43
GTEX-REY6-1226-SM-48FDR	52.66	3.037	1.071	151	242.5	71.57	5.098	25.79	27.07
GTEX-RM2N-1926-SM-48FCU	29.17	4.458	2.42	188	302.7	42.82	1.478	41.16	31.41
GTEX-RN64-1826-SM-48FDV	22	1.716	0.7879	56.5	93.95	23.8	1.721	17.37	10.46
GTEX-RNOR-1426-SM-48FDJ	29.88	1.922	1.309	53.12	71.25	22.06	1.909	9.702	9.884
GTEX-RTLS-1326-SM-46MUN	30.62	2.767	1.289	107.7	148.9	37.44	2.326	16.83	18.6
GTEX-RU72-1426-SM-46MUF	34.13	3.193	1.182	94.21	188.2	29.71	2.147	18.66	15.3
GTEX-RWSA-1426-SM-47JXA	22.49	2.445	0.5375	113.5	221.1	40.98	3.245	14.09	13.86
GTEX-S32W-1926-SM-4AD63	68.61	6.845	2.182	422.8	553.9	130.3	23.41	63.67	50.58
GTEX-S33H-1626-SM-4AD68	50.77	4.325	1.922	110.7	216.1	44.12	12.56	22.04	21.11
GTEX-S4Z8-0526-SM-4AD4T	41.9	4.131	2.783	276	306	85.34	16.55	33.1	25.12
GTEX-SJXC-1226-SM-4DM78	24.39	1.916	1.198	61.65	87.53	27.17	1.593	12.15	10.28
GTEX-T6MN-1226-SM-3NMA5	24.88	2.859	1.598	63.96	115.6	28.33	3.951	22.93	12.43
GTEX-TKQ2-1726-SM-4DXUP	40.51	4.652	1.484	172.8	258.7	43.29	1.959	40.48	34.45
GTEX-U3ZN-0226-SM-3DB8D	42.18	6.52	1.149	244.3	445.6	37.26	6.343	45.43	46
GTEX-U8XE-1526-SM-4E3HT	41.22	4.055	1.807	263.8	416.2	66.62	4.368	37.19	42.4
GTEX-UPK5-1426-SM-4JBHH	47.68	4.324	1.503	137.6	223.4	36.49	3.045	15.54	19.17
GTEX-UTHO-2426-SM-4JBHD	63.16	4.963	2.215	101.3	299.5	38.02	15.53	23.43	22.91
GTEX-VUSG-0126-SM-4KL1X	48.41	4.32	2.913	121.7	243.5	43.98	4.06	16.67	19.54
GTEX-WFON-1726-SM-4LVMQ	32.68	3.278	1.572	139.8	193.1	40.39	3.957	23.99	22.99
GTEX-WK11-1326-SM-4OOSI	12.24	0.838	0.9067	27.11	36.33	15.05	2.18	7.523	4.989
GTEX-WQUQ-1926-SM-4OOSA	41.75	3.03	1.472	150.8	285.5	52.56	2.584	21.03	16.65
GTEX-WY7C-0726-SM-4ONCB	52.3	5.496	2.333	286.8	415.7	92.51	12.11	52.06	33.45
GTEX-WYVS-1926-SM-4PQZ2	44.4	4.679	0.9745	113.6	176.1	32.71	3.228	21	18.71
GTEX-WZTO-0626-SM-4PQYY	25.67	1.791	1.491	48.45	75.08	25.46	2.628	16.43	9.627
GTEX-X261-1726-SM-4PQYT	33.74	2.501	1.809	67.34	115	27.98	6.498	15.53	13.16
GTEX-X3Y1-2726-SM-4PQZH	28.32	3.247	1.489	144.3	193.5	40.19	1.419	31.72	21.88
GTEX-X4EO-1126-SM-4QARQ	21.69	2.667	0.6638	107.6	190.5	43.14	3.429	16.43	13.07
GTEX-X4EP-1026-SM-4QAS5	31.07	2.535	2.322	108.7	130.8	49.32	7.053	14.49	17.14
GTEX-X4XY-1626-SM-46MVN	48.8	4.294	3.613	208.7	432.1	95.64	19.86	20.69	23.97
GTEX-XBEC-1526-SM-4AT68	28.24	1.551	1.441	44.61	78.05	24.4	2.628	14.18	8.804
GTEX-XXEK-1126-SM-4BRUX	42.35	5.81	1.892	421.9	718.2	121.4	20.61	31.31	50.95
GTEX-Y5LM-0426-SM-4VBRO	45.78	6.815	1.492	250.4	447.2	71.13	4.848	66	40.28
GTEX-Y5V5-0926-SM-4VBPZ	32.17	2.913	3.376	107.8	219.1	36.35	2.494	24.07	19
GTEX-YB5E-0326-SM-5IFHU	50.46	7.825	1.952	223.4	358	68.31	7.462	49.06	33.85
GTEX-YEC4-0826-SM-5P9FV	24.21	3.53	1.098	175.1	236.2	45.98	1.6	35.04	23.52
GTEX-YECK-1926-SM-4W21H	26.38	2.538	0.8276	61.9	97.3	22.62	5.624	15.03	11.65
GTEX-YFC4-1526-SM-5IFJS	30.76	3.23	1.272	160.7	365.6	57.91	8.947	22.57	19.16
GTEX-Z9EW-0426-SM-5CVM9	35.01	4.802	1.739	215.4	349.6	45.96	0.7806	37.34	31.26
GTEX-ZAB4-0826-SM-5LU9D	49.87	3.655	0.8826	71.94	111	33.48	12.75	11.8	17.71
GTEX-ZAB5-0426-SM-5CVMI	41.42	3.897	1.498	162.5	244.4	47.71	3.109	16.99	21.09
GTEX-ZEX8-0826-SM-4WKHK	40.11	4.05	1.379	169.4	243.8	48.48	1.297	32.71	23.25
GTEX-ZF29-2026-SM-4WWB7	28.44	4.32	1.416	204.2	274.2	48.32	2.495	42.85	28.77
GTEX-ZF2S-3026-SM-4WWCH	36.95	4.301	2.079	144.6	195.9	34.84	0.9223	18.8	23.94
GTEX-ZPU1-0826-SM-57WG2	38.67	7.126	0.8978	254.7	394.7	46.54	1.116	36.24	39.01
GTEX-ZTPG-1426-SM-51MT3	73.04	7.736	1.184	335	457.1	116	19.83	30.28	37.27
GTEX-ZVP2-0626-SM-51MSO	29.75	3.172	1.792	140	200.3	40.18	8.132	33.01	19.59
GTEX-ZVT3-1626-SM-5GU66	30.52	3.139	2.767	79.17	134.5	31.74	4.41	17.93	13.37
GTEX-ZVT4-0626-SM-5E45T	18.09	2.038	0.7428	93.5	327.2	29.9	3.399	18.98	15.08
GTEX-ZYT6-0626-SM-5E45V	26.37	2.67	0.5364	86.59	118.6	35.58	1.738	18.59	12.71
GTEX-ZYY3-0626-SM-5NQ6W	50.19	5.082	1.259	168.4	210.6	60.83	13.07	20.39	26.29
GTEX-ZZPU-0426-SM-5GZYH	33.1	4.497	1.813	208.5	239.8	63.2	7.609	34.2	23.27

## Sheet: Human_lung
Description	HDAC1	HDAC2	SATB2	HSPA9	HSPD1	LONP1	ASNS	TIMM17A	YME1L1
GTEX-111CU-0326-SM-5GZXO	78.6	18.77	0.7141	230.1	256.5	49.44	30.58	56.4	52.36
GTEX-111FC-1126-SM-5GZWU	104.8	14.83	1.149	100.1	1327	34.89	32.3	23.66	46.42
GTEX-111VG-0726-SM-5GIDC	94.43	17.07	0.9408	129.4	253.4	36.38	61.97	25.64	43.45
GTEX-111YS-0626-SM-5GZXV	76.03	15.33	0.7255	126.8	85.94	34.56	23.25	27.52	50.59
GTEX-1122O-0126-SM-5GICA	88.55	13.96	1.013	99.54	71.45	47.63	24.48	25.29	36.01
GTEX-1128S-0726-SM-5N9D6	80.55	12.95	1.427	99.46	244.8	42.72	30.32	23.45	50.05
GTEX-117YW-0526-SM-5H11C	94.88	13.03	1.527	78.79	120.2	28.92	39.27	16.25	38.3
GTEX-117YX-1326-SM-5H125	77.17	16.48	1.538	129.8	116.9	47.39	24.75	29.33	48.9
GTEX-11DXX-0626-SM-5Q5AG	98.58	15.61	1.413	140.2	116.8	47.1	27.42	31.28	47.28
GTEX-11DXZ-0726-SM-5N9C4	94.51	13.51	1.623	97.02	116.5	57.68	32.23	31.54	36
GTEX-11DZ1-0426-SM-5H11A	80.38	10.78	3.707	77.94	96.51	31.52	26.02	18.67	46.28
GTEX-11EI6-0826-SM-5985V	110.6	11.64	1.509	81.95	232	35.5	29.83	14.5	35.27
GTEX-11EMC-0126-SM-5EGKV	39.8	8.969	0.7922	106	128.5	32.04	31.37	24.76	37.35
GTEX-11EQ9-0226-SM-5A5JX	83.97	17.89	1.333	242.2	157.9	95.64	109.9	32.17	52.99
GTEX-11GSP-0726-SM-5986L	75.06	13.73	0.6829	159.8	182.6	28.73	31.03	31.56	40.12
GTEX-11I78-0126-SM-5HL6F	72.09	12.29	1.292	102.4	93.03	51.02	27.04	28.96	28.96
GTEX-11LCK-0426-SM-5A5M8	86.47	18.31	1.666	187.3	191.1	79.34	67.39	31.8	52.71
GTEX-11NSD-0326-SM-5A5LS	84.94	15.89	1.162	107	111	46.04	21.64	24.53	39.96
GTEX-11NUK-0826-SM-5HL4U	66	11.1	0.8213	89.52	86.73	32.54	24.4	17.21	31.77
GTEX-11NV4-1126-SM-5HL6J	169.8	9.121	0.3267	133.1	142.1	26.12	28.46	22.12	27.8
GTEX-11O72-1326-SM-5BC5A	83.8	19.27	1.034	140.2	447.4	36.8	56.61	36	66.82
GTEX-11OF3-1126-SM-5986C	164.8	18.58	0.9508	189.3	211.1	24.77	40.23	30.66	53.53
GTEX-11P7K-0326-SM-59871	74.8	14.09	0.9627	100.3	102.2	53.64	37.44	25.62	33.21
GTEX-11P81-0226-SM-5HL5M	89.88	14.61	1.627	92.9	137	45.32	19.27	26.08	37.27
GTEX-11PRG-0926-SM-5EGI8	108	14.45	1.156	89.81	103.8	40.02	22.43	21.41	39.18
GTEX-11TT1-1626-SM-5EQL7	74.83	19.06	2.092	274.3	299.6	103.1	113.3	37.23	62.52
GTEX-11TUW-0526-SM-5LU9A	80.52	16.72	1.674	148.1	192.9	46.41	49.47	34.95	60.21
GTEX-11UD2-0726-SM-5EQ69	78.77	14.67	1.276	182.4	235	59.12	127.6	22.32	44.57
GTEX-11WQC-0626-SM-5EQMF	194.9	17.24	1.885	107.9	223.1	38.22	43.3	22.54	51.77
GTEX-11WQK-1226-SM-5GU5Z	59.07	12.92	1.331	191.5	397.7	64.47	77.89	29.34	51.26
GTEX-11ZTS-1226-SM-5EQMQ	57.91	12.08	0.706	109.8	169.4	23.73	28.33	19.34	36.14
GTEX-11ZTT-0626-SM-5EQLM	76.62	14.51	1.176	99.3	87.72	41.26	22.56	22.16	41.85
GTEX-11ZUS-0126-SM-5EQM5	89.05	12.56	0.7536	83.98	147	31.05	38.24	14.25	33.58
GTEX-11ZVC-0226-SM-731E8	62.45	14.71	0.6914	108.4	125.7	34.34	29.02	19.64	48.9
GTEX-1211K-0826-SM-5FQUP	75.92	19.01	0.7582	209.5	193.4	75.08	66.89	40.85	57.17
GTEX-1212Z-1026-SM-5EGJ8	90.21	13.98	1.551	86.17	122.9	38.04	35.54	26.32	37.13
GTEX-12584-1426-SM-5EGJ9	70.96	13.55	0.6212	142.5	199.5	21.68	64.78	21.88	39.12
GTEX-12696-1026-SM-5FQUV	82.56	12.94	1.612	93.07	87.45	37.14	23.92	23.4	43.63
GTEX-1269C-0926-SM-5FQSR	74.59	15.57	0.4722	150.3	249.1	27.7	52.69	25.82	38.83
GTEX-12BJ1-1026-SM-5EGJA	71.3	15.95	0.8871	144.8	120.4	38.37	29.24	35.26	47.38
GTEX-12KS4-0726-SM-5FQSX	101.7	20.72	1.176	188.4	250.1	51.11	59.6	49.27	58.59
GTEX-12WSA-1026-SM-5EGHN	53.89	10.07	1.208	79.63	68.23	35.85	24.21	16.86	30.39
GTEX-12WSD-0826-SM-5GCNE	102.2	15.93	1.642	120.9	139.8	49.33	73.43	36.76	48.73
GTEX-12WSE-0826-SM-5S2VL	107.4	14.19	1.426	80.04	786.9	36.72	34.76	20.42	47.65
GTEX-12WSG-5004-SM-7EPG9	111.6	18.21	0.7504	130.4	109.7	52.04	36.06	32.1	52.14
GTEX-12WSH-0126-SM-5GCO3	106.9	15.45	1.074	108.7	444.2	37.03	37.92	24.72	48.78
GTEX-12WSI-0826-SM-5EGKD	65.23	11.68	0.797	103.2	93.65	33.42	24.79	26.3	33.74
GTEX-12WSJ-0226-SM-5GCP7	71.35	17.34	1.04	182.1	187.4	61.94	56.24	41.01	51.07
GTEX-12WSK-0826-SM-5CVNP	75.21	13.56	3.661	99.3	82.01	37.79	41.32	27.85	45.14
GTEX-12WSL-1026-SM-5CVNJ	80.84	17.51	3.188	152.7	134.3	72.54	58.1	32.02	51.58
GTEX-12WSN-5004-SM-793CE	82.52	16.97	1.101	126.7	144.6	44.31	26.57	31.48	56.41
GTEX-12ZZW-0926-SM-5LZUD	85.73	13.47	2.096	74.31	115.9	36.96	22.09	15.29	39.66
GTEX-12ZZY-0926-SM-5EQ6I	122.4	19.66	2.465	96.01	141.8	45.05	35.98	25.98	53.49
GTEX-13111-0426-SM-5DUXR	70.31	11.62	1.159	128.6	83.29	57.87	46.65	20.69	33.45
GTEX-13113-5004-SM-79ONL	92.76	17.41	1.357	115.4	119.4	55.26	50.27	33.41	47.66
GTEX-1313W-0926-SM-5EQ56	56.68	13.14	1.806	103.8	146.3	30.4	22.93	33.47	38.66
GTEX-131XE-0726-SM-5HL9K	109.7	14.11	2.733	104.6	196.3	36.93	41.46	24.37	38.04
GTEX-131XF-1026-SM-5BC6A	73.63	12.2	1.026	92.86	75.75	33.68	18.05	24.47	36.55
GTEX-131XH-0426-SM-5DUWU	54.57	10.18	0.6805	98.66	161.5	29.83	26.29	21.97	40.23
GTEX-131XW-1126-SM-5EGK4	102.5	14.89	2.684	78.12	117.3	25.52	27.95	16.68	37.21
GTEX-131YS-0926-SM-5IJB9	104.2	19.74	1.645	109.6	121.1	30.52	26.59	24.95	54.77
GTEX-132NY-1226-SM-5PNVF	84.71	18.06	0.8148	131.9	245.2	44.29	50.84	40	60.78
GTEX-132QS-0726-SM-5IJE9	68	16.99	0.9242	189.2	133.3	82.36	54.51	31.57	51.46
GTEX-1339X-0626-SM-5IJER	92.34	11.64	1.704	159.3	136.6	74.8	107.5	19.79	31.59
GTEX-133LE-0526-SM-5N9EJ	86.37	14.52	1.075	104.9	93.15	49.42	31.32	28.65	37.82
GTEX-1399S-1726-SM-5L3DI	75.82	15.72	1.151	149.2	113.2	59.81	63.58	28.6	45.73
GTEX-1399U-0826-SM-5KM1P	58.34	9.858	1.334	82.68	72.51	39.86	16.72	19.52	28.24
GTEX-139T6-0426-SM-5IJEM	86.39	13.19	1.324	110.7	104.2	48.44	23.37	30.81	38.51
GTEX-139TT-0726-SM-5K7XW	109.1	19.58	0.9645	137.1	226	31.23	30.16	27.08	50.24
GTEX-139UW-0226-SM-5K7WU	55.68	11.59	0.7366	122.8	138.1	32.9	43.26	30.52	43.16
GTEX-139YR-0926-SM-5LZYB	75.44	18.04	1.795	295.7	324.4	119.2	167.2	36.84	52.15
GTEX-13CF3-0426-SM-5IJEU	88.6	19.13	1.723	174.1	238.1	76.3	30.03	51.11	46.58
GTEX-13D11-0326-SM-5LZXX	86.44	20.19	1.375	179.4	240.5	63.66	56.31	45.01	53.87
GTEX-13FH7-1726-SM-5IJE7	87.37	20.3	1.863	188.7	230.2	66.29	21.53	49.35	49.07
GTEX-13FHO-1026-SM-5KM1Q	91.44	12.09	1.482	68.6	97.2	34.41	38.6	18.37	42.42
GTEX-13FHP-0726-SM-5K7YI	105.6	17.49	1.458	92.19	120.5	37.32	26.82	20.22	44.6
GTEX-13FLV-0426-SM-5KLZA	49.42	9.172	0.47	108	107.7	22.75	22.25	19.55	38.51
GTEX-13FTX-0326-SM-5J2NG	84.36	12.77	1.11	107.3	110	51.25	25	25.24	36.13
GTEX-13FTY-0126-SM-5J2NZ	106.8	12.65	1.161	96.54	180.5	34.15	46.71	20.06	33.23
GTEX-13FTZ-0526-SM-5IJCW	115.4	17.66	1.397	127.5	220.4	36.02	37.22	29.45	49.86
GTEX-13G51-0426-SM-5K7Z5	103.6	17.44	0.6712	149	174.4	26.92	30.09	26.33	51.76
GTEX-13JUV-0526-SM-5K7XE	101.7	15.75	1.389	120.4	173	44.3	42.27	35.96	61.1
GTEX-13JVG-1426-SM-5MR4W	96.57	13.74	1.87	90.01	230.6	39.33	30.92	28.75	48.16
GTEX-13N11-0326-SM-5LUA3	96.22	11.58	2.119	65.62	75.35	37.08	43.09	21.64	29.96
GTEX-13N1W-0726-SM-5MR57	50.91	11.7	0.2669	150	157.9	48.95	29.73	36.23	45.35
GTEX-13N2G-0826-SM-5IJE6	66.99	10.51	1.482	85.27	118.3	44	25.95	16.46	34.38
GTEX-13NYB-0626-SM-5MR47	88.77	11.34	1.285	102.2	131.7	32.8	37.52	23.69	35.78
GTEX-13NYS-1626-SM-5J2MU	81.13	13.59	6.829	64.85	204.3	33.28	31.13	15.96	39.18
GTEX-13NZ8-0326-SM-5L3DF	102	20.82	4.133	221.4	4607	51.66	71.5	21.8	52.93
GTEX-13NZ9-0926-SM-5KM12	142.5	17.3	2.945	91.08	276.3	56.2	43.6	28.16	48.28
GTEX-13NZA-1426-SM-5KM4Y	118.6	13.84	0.6188	83.83	126.1	44.01	38.54	33.99	41.48
GTEX-13O21-3026-SM-5J2NI	71.61	12.47	1.603	114.2	93.14	52.27	23.28	22.54	35.82
GTEX-13O3O-0726-SM-5J1N7	61.91	14.19	0.4751	137.8	185.9	25.02	30.96	32.53	55.27
GTEX-13O3P-1026-SM-5N9E7	105.4	15.85	2.559	120.5	259.5	48.58	67.93	20.15	52.6
GTEX-13O3Q-0526-SM-5KM18	111.2	12.39	1.332	90.53	153.6	28.42	46.47	22.45	35.07
GTEX-13O61-0726-SM-5J2MD	84.83	15.49	1.786	152	114.9	58.04	50.29	30.6	45.03
GTEX-13OVG-0326-SM-5KM57	53.06	9.717	1.009	85.23	63.71	37.18	34.98	20.93	35.63
GTEX-13OVH-1026-SM-5J2NP	53.58	10.17	0.5895	101.2	136.4	38.8	30.01	28.21	35.17
GTEX-13OVJ-0726-SM-5KM1W	84.85	23.35	1.354	216.4	305	51.28	48	71.97	66.61
GTEX-13OVL-0626-SM-5KM13	96.1	13.48	1.055	94.89	134.7	34.06	38.17	22.31	43.49
GTEX-13OW5-0726-SM-5KLZK	86.36	15.64	2.321	103.7	237.2	40.02	33.48	26.01	47.23
GTEX-13OW6-0826-SM-5L3GA	55.96	18.43	0.485	217	220.6	42.99	30.42	48.21	58.98
GTEX-13OW7-0926-SM-5L3EX	78.22	12.8	0.6318	127	428.9	26.66	37.68	20.35	34.35
GTEX-13OW8-1726-SM-5L3GO	42.52	5.95	0.8981	84.41	86.53	33.38	30.36	15.21	32.4
GTEX-13PL7-1726-SM-5J2NX	70.15	10.97	1.623	109.5	100.9	45.34	35.56	19.9	35.16
GTEX-13PVQ-0926-SM-5IJFD	77.91	12.85	1.308	108.9	114.3	43.09	30.83	33.7	42.28
GTEX-13QBU-0726-SM-5J2OA	74.4	16.63	0.6196	355.1	263.3	134.8	132.7	39.69	63.65
GTEX-13QJ3-1026-SM-5QGQU	100.1	15.69	1.751	89.61	137.5	38.3	33.94	25.54	51.33
GTEX-13QJC-0526-SM-5RQKB	65.6	9.261	1.28	74.37	85.53	34.07	32.24	17.29	31.05
GTEX-13RTJ-1126-SM-5S2UJ	60.31	10.34	1.638	76	161.1	49.86	22.47	22.11	43.91
GTEX-13S7M-2126-SM-5S2QR	64.41	13.88	0.882	113	130.1	35.41	41.84	29.37	45.72
GTEX-13S86-0626-SM-5Q5E7	108.1	24.72	2.062	252.4	372.1	71.86	129.8	39.1	54.57
GTEX-13SLW-1226-SM-5S2Q7	137.8	20.39	2.894	123.3	173.5	48.91	43.83	45.61	55.7
GTEX-13U4I-1426-SM-5J2M3	90.81	11.38	1.128	68.24	76.78	36.33	30.24	22.39	31.98
GTEX-13VXT-1426-SM-5LU4B	87.51	17.85	1.322	140.4	141.2	57.2	25.02	29.41	49.15
GTEX-13VXU-2726-SM-5LU4N	111.7	10.46	0.7376	124.4	134.7	36.34	32.89	27.68	43.88
GTEX-13W3W-0326-SM-731DS	80.07	13.06	1.857	133.3	134.2	49.05	48.6	28.43	43.09
GTEX-13X6K-1626-SM-7EWCX	61.4	13.16	0.8985	125.9	878	39.32	24.11	21.06	50.35
GTEX-13YAN-1026-SM-5O9CF	75.7	9.999	1.062	95.49	83.53	40.93	30.88	25.87	44.82
GTEX-144GM-0126-SM-5Q5AX	97.46	16.91	0.5111	178.2	198.3	62.92	46.52	48.49	44.43
GTEX-144GN-0426-SM-5O9AP	100.3	19	1.794	186.5	251.4	66.02	59.97	43.77	54.43
GTEX-144GO-0226-SM-5LUB1	52.41	10.13	0.7847	144.3	167.7	37.73	41.53	29.13	44.11
GTEX-145LS-1226-SM-5Q5D9	61.75	14.94	0.8551	222.8	239.1	54.52	40.61	53.32	71.46
GTEX-145LT-0326-SM-5LUAD	76.54	18.1	1.445	334	263.6	112	165	33.54	61.4
GTEX-145LU-0526-SM-5O9AT	117	17.3	0.6683	121.6	168.9	37.81	53.49	31.37	51.29
GTEX-145ME-0226-SM-5S2QN	81.5	20.26	0.749	193.4	219	68.2	47.66	50.77	59.46
GTEX-145MF-0726-SM-5Q5BT	56.58	13.93	0.5763	144.1	160.7	36.91	52.1	25.45	43.95
GTEX-145MH-0626-SM-5NQAK	110.5	15.89	1.865	84.48	120.7	49.2	33.03	21.48	43.47
GTEX-145MN-0926-SM-5NQBT	83.85	12.86	1.817	82.94	80.26	46.01	36.53	23.27	32.47
GTEX-145MO-1326-SM-5Q5EF	53.98	11.24	1.076	145.6	173.9	32.02	47.99	25.47	52.66
GTEX-146FH-1226-SM-5NQB6	114.7	19.59	2.722	133.6	144.7	41.91	54.75	27.79	46.37
GTEX-146FQ-0926-SM-5LUAV	107.1	22.8	1.347	187.7	241	58.56	60.08	42.02	54.79
GTEX-1477Z-0626-SM-5NQB7	106.6	14.72	2.18	66.75	105.1	29.75	37.67	18.1	42.53
GTEX-147F3-0726-SM-5NQ9U	66.65	11.67	1.263	97.8	73.19	45.15	24.88	23.48	37.57
GTEX-147F4-0926-SM-5Q5EO	70.49	14.33	0.4012	146.3	341	25.61	41.25	31.28	48.62
GTEX-147GR-1226-SM-5TDCL	85.83	11.96	2.116	115.6	170.1	37.08	50.07	27.18	42.59
GTEX-147JS-1226-SM-5RQK4	87.26	18.39	1.105	138.4	184	45.32	29.21	47.45	50.09
GTEX-148VI-0226-SM-5RQKA	88.48	18.51	2.318	107.4	85.23	44.29	23.82	34.05	52.67
GTEX-148VJ-0826-SM-5LU8V	72.14	9.829	0.5779	83.41	99.69	29.78	19.54	22.77	45.93
GTEX-1497J-0326-SM-5Q5CN	96.92	18.67	1.597	210	142.3	79.16	73.5	32.78	64.06
GTEX-14A6H-0526-SM-5NQAZ	111	16.38	1.367	108.6	139.6	49.01	38.62	38.47	49.21
GTEX-14ABY-1126-SM-5Q5F8	110.1	15.87	1.118	84.75	110.8	32.75	32.39	25.01	36.27
GTEX-14AS3-0926-SM-5TDD6	108.1	15.41	2.098	93.43	115.3	46.51	32.64	21.61	33.77
GTEX-14BIL-1226-SM-79OME	96.21	13.62	1.487	72.5	98.56	32.43	29.41	21.35	45.39
GTEX-14BMU-0526-SM-73KW4	97.13	22.83	2.558	223.9	252.6	70.74	73.23	34.1	70.65
GTEX-14BMV-0826-SM-73KXU	73.4	13.12	0.6894	119.8	230	31.04	30.99	23.55	42.23
GTEX-14C39-0326-SM-5TDDX	81.81	19.51	1.746	147.7	382	34.74	32.46	37.88	58.24
GTEX-14C5O-1126-SM-5TDEH	72.89	13.87	1.107	109.6	120.9	43.06	57.33	28.13	54.27
GTEX-14DAQ-0926-SM-793AZ	67.86	13.83	0.708	125.6	133.2	47.99	26.87	28.74	54.56
GTEX-14DAR-0226-SM-5S2PR	82.36	14.03	0.6577	141.1	107.3	49.79	18.69	27.59	42
GTEX-14E1K-0226-SM-62LDT	78.73	15.49	1.455	128.3	136.6	44.83	23.58	25.86	43.13
GTEX-14E6C-1426-SM-5ZZWH	71.13	14.66	0.7293	148.4	142.1	56.61	42.72	41.55	60.65
GTEX-14E6D-1026-SM-5S2RS	114.9	14.94	1.709	89.31	153.7	42.81	45.85	19.19	45.47
GTEX-14E6E-0426-SM-73KUE	71.19	14.27	1.799	136.9	149.3	69.12	51.78	26.41	41.94
GTEX-14E7W-1326-SM-5RQIV	72.28	11.07	0.4197	118.2	108.1	26.92	24.84	25.71	33.45
GTEX-14JG1-0926-SM-5YY8W	89.5	15.17	0.7206	129.3	141.5	37.76	33.43	25.43	38.9
GTEX-14JG6-0326-SM-6AJBT	71.63	13.75	1.28	138.9	115.4	52.2	27.9	26.51	44.04
GTEX-14JIY-1326-SM-6AJB3	124	16.58	1.096	115.1	270	35.57	61.86	21.09	46
GTEX-14LLW-0726-SM-5ZZVV	84.61	14.82	1.239	66.27	90.18	39.72	49.95	22.79	52.62
GTEX-14LZ3-0726-SM-5YYAB	126.3	16.04	4.36	100.2	312.9	43.67	39.24	20.22	47.28
GTEX-14PHY-0526-SM-664NM	73.39	11.26	1.804	123.2	108	62.58	51.59	27.12	37.18
GTEX-14PJ4-0626-SM-6AJBS	92.61	18.36	1.331	176.7	125.6	66.27	39.17	33.29	57.27
GTEX-14PJ5-0226-SM-5YY99	78.65	16.23	1.616	160.2	113.7	63.78	59.1	25.15	48.21
GTEX-14PJM-0926-SM-6AJ9Y	56.77	13.27	0.457	145.3	146.6	41.84	31.24	39.25	47.48
GTEX-14PJO-0926-SM-686YT	101.8	16.36	2.634	96.11	150.8	44.25	42.79	31.04	49.79
GTEX-14PK6-0326-SM-6AJ9S	96.28	16.24	1.606	146	123.8	47.2	42.46	30.41	47.97
GTEX-14PQA-1126-SM-7KUM4	111.8	16.44	3.063	131.3	297.5	50.54	38.76	44.7	47.8
GTEX-14XAO-0526-SM-6AJB7	103.8	20.14	1.808	223.1	287.4	87.59	71.1	41.53	58.59
GTEX-15CHC-0226-SM-5YYBB	83.46	10.54	1.438	89.14	98.4	48.11	30.17	25.98	31.89
GTEX-15CHR-0726-SM-7EPHG	104.9	17.34	1.306	151.2	169.7	62.05	43.22	37.61	41.99
GTEX-15D1Q-0526-SM-6AJAY	98.68	13.14	2.25	74.05	126.2	35.54	34.3	17.3	39.69
GTEX-15DCZ-0826-SM-6AJBB	79.04	20.7	2.859	415.4	1686	168.3	158.8	33.65	70.51
GTEX-15ER7-0926-SM-7KUMG	52.25	8.212	0.5751	88.3	87.77	23.27	28.1	15.35	34.33
GTEX-15EU6-1226-SM-6AJBE	87.82	15.74	1.42	176.9	142.4	68.75	78.86	28	45.36
GTEX-15FZZ-0326-SM-6M48O	65.02	14.37	0.7337	184.4	188.6	51.5	36.73	46.85	55.78
GTEX-15G1A-0426-SM-6M468	95.82	19.69	1.075	277.1	287.5	93.18	112.2	44.53	59.34
GTEX-15RIE-0326-SM-6PAMC	90.52	19.35	2.593	104.7	116	43.35	32.86	27.4	42.35
GTEX-15RJ7-0626-SM-6M47V	91.92	14.06	1.034	131.1	110.3	39.57	62.51	31.84	41.71
GTEX-15RJE-1026-SM-6M46X	96.65	12.84	1.166	73.9	82.35	34.64	30.77	19.44	46.68
GTEX-15SB6-0426-SM-6LPJ5	93.51	13.31	1.107	79.79	91.24	38.09	31.57	26.89	31.73
GTEX-15SHV-0326-SM-6M475	82.43	13.88	1.665	97.23	106.3	40.99	25.31	21.55	39.81
GTEX-15SHW-0926-SM-6LPIO	127.3	20.21	4.51	104.5	169.4	62.05	53.08	48.37	52.19
GTEX-15SKB-0826-SM-7KUFB	112.3	15.14	5.299	65.26	136.9	45.72	39.69	19.44	41.02
GTEX-15UKP-1926-SM-6LPI9	77.16	12.52	0.8926	199.7	194.1	68.97	94.77	40.89	43.46
GTEX-169BO-0226-SM-79OL1	93.15	12.63	2.742	94.74	101.8	51.46	35.64	24.6	40.33
GTEX-16AAH-0426-SM-7DUFM	77.66	12.64	1.125	84.93	125.9	45.69	22.72	23.69	38.61
GTEX-16MT8-1026-SM-6LPK1	83.12	12.23	1.395	76.66	85.52	28.32	21.17	19.08	44.54
GTEX-16MTA-1226-SM-7KULL	65.67	14.19	0.6789	90.67	123.9	44.88	22.05	29.57	33.36
GTEX-16NGA-0226-SM-718AI	84.74	13.98	1.234	93.77	101.1	43.3	18.98	19.11	49.74
GTEX-16XZZ-0926-SM-7DHLI	53.29	7.995	1.019	85.81	86.51	34.14	21.38	18.98	35.41
GTEX-16Z82-1026-SM-6M48A	94.18	12.53	0.699	119.8	185.6	29.06	32.56	23.07	41.75
GTEX-178AV-0326-SM-6LPJF	107.4	13.68	2.175	91.99	137.1	41.43	22.1	27.62	33.5
GTEX-17EVP-0726-SM-7EWDX	102.4	14.7	0.5755	122	175.9	39.09	39.38	29.59	48.62
GTEX-17EVQ-1526-SM-79ONG	81	11.16	0.7968	84.45	113.2	35.56	22.25	22.71	34.05
GTEX-17F96-0626-SM-793CC	87.32	19.42	2.241	132	183.6	46.11	32.64	30.13	64.72
GTEX-17F98-0226-SM-793BV	73.6	13.21	1.149	136	96.39	44.37	47.84	20.79	46.21
GTEX-17F9Y-1026-SM-7IGO4	103.7	16.45	4.197	121.3	482.3	51.05	59.01	36.8	52.95
GTEX-17GQL-0726-SM-731BL	88.1	12.2	1.47	97.85	88.88	50.1	26.64	28.87	34.53
GTEX-17HG3-0326-SM-7IGP4	129.6	14.69	0.9219	63.86	183.3	28.19	38.23	16.39	30.32
GTEX-17HGU-0926-SM-79OKO	103.9	24.02	3.511	216	401	51.87	45.68	58.28	74.73
GTEX-17HHE-0626-SM-7DHL6	101.9	14.73	1.282	108.7	91.86	43.75	28.81	24.45	50.14
GTEX-17HII-0926-SM-79ON7	98.45	15.68	1.548	102.6	175.4	37.93	59.38	37.01	48.99
GTEX-17JCI-1526-SM-7IGOQ	84.65	12.8	0.5221	115	220.3	28.64	38.07	29	43.9
GTEX-17KNJ-0926-SM-7IGP2	91.22	11.24	1.539	77.83	102.7	34.73	21.29	26.86	28.38
GTEX-17MF6-0826-SM-7LT8F	53.8	8.753	0.5769	61.86	73.69	20.36	19.08	16.7	32.12
GTEX-183FY-0726-SM-793C3	103.5	21.37	1.003	165.9	345.4	92.62	36.79	54.08	49.85
GTEX-18465-0626-SM-7LT8X	70.27	14.28	0.7501	128.2	144.1	29.03	30.52	29.29	40.11
GTEX-18A66-0926-SM-718BG	98.7	23.43	2.179	196.9	256.2	79.03	74.42	45.93	80.48
GTEX-18A67-1126-SM-7KFSB	101.7	18.78	1.174	154.9	113.1	62.69	42.25	39.52	50.01
GTEX-18A6Q-0826-SM-7KFRD	113	17.6	1.854	98.41	127.5	38.83	44.62	33.27	48.03
GTEX-18A7A-1026-SM-7LT8B	86.47	14.46	0.3486	136.6	142.9	35.87	27.14	31.39	38.88
GTEX-18D9A-0226-SM-7KFSJ	84.6	15.2	1.243	151	158	45.75	40.58	38.21	47.76
GTEX-18D9B-1026-SM-7KFS8	82.69	11.3	1.207	74.58	87.01	24.36	19.91	29.24	32.37
GTEX-18D9U-0526-SM-72D7C	96.26	20.08	1.773	313.6	273.3	133.8	165.2	44.73	67.61
GTEX-18QFQ-0926-SM-7LG4V	56.77	8.213	0.8242	93.63	82.24	50.59	17.98	18.36	28.83
GTEX-1A32A-0726-SM-731D4	56.38	16.89	0.5581	184.6	229.5	45.43	22.78	39.42	67.14
GTEX-1A3MV-0526-SM-72D5A	70	13.23	1.744	174.2	115	73.88	57.46	22.92	50.53
GTEX-1A8FM-0826-SM-793D5	58.37	13.97	0.4695	137.2	208.6	25.43	34.28	27.02	42.06
GTEX-1A8G6-0726-SM-73KV5	81.3	13.06	0.3702	153.6	171.9	34.73	38.84	35.04	43.95
GTEX-1AX8Z-1526-SM-73KW1	91.99	14.34	1.152	140.8	154.5	53.27	33.43	30.1	52.45
GTEX-1AX9I-0826-SM-73KUT	74.47	13.84	1.91	97.25	155	39.49	34.66	18.01	46.16
GTEX-1AX9J-1626-SM-73KUI	53.79	9.567	0.7024	119.3	74.73	38.62	31.63	22.16	46.85
GTEX-1AX9K-0826-SM-731F9	72.74	14.37	1.88	175.3	155.8	62.08	62.45	28.01	59.89
GTEX-1AYCT-0726-SM-7IGNG	88.31	16.82	1.086	245.8	199.2	80.43	88.67	42.81	56.14
GTEX-1AYD5-1226-SM-7EWEP	103.6	11.17	1.475	71.4	96.29	40.16	35.17	19.01	37.78
GTEX-1B8KZ-0526-SM-73KW2	108.8	16.57	1.358	105.9	149.5	43.95	22.8	23.75	47.03
GTEX-1B8L1-0626-SM-7EPHL	113	14.83	0.5999	121.1	114.5	25.17	27.38	23.4	43.94
GTEX-1B8SF-0826-SM-73KW8	162.6	16.53	0.6578	116.2	194.8	40.22	44.25	23.41	43.6
GTEX-1B932-0726-SM-731EY	133	21.06	2.259	120	147.7	44.25	51.78	26.33	54.37
GTEX-1B97I-0226-SM-73KVO	72.58	12.25	1.167	181	129.5	54.31	44.6	29.73	52.16
GTEX-1B996-0726-SM-7IGPI	43.6	9.884	0.2885	186.1	144.3	34.88	17.26	38.08	53.28
GTEX-1C4CL-0826-SM-7EWEZ	103.8	13.98	2.212	84.5	89.98	51.85	24.97	22.52	38.47
GTEX-1C64O-1226-SM-79OOC	96.04	11.39	1.257	70.64	81.07	33.13	33.54	16.76	40.39
GTEX-1C6VR-0626-SM-79OOY	114.5	15.33	0.5838	152.8	259	26.52	65.58	29.67	54.7
GTEX-1C6VS-1226-SM-79OO2	111.3	15.22	1.792	84.29	264.5	38.32	37.46	19.33	43.43
GTEX-1C6WA-0726-SM-7IGQ5	73.94	10.25	0.7308	78.89	143.1	26.62	35.67	23.88	36.89
GTEX-1CAMQ-1026-SM-7EPIC	78.37	15.29	0.7789	121.2	246.8	28.25	46.64	31.25	46.01
GTEX-1CB4F-0926-SM-7DHMJ	124.2	20.19	2.21	150.1	144.8	56.89	61.88	32.57	55.48
GTEX-1CB4I-2126-SM-793AG	85.91	13.38	1.365	147.9	131.4	51.79	37.95	33.64	49.13
GTEX-1CB4J-1726-SM-79OOL	70.95	16.08	1.307	134.3	221.2	40.38	30.45	47.45	65.09
GTEX-1EMGI-1426-SM-7IGNQ	77.72	16.6	0.5226	141.1	176.5	33.42	55.29	37.95	55.87
GTEX-1EN7A-0826-SM-7MKFV	88.64	14.65	1.229	98.89	131.3	36.68	40.93	32.48	39.51
GTEX-N7MS-0926-SM-2HMIZ	115.3	14.44	0.679	109	156.8	47.15	50.93	24.67	41.93
GTEX-N7MT-0126-SM-2D7VT	104	13.91	2.303	71.62	96.03	47.8	32.38	20.12	57.29
GTEX-NFK9-1026-SM-2HMK1	74.25	9.699	1.426	106.8	77.91	45.74	20	26.18	42.9
GTEX-NL3G-0526-SM-4RTWW	94.62	16.16	0.9969	101.5	157.2	40.39	44.47	24.43	38.13
GTEX-NPJ8-0326-SM-2D7VV	120.7	12.26	5.148	102.3	604.7	58.62	66.29	24.23	38.16
GTEX-O5YT-0526-SM-32PK8	104.7	24.61	2.502	197.7	300.5	63.83	52.01	67.87	58.54
GTEX-O5YV-0526-SM-2I5GE	97.72	19.65	3.608	171.1	296.5	52.02	60.41	38.14	64.74
GTEX-O5YW-0526-SM-2YUMX	68.72	10.77	1.131	115.6	118.3	55.46	17.16	23.36	41.13
GTEX-OHPL-0526-SM-3NM8U	84.06	16.97	1.623	145	168	50.81	42.75	39.68	55.97
GTEX-OHPM-0526-SM-2YUMJ	71.6	20.09	1.136	205.5	257.6	58.27	29.41	36.02	61.06
GTEX-OIZG-0526-SM-2HMLF	68.36	12.52	0.8611	112	103.3	38.78	30.67	23.65	33.06
GTEX-OIZH-0526-SM-2HMKV	82.75	16.35	1.406	162.9	195.4	69.36	59.67	33.62	51.53
GTEX-OIZI-1026-SM-3NB1K	64.15	11.8	0.8907	99.24	77.56	42.58	20.64	21.49	41.7
GTEX-OOBJ-0526-SM-48TDK	102.1	13.94	1.346	81.58	76.13	45.33	27.88	24.97	40.14
GTEX-OOBK-0526-SM-2HMJJ	77.06	15.8	1.32	265.8	265.2	93.24	176.9	42.92	50.32
GTEX-OXRK-0926-SM-2HMKP	82.85	13.51	2.186	116.7	256.9	36.81	24.21	22.17	44.56
GTEX-OXRL-0526-SM-2I3EZ	78.62	10.8	1.658	98.6	86.58	50.51	18.21	18.81	41.41
GTEX-OXRN-0526-SM-2I5EN	72.02	9.713	0.6658	99.62	245.6	33.64	27.42	21.57	36.52
GTEX-OXRO-0326-SM-33HBM	170.6	27.3	1.968	178.3	1241	42.6	93.69	22.16	70.97
GTEX-OXRP-0526-SM-2I3EW	80.04	18.07	1.77	178.5	374.3	64.39	42.16	36.59	65.03
GTEX-P44H-1126-SM-48TBU	63.34	7.586	1.175	44.56	53.74	27.81	35.7	13.27	28.61
GTEX-P4PP-0526-SM-2HMKE	70.8	13.29	1.268	166.5	155.5	50.54	26.91	33.44	48.46
GTEX-P4PQ-0526-SM-2HMKR	85.86	11.34	1.615	95.18	104.8	47.63	28.69	25	38.26
GTEX-P4QS-0526-SM-2I3ET	92.33	17.44	1.503	183.4	208.8	70.83	55.18	40.07	48.74
GTEX-P4QT-0526-SM-2I3EX	79.15	10.36	0.8549	103	80.34	52.44	25.73	23.59	36.97
GTEX-P78B-0926-SM-2I5FA	72.15	10.8	1.471	80.5	97.61	41.08	19.65	20	28.99
GTEX-PLZ4-0726-SM-2TC6Q	97.02	15.22	3.002	137.2	221.1	60.6	31.08	31.07	57.68
GTEX-PLZ5-0726-SM-2I5F9	88.49	15.26	2.216	106.4	109.8	35.4	36.09	23.83	51.74
GTEX-PLZ6-0426-SM-5IJDW	70.58	15.88	1.154	80.38	111.2	30.98	33	30.65	40.31
GTEX-POMQ-0526-SM-3GADD	122.3	22.13	1.165	207.2	210.8	78.43	101.1	50.56	61.38
GTEX-POYW-1226-SM-2XCEP	162.7	24.23	1.8	165.2	374.6	30.51	48.5	39.78	65.84
GTEX-PSDG-1126-SM-2S1ON	80.29	11.28	1.6	111.7	112.4	59.12	26.61	18.65	40.49
GTEX-PVOW-1026-SM-2XCF9	126.1	21.43	2.1	128	174.6	32.89	36.32	31.69	55.18
GTEX-PW2O-0526-SM-2I3DX	92.48	13.23	1.611	100.1	122.3	52.4	26.46	19.75	34.68
GTEX-PX3G-0526-SM-2I3EM	86.77	14.03	1.531	108.8	110.3	53.13	29.57	28.12	35.87
GTEX-Q2AG-1026-SM-33HBW	121.5	18.45	2.341	112.6	174	30.51	43.65	18.82	50.34
GTEX-Q2AH-0426-SM-2I3EP	97.13	14.62	1.72	127.2	139.1	67.41	56.5	36.36	49.3
GTEX-Q734-0626-SM-2I3EF	101	11.23	2.877	96.93	218.9	34.34	33.44	23.93	35.1
GTEX-QCQG-0326-SM-2I3ES	70.9	13.27	1.076	124.5	110.4	65.27	41.59	30.89	42.66
GTEX-QDT8-0926-SM-32PL2	99.53	16.99	2.084	112.2	128.6	29.26	34.38	24.32	58.28
GTEX-QDVJ-0926-SM-2I5FU	77.26	15.62	1.329	185.1	199.9	85.54	53.78	37.78	51.2
GTEX-QDVN-0726-SM-4B64L	97.47	14.7	1.56	132.8	170.5	52.32	36.06	38.49	44.39
GTEX-QEG4-0526-SM-48TZD	95.89	13.33	1.241	76.67	135.7	34.65	32.44	14.85	32.98
GTEX-QEG5-1126-SM-33HC2	80.34	13.71	1.7	142.3	192	64.13	99.53	22.07	55.24
GTEX-QEL4-0826-SM-3GAF2	128.4	13.08	2.106	122.5	157.1	46.2	40.68	26.7	41.47
GTEX-QESD-0626-SM-2I5G4	85.72	23.04	0.4503	316.8	360	71.36	46.29	63.32	75.22
GTEX-QMR6-1926-SM-32PL9	90.9	16.39	1.987	84.33	145.8	34.74	30.06	25.13	51.01
GTEX-QMRM-0826-SM-3NB33	112.8	18.15	1.667	137.8	103.8	52.26	48.68	31.25	54.51
GTEX-QV44-0926-SM-2S1RH	87.51	13.82	2.666	148.5	206.5	62.76	36.6	47.08	48.2
GTEX-QXCU-0626-SM-2TC69	39.82	10.7	0.6238	170.6	125.3	47.43	28.65	44.53	57.31
GTEX-R3RS-1026-SM-3GADF	107	19.76	1.067	201.4	231.8	44.86	104.9	27.56	54.15
GTEX-R55C-0526-SM-3GIKA	83.43	16.85	1.527	161.7	151.8	42.76	55.82	38.81	60.56
GTEX-R55D-0926-SM-3GAEU	68.87	11.42	1.34	121.1	100.9	27.42	24.92	27.89	34.33
GTEX-R55G-0826-SM-2TC5U	84.49	17.32	1.632	179.6	213.8	80.77	62.56	33.19	53.78
GTEX-REY6-0426-SM-2TF5G	97.63	11.09	1.903	68.81	103.7	34.19	24.94	26.69	47.8
GTEX-RM2N-0426-SM-2TF4T	83.26	14.94	1.505	154.9	125.3	47.38	24.12	31.87	53.49
GTEX-RN64-1226-SM-2TC6E	78.35	10.75	1.267	106.7	786.2	33.65	26.87	15.45	40.05
GTEX-RNOR-0726-SM-2TF5I	72.8	17.08	0.4793	312.7	2036	32.07	66.92	37.04	51.85
GTEX-RTLS-0926-SM-2TF5X	71.11	11.4	0.9499	78.28	269.5	39.21	38.28	16.94	38.42
GTEX-RU1J-0126-SM-2TF6Y	91.93	17.29	1.814	164.8	145.5	80.41	62.08	37.81	49.22
GTEX-RU72-0526-SM-2TF5Z	90.55	13.14	0.8839	120.4	177.6	29.78	30.68	16.83	31.26
GTEX-RUSQ-0626-SM-2TF5V	90.81	16.38	1.778	189.7	265.4	81.38	108.1	33.59	56.76
GTEX-RVPV-1726-SM-5SI8C	79.31	13.36	0.7025	100.2	144	31.75	35.57	19.09	52.5
GTEX-RWS6-0226-SM-2XCA9	81.16	13.16	1.618	141.1	121.2	50.36	48.21	28.94	48.08
GTEX-RWSA-1126-SM-2XCAZ	56.33	15.54	0.4849	170.3	143.2	33.96	42.65	32.95	53.44
GTEX-S32W-0326-SM-2XCBI	106.2	17.14	2.186	142.3	188.7	43.62	45.15	48.05	50.49
GTEX-S33H-0626-SM-2XCBJ	134.7	23.63	2.856	209.4	314.1	55.54	99.19	49.85	79.6
GTEX-S341-0326-SM-2XCAU	90.44	12.86	1.681	91.86	95.3	41.9	36.58	22.98	38.12
GTEX-S7SE-0926-SM-2XCD6	107.3	15.27	1.95	87.53	114.5	42.12	55.39	23.08	48.5
GTEX-SE5C-0526-SM-2XCE1	68.73	12.56	1.433	103.7	111	45.42	33.23	26.78	41.32
GTEX-SIU8-0926-SM-5SI87	79.39	11.41	1.312	84.39	85.74	35.15	27.77	20.55	33.88
GTEX-SN8G-0926-SM-4DM5I	85.21	11.76	1.576	86.59	174.5	34.04	45.63	27.42	49.04
GTEX-SNOS-0426-SM-32PMH	89.38	17.54	1.471	257.7	225.5	107	138.8	39.09	54.39
GTEX-T2IS-0526-SM-32QP9	100.9	15.2	1.523	86.82	99.28	52.18	32.9	25.16	46.43
GTEX-T5JC-0826-SM-32PMC	83.78	12.78	1.658	99.83	191.7	45.88	84.8	22.49	40.01
GTEX-T6MN-0826-SM-32PM4	107.2	14.65	0.9347	104.5	164.3	41.33	44.42	20.59	43.83
GTEX-T6MO-0426-SM-32QOI	90.35	19.47	0.9509	213.8	292.5	66.58	80.51	48.33	65.97
GTEX-T8EM-0326-SM-3DB7F	78.02	19.86	1.529	203.5	215.2	40.25	41.12	44.5	63.32
GTEX-TML8-0326-SM-4GICN	104.2	14.5	1.193	114	136.9	52.33	28.97	27.13	47.76
GTEX-TMMY-0926-SM-4TT1Z	65.88	12.38	0.9999	116.9	149.2	45.12	32.53	22.8	41.43
GTEX-TSE9-0726-SM-3DB8C	77.36	14.69	1.102	93.81	128.4	28.58	25.24	15.67	37.12
GTEX-U3ZH-0526-SM-3DB75	97.5	14.69	1.811	79.03	105	35.74	39.52	18.21	37.01
GTEX-U3ZM-0426-SM-3DB73	95.7	17.93	1.125	149.5	156.2	53.3	39.46	38.83	52.5
GTEX-U3ZN-0626-SM-3DB7U	99.7	22.12	1.404	225.2	214.2	62.14	105.1	34.37	65.9
GTEX-U412-0826-SM-3DB9K	102.5	12.7	0.9355	71.42	99.57	49.01	37.47	22.18	49.5
GTEX-U8T8-2226-SM-3DB95	95.74	12.95	0.7712	81.31	141.4	46.9	18.78	18.37	42.64
GTEX-U8XE-1426-SM-3DB8Q	74.12	19.06	0.7531	248.3	295.6	79.47	66.55	48.37	68.47
GTEX-UJHI-0726-SM-3DB92	75.11	9.41	1.793	84.01	75.96	48.41	41.37	19.73	31.13
GTEX-UJMC-0726-SM-3GADX	78.55	14.74	1.288	137.9	115.8	68.95	44.46	30.7	47.82
GTEX-UPJH-0826-SM-4WKFD	68.84	12.36	0.9591	131.4	206.1	39.04	43.7	31.89	47.92
GTEX-UPK5-1126-SM-3GAEJ	198	24.94	1.858	216.6	328.1	36.89	60.84	49.28	63.43
GTEX-V1D1-0826-SM-3P5ZA	82.63	9.824	0.8088	69.67	79.97	34.57	22.3	20.62	28.64
GTEX-VJYA-0326-SM-3GAEX	118.4	17.35	1.147	169.8	133.8	47.18	132.2	37.97	52.53
GTEX-VUSG-0926-SM-3GIK6	145.7	27.07	1.524	206.3	234.4	41.62	90.68	38.47	70.34
GTEX-W5X1-0526-SM-3GILH	97.54	14.38	1.607	85.12	194.2	32.51	37.08	30.48	47.82
GTEX-WFG7-0526-SM-3GIKI	88.74	20.23	1.243	143.4	139.5	46.47	39.7	35.21	59.31
GTEX-WFG8-0926-SM-3GIKJ	86.32	16.59	1.159	200.7	175.5	77.45	86.47	38.46	48.86
GTEX-WFJO-0326-SM-3GIL3	72.72	14.87	1.595	124.9	115.2	41.49	33.33	25.78	42.47
GTEX-WFON-0426-SM-3GIL4	79.48	21.08	1.403	158.7	136.7	47.1	78.49	36.41	52.69
GTEX-WH7G-0726-SM-3NMBM	72.66	13.1	0.8122	107.8	106.9	42.05	19.83	28.09	39.71
GTEX-WHPG-1426-SM-3NMBB	98.21	15.34	1.315	187.8	191.5	49.93	79.22	41.9	52.16
GTEX-WHSB-0326-SM-5FQSD	71.06	12.11	1.293	101.1	85.04	46.17	17.59	16.97	36.99
GTEX-WK11-0526-SM-3NB3O	93.42	12.99	1.679	69.85	88.58	45.39	33.65	23.43	40.34
GTEX-WOFM-0126-SM-3MJFE	75.07	12.71	1.043	100.8	91.51	41.82	29.41	22.55	42.13
GTEX-WRHU-0226-SM-3MJFV	70.86	13.83	1.151	94.14	97.88	35.74	27.46	23.93	46.88
GTEX-WVJS-0826-SM-4MVNR	85.29	11.51	3.17	72.45	165.5	32.13	33.22	17.18	37.1
GTEX-WWYW-0926-SM-3NB2Z	81.03	11.26	1.505	86.66	197.3	48.45	46.66	26.2	36.77
GTEX-WY7C-0426-SM-3NB3C	82.73	13.91	1.533	119	160.3	44.93	26.86	28.22	46.32
GTEX-WYBS-1126-SM-3NMAM	102.9	12.06	2.815	110.8	203.6	56.4	29.61	29.35	53.96
GTEX-WYJK-0826-SM-3NM8Y	74.78	14.45	0.9285	108.1	101.5	48.85	28.08	21.28	44.8
GTEX-WYVS-0526-SM-3NM9W	125.5	22.51	1.406	177.7	349.9	67.21	29.21	61.48	60.21
GTEX-WZTO-0426-SM-3NM99	100.4	15.74	1.545	103.6	184.5	37.64	42.34	21.44	34.94
GTEX-X261-1026-SM-3NMDL	125.4	19.63	1.741	124.9	218.6	49.46	36.14	43.2	63.13
GTEX-X3Y1-0626-SM-3P5YS	92.74	11.17	1.588	79.93	88.23	42.09	27.53	23.06	33.81
GTEX-X4EO-0926-SM-3P5Z2	100.4	11.25	0.9702	94.03	104	46.88	50.35	23.68	41.68
GTEX-X4EP-0526-SM-3P5YW	84.02	15.8	1.303	162.6	193.4	62.49	47.74	34.3	55.74
GTEX-X4LF-0526-SM-3NMB6	78.12	10.84	2.058	94.96	68.47	48.09	34.74	26.65	35.4
GTEX-X4XX-1026-SM-4QARO	124.3	20.4	3.24	173.8	303	64.81	40.57	44.58	63.45
GTEX-X4XY-1026-SM-46MVX	132.7	15.55	2.512	140.1	130.5	66.65	112.7	20.74	48.19
GTEX-X585-1026-SM-46MW6	96.73	15.8	1.319	103.3	343.1	45.28	32.78	21.59	51.79
GTEX-X5EB-0426-SM-46MVY	94.56	11.62	2.01	76.64	75.57	50.18	21.9	22.17	33.17
GTEX-XBEC-1026-SM-4QASM	115.2	12.55	1.82	68.24	89.91	46.6	28.61	20.28	38.19
GTEX-XBED-0826-SM-47JYC	86.54	14.76	1.167	171.9	166	70.39	44.9	36.28	57.56
GTEX-XBEW-0226-SM-4AT6A	80.19	13.59	1.332	97.49	109.3	50.78	32.18	25.55	36.56
GTEX-XGQ4-0826-SM-4AT4T	70.95	11.19	0.6298	107.4	219.5	52.31	20.85	22.15	39.42
GTEX-XMD2-1026-SM-4WWE8	68.91	8.747	0.7982	57.99	84.22	29.35	27.26	12.57	32.65
GTEX-XOT4-1426-SM-4B65T	97.27	11.9	0.8512	79.74	157.8	31.24	31.7	16.21	35.62
GTEX-XPVG-1026-SM-4B64Y	78.73	13.17	1.272	119.8	97.54	49.78	35.38	27.23	45.1
GTEX-XQ3S-0926-SM-4BOPI	63.88	11.57	1.14	75.94	86.92	39.08	34.68	26.09	30.56
GTEX-XQ8I-1126-SM-4BOO2	63.55	10.02	1.204	96.22	151.4	59.95	28.92	19.26	37.11
GTEX-XV7Q-0426-SM-4BRVN	107.4	21.38	2.398	220.9	488	114.7	77.14	54.51	58.71
GTEX-XXEK-0626-SM-4BRWE	73.97	18.39	0.9747	199.4	271.3	53.97	173.8	46.41	52.53
GTEX-XYKS-0526-SM-4BRW2	66.19	11.55	1.266	160.8	186.8	99.6	59.98	49.25	38.37
GTEX-Y111-1026-SM-4TT22	100.3	14.64	1.891	70.7	159.7	37.94	28.55	22.42	46.88
GTEX-Y3I4-0426-SM-4TT29	83.47	15.11	1.384	169	251.1	88.47	58.86	42.38	42.99
GTEX-Y3IK-0626-SM-4WWE4	86.31	13.47	0.8457	137.3	138.6	66.02	53.66	23.68	40.51
GTEX-Y5LM-0726-SM-4VBRP	79.99	16.8	1.026	141.2	124.1	59.26	39.98	32.96	46.04
GTEX-Y5V5-0826-SM-4VBQD	97.99	16.71	2.334	112.3	152.1	43.83	22.74	25.88	47.35
GTEX-Y5V6-0226-SM-4V6G7	82.18	14.51	1.82	120.2	116.6	61.23	63.13	28.8	48.07
GTEX-Y8E4-0526-SM-4V6GC	91.59	13.78	1.666	147.4	143	58.07	64.65	28.53	40.57
GTEX-Y8LW-0326-SM-4VBQ9	66.54	10.15	1.428	90.9	80.69	40.09	42.6	23.11	38.28
GTEX-Y9LG-0526-SM-4VBRY	71.21	17.72	1.325	226.7	242	91.46	83.49	44.67	66.12
GTEX-YB5E-0726-SM-4VDSH	73.31	11.62	1.21	83	85.55	45.86	18.81	25.02	32.32
GTEX-YEC3-0226-SM-5IFJO	70.28	12.82	1.636	126.5	113.7	44.12	21.82	25.26	41.64
GTEX-YEC4-0526-SM-4W21U	66.78	13.09	0.9167	100.3	75.91	46.41	34.77	26.07	39.94
GTEX-YECK-0926-SM-4W214	94.18	12.96	1.002	71.79	98.54	37.23	46.64	16.02	32.44
GTEX-YF7O-0626-SM-4W21R	80.93	14.71	1.122	132.7	119.7	47.33	19.48	31.86	47.23
GTEX-YFC4-1126-SM-5RQJN	76.16	16.21	0.9804	148.6	3991	36.5	36.08	25.38	47.21
GTEX-YFCO-0426-SM-4W1Z7	81.34	13.23	1.545	109.8	97.62	54.11	31.94	25.46	37.32
GTEX-YJ8O-1826-SM-5HL82	96.74	17.27	1.562	96.66	118.5	39.1	33.44	23.26	49.27
GTEX-ZA64-0326-SM-5HL8T	76.16	14.42	0.7591	121.3	109.3	48.18	28.23	25.05	50.06
GTEX-ZAB4-0626-SM-5CVN3	70.65	11.35	1.522	86.36	143.7	34.8	27.59	26.67	40.62
GTEX-ZAB5-0626-SM-5PNVB	99.17	16.01	2.591	112.1	143.1	42.2	25.83	20.38	43.7
GTEX-ZC5H-0926-SM-5CVMZ	91.4	14.12	2.017	80.44	308.4	37.54	22.55	22.38	43.63
GTEX-ZDTS-1026-SM-4WAXS	92.33	12.14	1.435	84.17	639.5	32.7	31.28	15.28	34.11
GTEX-ZDTT-0926-SM-5J2MS	83.9	13.92	1.453	109.5	86.07	46.19	18.79	23.35	41.69
GTEX-ZDXO-1326-SM-57WBS	64.37	10.98	0.9906	85.56	92.7	28.18	29.29	17.7	36.36
GTEX-ZDYS-0426-SM-5IJEQ	59.98	9.956	1.161	99.91	74.52	43.04	16.78	22.18	35.89
GTEX-ZE7O-0826-SM-57WCP	113.1	16.25	1.411	74.14	126.9	51.05	53.02	23.45	47.23
GTEX-ZEX8-0526-SM-4WKH5	83.92	15.15	1.362	114.4	123.2	44.75	20.06	29.57	45.63
GTEX-ZF28-0726-SM-4WKFU	87.21	13.69	4.656	97.28	300.3	38.15	45.07	32.52	49.72
GTEX-ZF29-1026-SM-4WKGC	73.33	12.42	1.003	132.1	75.79	51.16	26.17	25.24	46.52
GTEX-ZF2S-0626-SM-4WKH2	104.4	15.88	1.327	83.88	95.6	34.55	22.58	20.15	42.78
GTEX-ZG7Y-1026-SM-4WWDG	84.68	18.13	1.954	170.3	170.7	76.74	61.64	37.04	52.91
GTEX-ZLV1-0426-SM-4WWC2	77.51	16.16	0.8433	154.2	202.9	50.83	33	44.98	45.54
GTEX-ZLWG-0626-SM-4WWFR	89.85	16.36	1.44	211.4	173.7	75.2	85.79	36	55.21
GTEX-ZPIC-0626-SM-57WDY	81.5	15.88	1.147	158.9	167.2	59.18	50	29.8	47.7
GTEX-ZPU1-0926-SM-57WDO	106.1	17.19	0.9231	134.7	106.1	41.86	29.81	31.24	44.32
GTEX-ZQG8-0326-SM-51MSE	72.38	12.96	0.8786	84.57	88.98	29.5	22.3	21.78	33.23
GTEX-ZT9W-0726-SM-4YCDC	78.83	13.19	0.9313	129.3	99.74	38.08	24.82	29.56	44.91
GTEX-ZT9X-0326-SM-51MTE	108.5	23.11	2.067	160.7	230.2	78.48	40.93	48.18	48
GTEX-ZTPG-0926-SM-5O99H	93.64	18.75	1.036	193.1	347.5	65.1	63.02	42.82	58.34
GTEX-ZTTD-1126-SM-51MRP	96.8	17.37	2.974	104	183.5	51.18	65.87	27.29	40.58
GTEX-ZUA1-1026-SM-4YCEA	81.41	15.85	0.8322	156.9	3882	30	32.32	34.18	47.69
GTEX-ZVT3-0926-SM-5GICK	76.72	14.58	0.8115	118.3	136.1	33.92	27.03	26.96	38.57
GTEX-ZVZQ-1526-SM-5N9G6	79.27	13.84	1.324	83.17	168.3	32.13	33.9	20.63	37.04
GTEX-ZXG5-0826-SM-5GID6	98.74	20.22	2.502	110.9	194.3	34.29	27.22	25.76	58.16
GTEX-ZY6K-0326-SM-5SIBB	88.13	15.16	1.609	136.5	175.7	62.62	64.33	36.43	40.44
GTEX-ZYFG-0226-SM-5GIDT	73.26	10.72	1.668	74.76	81.85	37.68	17.12	20.21	33.75
GTEX-ZYT6-0526-SM-5GIEA	96.44	15.67	1.323	84.95	103.1	38.03	26.25	24.52	40.63
GTEX-ZYVF-1726-SM-5E443	90.26	15.97	2.268	103.1	205	46.76	54.15	25.1	46.13
GTEX-ZYW4-1526-SM-5SIBA	71.55	14.65	1.806	85.98	106.8	33.84	31.8	28.04	46.11
GTEX-ZYY3-0926-SM-5E454	52.52	15.93	0.8409	161.3	207.7	38.94	54.39	32.39	42.26
GTEX-ZZPT-1326-SM-5E43H	86.36	12.8	1.902	71.15	301.2	34.2	33.65	18.99	42.96
GTEX-ZZPU-0526-SM-5E44U	77.02	15.22	1.309	138.5	129.5	53.29	32.83	33.72	44.58

## Sheet: Human_muscle
Description	HDAC1	HDAC2	SATB2	HSPA9	HSPD1	LONP1	ASNS	TIMM17A	YME1L1
GTEX-1117F-0426-SM-5EGHI	8.83	4.609	1.111	137.2	46.4	45.58	1.891	15.98	41.35
GTEX-111CU-2026-SM-5GZZC	15.46	8.035	1.795	284.5	153.6	36.42	4.431	41.78	40.9
GTEX-111FC-0326-SM-5GZZ1	9.597	5.306	0.4058	130.1	66.53	40.02	2.803	28.72	24.23
GTEX-111VG-2626-SM-5GZY2	12.4	6.441	0.6099	177.6	68	37.19	2.939	35.39	39.74
GTEX-111YS-2326-SM-5987L	11.38	8.755	2.182	268.2	121.4	34.4	2.873	34.11	44.66
GTEX-1122O-2426-SM-5GIDN	12.79	8.999	2.726	281.2	98.29	48.58	2.585	34.33	49.74
GTEX-1128S-2426-SM-5H11B	10.23	6.843	0.7006	192	90.26	38.26	2.601	26.54	27.29
GTEX-113JC-2726-SM-5EGIS	8.11	5.72	0.8845	135	64.05	44.59	1.993	28.74	30.02
GTEX-117XS-2526-SM-5H11G	7.531	5.799	0.9203	146.1	58.75	33.31	1.576	25.23	28.06
GTEX-117YW-2426-SM-5Q5AE	7.645	5.793	0.4116	169.2	66.03	30.24	2.392	27.3	38.51
GTEX-117YX-2526-SM-5EQ4Q	14.57	9.387	1.337	333.6	106	49.14	4.709	41.08	53.17
GTEX-1192X-0426-SM-5GIEE	12.99	8.483	1.094	248.4	93.69	42.58	2.587	27.95	49.29
GTEX-11DXW-0726-SM-5H12J	7.793	6.474	0.9941	153.8	65.69	33.25	2.813	24.84	34.36
GTEX-11DXX-2726-SM-5PNXO	12.32	9.637	2.422	241	106.7	41.86	2.524	28.36	40.65
GTEX-11DXY-2726-SM-5GID2	9.997	7.866	0.7599	153.3	60.39	33.89	4.961	27.15	38.06
GTEX-11DXZ-2426-SM-5N9DT	9.91	5.745	0.9643	143.3	49.31	33.17	3.142	23.15	44.63
GTEX-11DZ1-0926-SM-5EQ5R	19.97	13.11	1.865	252.2	183.4	48.73	7.105	30.28	38.46
GTEX-11EI6-0326-SM-5EQ6G	12.42	11.82	1.362	203.2	110.8	46.1	1.724	30.03	43.37
GTEX-11EM3-2126-SM-5H11M	10.98	5.336	0.9246	205.6	81.01	27.52	2.179	19.11	31.47
GTEX-11EMC-2626-SM-59864	10.96	10.1	1.245	218.2	114.3	47.63	2.395	32.55	46.53
GTEX-11EQ8-0526-SM-5N9BC	12.9	8.808	1.702	121.8	133.4	25.22	2.874	18.06	31.7
GTEX-11EQ9-2126-SM-5PNVW	12.71	9.623	1.67	276.7	109.8	54.79	3.094	38.27	51.74
GTEX-11GS4-2526-SM-5A5KT	8.035	4.625	0.4646	124.3	50.69	32.35	1.944	27.13	24.44
GTEX-11GSO-2526-SM-5PNVX	9.257	6.67	0.818	184.5	63.8	37.89	2.793	31.26	45.58
GTEX-11GSP-2726-SM-5A5LJ	8.419	6.071	0.5687	157.7	66.97	35.41	2.263	26.22	33.04
GTEX-11H98-0326-SM-5HL4S	13.97	6.464	0.8511	262.3	107.3	42.84	6.321	41.72	38.51
GTEX-11I78-2426-SM-5A5K9	11.01	7.65	1.446	267.8	103	42.17	1.493	27.35	39.23
GTEX-11LCK-1226-SM-5Q5AM	7.708	5.818	1.963	136	57.69	25.39	3.769	19.88	29.92
GTEX-11NSD-2026-SM-5HL5U	7.179	5.698	0.5408	188.6	80.25	36.58	0.7789	29.35	33.16
GTEX-11NUK-0226-SM-5A5L4	6.749	5.11	0.4598	118.1	48.58	33.08	1.667	25.62	26.65
GTEX-11NV4-0326-SM-5HL58	6.875	5.246	0.3063	112.2	39.69	30.08	0.7721	28	28.54
GTEX-11O72-0326-SM-5986D	14.02	12.94	1.801	298.3	256.5	70.22	3.31	23.74	47.89
GTEX-11OC5-0326-SM-5PNW5	11.14	8.426	1.08	198.8	111.2	34.78	13.7	30.38	31.7
GTEX-11OF3-2526-SM-5P9JL	15.53	7.016	0.6814	220.6	104.1	49.94	2.435	38.74	40.62
GTEX-11ONC-2426-SM-5GU7H	18.88	9.242	1.977	214.7	92.21	48.78	5.21	29.04	62.14
GTEX-11P7K-1926-SM-5GU6R	11.3	7.141	1.048	230	74.34	41.65	8.453	35.57	48.96
GTEX-11P81-2526-SM-5GU6H	9.63	8.166	0.7537	182.4	70.8	43.11	2.047	26.58	40.79
GTEX-11P82-1826-SM-5PNYJ	8.363	8.054	0.5611	239.5	100.7	50.04	2.891	36.13	38.82
GTEX-11PRG-0326-SM-5GU53	8.73	6.489	1.101	154.7	51.66	39.57	3.664	31.09	35.12
GTEX-11TT1-2326-SM-5GU6N	6.387	7.831	1.61	802.6	335.9	35.88	48.42	61.35	44.1
GTEX-11TTK-0326-SM-5BC5N	15.82	11.67	1.772	183.5	115	40.38	5.277	32.87	44.09
GTEX-11TUW-2526-SM-5EQKN	5.504	4.95	0.3732	235.7	246.1	28.01	13.39	29.64	27.86
GTEX-11UD1-0326-SM-5EQKX	18.76	8.336	2.047	98.43	53.94	46	3.496	27.16	28.01
GTEX-11UD2-0326-SM-5EQLE	7.606	5.106	0.8536	158.4	136.8	34.87	5.741	27.89	31.66
GTEX-11VI4-1926-SM-5CVLI	12.06	11.31	2.7	265.8	93.3	42.19	3.538	48.41	50.43
GTEX-11WQC-2626-SM-5CVLF	12.69	9.32	2.072	209.7	117.9	43.1	4.313	43.27	40.27
GTEX-11WQK-0726-SM-5GU71	7.535	5.291	1.132	195.7	152.5	38.93	5.781	28.41	31.45
GTEX-11XUK-2226-SM-5CVLL	8.321	8.241	1.731	191	138.6	32.89	2.864	28.43	27.26
GTEX-11ZTS-0526-SM-5CVL9	10.06	5.639	0.7727	177.7	73.81	33.85	2.413	25.04	27.3
GTEX-11ZTT-2626-SM-5EQKK	9.297	7.933	1.291	232.1	73.16	43.37	2.514	35.92	37.08
GTEX-11ZU8-2326-SM-5EQMJ	16.71	9.177	1.251	221.8	110	51.71	5.751	30.33	54.64
GTEX-11ZUS-1426-SM-5FQSP	8.775	5.454	0.394	143.6	59.43	29.78	1.697	31.27	30.4
GTEX-11ZVC-2726-SM-5FQSZ	8.462	6.611	1.298	126.1	46.81	34.76	5.588	21.62	40.51
GTEX-1211K-2126-SM-59HJZ	8.782	7.74	1.455	277.8	121.3	43.88	1.943	34.58	48.85
GTEX-12126-0526-SM-5PNW4	7.905	7.206	1.108	181.9	74.54	44.28	3.18	42.82	38.04
GTEX-1212Z-2626-SM-5YY8P	8.38	6.5	1.287	136.7	52.51	36.29	1.846	25.58	39.88
GTEX-12584-0526-SM-5FQTS	16.73	10.8	1.695	241.9	94.61	52.21	5.746	31.66	55.82
GTEX-12696-2826-SM-5FQTY	9.8	4.806	0.8696	217	95.32	29.81	5.081	21.75	44.39
GTEX-1269C-2626-SM-5EQ5C	13.04	6.883	1.376	161.7	90.77	45.35	2.358	26.8	33.76
GTEX-12BJ1-2526-SM-5FQUE	8.74	6.761	1.023	159.3	59.67	40.23	2.408	23.23	40.74
GTEX-12C56-1926-SM-5FQUG	10.41	5.244	0.4982	139.7	41.4	33.5	3.77	20.81	38.14
GTEX-12KS4-0826-SM-5BC5R	9.806	6.559	0.5289	145.3	81.08	42.35	3.223	17.99	39.71
GTEX-12WSA-0726-SM-5FQU2	20.31	6.698	1.203	157.7	42.41	45.45	4.811	32.35	40.93
GTEX-12WSC-0326-SM-5EQ5E	9.317	6.586	0.7441	136.9	61.44	36.13	2.172	33.95	32.14
GTEX-12WSD-0526-SM-5EQ6F	8.361	5.931	0.9277	147.6	56.82	32.91	3.132	28.96	31.2
GTEX-12WSF-0926-SM-6PALU	8.708	5.763	0.546	111.3	51.95	28.51	2.584	22.64	28.26
GTEX-12WSG-2526-SM-5EQ4O	7.173	7.111	0.7904	171.1	54.05	26.69	2.575	31.83	36.28
GTEX-12WSH-2526-SM-5CVNH	9.594	7.61	0.7352	185.2	112.3	36.97	1.746	28.73	35.9
GTEX-12WSJ-1726-SM-5LZVV	14.51	7.657	1.376	229.6	80.54	46.69	6.44	24.89	44.39
GTEX-12WSL-2726-SM-5CVNL	12.04	8.534	2.039	194.4	81.74	36.41	3.03	24.22	47.92
GTEX-12WSM-0326-SM-5LZVI	8.518	4.476	0.5723	156	59.7	30.95	2.676	33.31	23.26
GTEX-12WSN-2526-SM-5LZU8	8.479	7.243	0.9902	185.6	87.65	38.37	15.57	26.09	40.9
GTEX-12ZZX-0326-SM-5DUVH	11.82	5.952	1.392	124.6	56.23	33.45	4.039	26.15	38.98
GTEX-12ZZY-0626-SM-5EQ5T	7.845	6.321	0.8543	130.9	56.77	37.49	1.936	30.84	34.27
GTEX-12ZZZ-0226-SM-59HKU	8.945	7.256	1.516	179	92.68	39.39	4.803	36.56	26.71
GTEX-13111-2226-SM-5LZUE	10.21	5.479	0.5049	194	71.6	32.08	2.389	27.54	29.18
GTEX-13112-2626-SM-5BC66	7.934	7.642	0.8483	162.7	83.48	29.9	1.551	29.58	32.32
GTEX-13113-5019-SM-7EPH2	16.21	12.29	2.427	233.2	87.15	74.14	5.638	36.6	51.78
GTEX-1313W-0526-SM-5P9FZ	10.16	7.85	0.9309	238.8	109.6	40.92	2.916	43.81	39.2
GTEX-1314G-1726-SM-5LZUX	13.23	8.322	1.019	146	57.15	49.16	4.877	18.52	36.03
GTEX-131XE-2726-SM-5P9G7	9.621	9.376	1.189	170.5	128	26.02	5.426	23.6	43.27
GTEX-131XF-2326-SM-5BC6B	11.45	10.34	1.087	275.7	107.1	43.95	2.093	46.59	54.15
GTEX-131XG-2326-SM-5HL8F	12.53	5.788	1.02	299.4	133.1	38.93	7.454	45.03	36.78
GTEX-131XH-2726-SM-5GCO2	9.046	5.967	0.7181	157.3	62.37	38.23	3.671	31.72	37.94
GTEX-131XW-0326-SM-5KM1J	7.341	5.955	1.018	122.1	36.55	28.93	2.173	32.74	35.33
GTEX-131YS-0526-SM-5EGKJ	10.25	7.859	0.8489	165.1	77.59	42.32	1.813	32.54	38.23
GTEX-132AR-1026-SM-5PNVL	23.96	9.778	2.063	242.3	184.8	42.02	7.896	32.7	50.39
GTEX-132NY-0726-SM-5KLZM	11.46	6.687	0.8675	164.8	68.32	43.37	5.179	31.38	35.14
GTEX-132Q8-0626-SM-5L3F3	14.85	6.361	1.791	172	76.07	43.5	5.27	20.71	30.1
GTEX-1339X-2426-SM-5KLYU	12.22	9.356	0.9435	176.5	153.5	23.32	4.434	29.18	25.89
GTEX-133LE-2026-SM-5K7WM	13.67	9.401	1.949	224.1	99.02	40.13	3.069	26.41	41.25
GTEX-1399Q-2426-SM-5J2MO	16.51	10.08	1.372	141.1	116.4	40.77	6.586	23.51	21.19
GTEX-1399R-2526-SM-5IFG2	10.53	11.57	3.199	276.1	143.3	47.98	2.438	37.56	45.71
GTEX-1399S-2726-SM-5KM22	14.35	9.707	1.348	286.1	77.41	53.9	3.32	36.6	37.21
GTEX-1399T-2426-SM-5L3FJ	10.04	6.403	0.325	177.5	77.32	43.87	3.121	28.87	38.39
GTEX-1399U-2526-SM-5L3DL	7.326	5.626	1.187	126.1	54.5	28.45	1.165	17.67	28.41
GTEX-139D8-0726-SM-5P9GJ	13.83	12.17	2.465	189.7	135.9	54.51	4.39	26.89	27.92
GTEX-139T4-0326-SM-5K7XN	24.99	13.65	3.88	156.8	142.6	45.29	8.059	23.58	35.26
GTEX-139T6-2026-SM-5IFFL	10.16	6.219	1.08	224.4	92.88	33.31	3.018	25.28	37.78
GTEX-139T8-0526-SM-5KLZL	24.13	7.464	1.921	112.2	59.74	38.39	5.619	16.48	35.71
GTEX-139TS-2626-SM-5J1MT	10.01	7.313	1.108	194.7	102.4	42.5	3.575	24.52	38.26
GTEX-139TT-0426-SM-5IJFA	9.695	5.738	0.6781	140.5	58.35	40.2	2.224	33.7	35.34
GTEX-139TU-0526-SM-5J2M8	8.851	7.575	1.088	143.1	59.67	36.92	2.616	25.81	32.49
GTEX-139UW-2626-SM-5K7W1	10.76	6.962	0.7322	252.7	87.1	48.8	4.103	39.87	43.19
GTEX-139YR-2526-SM-5IJC6	15.71	5.768	1.518	271.8	49.52	45.7	4.518	39.3	42.3
GTEX-13CF2-2726-SM-5LZWW	9.329	6.569	0.6109	141.9	68.23	36.96	3.015	29.55	35.61
GTEX-13CF3-1826-SM-5J1NK	10.37	6.765	3.885	215.7	127.1	29.66	6.319	17.83	26.66
GTEX-13D11-2526-SM-5KM28	11.79	8.952	1.339	169	83.83	36.32	2.629	31.09	39.32
GTEX-13FH7-2126-SM-5L3DJ	10.48	6.756	1.105	260.5	162.5	39.5	1.458	33.99	35.95
GTEX-13FHO-0726-SM-5IJDG	13.27	6.775	0.9253	185	94.99	33.97	3.62	25.8	35.93
GTEX-13FHP-0526-SM-5K7UY	8.935	7.309	1.216	126.9	45.03	43.68	3.654	29.86	48.76
GTEX-13FTW-2326-SM-5K7YS	9.01	7.425	1.787	272.2	82.33	42.89	2.597	34.71	40.63
GTEX-13FTX-2026-SM-5L3D6	12.95	10.72	1.21	253	90.45	50.33	3.353	51.09	55.83
GTEX-13FTY-0226-SM-5IJBW	12.87	8.68	1.142	170.3	86.4	41.75	4.987	32.72	32.06
GTEX-13FTZ-2226-SM-5LZXI	11.59	7.408	1.004	173.7	75.94	35.36	3.528	35.89	37.13
GTEX-13FXS-0326-SM-5K7TV	7.438	7.746	1.775	178.4	63.83	56.51	5.725	34.45	38.44
GTEX-13G51-2726-SM-5LZZ9	11.96	5.086	0.6649	126.1	54.63	31.89	3.008	27.29	24.15
GTEX-13IVO-0626-SM-5LZYJ	24.41	12.79	3.289	225.2	153.1	66.34	11.35	31.18	41.34
GTEX-13JUV-2326-SM-5IJCE	7.948	9.205	1.274	254.2	129.8	47.17	1.972	29.61	45.66
GTEX-13JVG-0126-SM-5L3D3	23.17	11.55	1.235	274.1	147.3	62.91	2.808	40.27	63.22
GTEX-13N11-2726-SM-5L3ER	14.41	7.012	0.9752	144.1	51.95	26.65	3.999	21.38	38.38
GTEX-13N1W-0526-SM-5MR4I	8.36	4.963	1.045	161.3	56.37	32.61	3.165	30.1	35.1
GTEX-13N2G-2326-SM-5J1ON	11.08	8.751	1.542	223.9	147.2	36.01	2.379	30.63	38.83
GTEX-13NYB-2726-SM-5J2MT	15.56	6.682	0.8214	204.5	88.23	49.11	3.289	35.69	42.49
GTEX-13NYC-0726-SM-5J2NQ	8.458	11.67	2.827	211.3	289.9	62.84	5.953	18.96	25.74
GTEX-13NYS-0326-SM-5MR4L	17.3	10.34	2.616	384.6	292.1	47.55	11.54	16.38	39.21
GTEX-13NZ8-2126-SM-5L3EO	9.914	5.872	1.421	81.59	100.3	27.49	2.6	7.186	11.57
GTEX-13NZ9-0626-SM-5IJCO	15.75	8.533	0.875	181.6	77.15	40.67	3.572	33.94	38.56
GTEX-13NZA-0526-SM-5L3D7	7.895	6.329	1.244	180.6	80.23	44.98	2.029	38.14	37.11
GTEX-13NZB-2626-SM-5J2M7	11.68	7.671	0.6918	199.6	78.95	41.52	2.242	26.85	38.36
GTEX-13O1R-0526-SM-5K7XU	7.593	6.756	0.5208	236.2	125.9	36.73	9.31	35.5	31.08
GTEX-13O21-1726-SM-5MR5A	8.783	7.225	3.094	170.2	65.45	42.53	2.517	30.78	41.34
GTEX-13O3O-0526-SM-5J1NL	8.175	5.957	0.7683	200	91.82	35.8	2.629	35.68	42.95
GTEX-13O3P-0626-SM-5L3D5	6.605	7.521	0.9283	269.1	180.6	31.03	3.3	21.69	35.74
GTEX-13O3Q-2726-SM-5KM51	12.84	5.846	0.3628	166.9	76.77	42.13	2.817	26.84	28.5
GTEX-13O61-2326-SM-5J1NJ	9.525	8.146	0.9011	203.2	96.17	40.4	1.523	27.38	40.1
GTEX-13OVG-2126-SM-5KM1K	10.45	8.015	1.463	251.2	89.07	41.03	4.838	68.07	45.05
GTEX-13OVH-0626-SM-5L3EI	11.79	6.3	0.628	217.8	98.26	42.34	2.416	28.59	43.05
GTEX-13OVI-1726-SM-5L3DW	12.72	8.563	1.734	329.8	86.03	45.1	2.376	27.03	57.92
GTEX-13OVJ-0226-SM-5L3GK	10.73	7.089	0.7461	234.7	176.2	46.18	9.736	24.74	47.85
GTEX-13OVK-1926-SM-6M48G	13.05	5.582	0.6238	179.7	66	27.69	3.899	30.27	38.69
GTEX-13OVL-1426-SM-5IJC1	10.19	5.738	0.7057	126.1	52.01	33.49	2.485	23.91	32.04
GTEX-13OW5-0326-SM-5L3HK	8.193	7.387	1.542	167.8	123.1	44.86	2.361	17.62	32.95
GTEX-13OW6-0626-SM-5L3IB	10.12	5.986	0.5764	151.5	61.38	37.29	1.563	30.05	36.66
GTEX-13OW7-0326-SM-5J1MP	8.481	5.391	0.6314	142.8	59.01	34.68	2.526	28.61	33.11
GTEX-13OW8-1426-SM-5IJDT	10.77	6.111	1.664	133.5	43.82	32.39	5.358	27.83	42.19
GTEX-13PDP-0326-SM-5K7XP	14.99	10.44	2.177	144.7	103.9	36.35	4.536	24.86	28.89
GTEX-13PL6-0326-SM-5IJCP	10.59	8.098	0.8037	187.7	82.31	40.44	2.071	26.07	35.65
GTEX-13PL7-0626-SM-5IJCD	13.46	8.973	1.964	178	98.55	35	4.413	22.52	39.46
GTEX-13PLJ-0326-SM-5L3I7	12.63	5.892	0.9636	106.5	42.37	41.49	4.281	22.86	26.43
GTEX-13PVQ-0326-SM-5K7YF	6.777	5.225	0.3046	141.4	87.65	32.43	2.776	25.5	30.91
GTEX-13PVR-2526-SM-5RQIT	7.256	9.28	1.753	266.6	107.7	41.15	1.402	24.84	52.98
GTEX-13QBU-2426-SM-5LU4L	13.32	8.043	1.978	397.1	117.2	46.61	3.164	39.51	54.14
GTEX-13QIC-1226-SM-5K7YR	14.78	6.73	0.7534	156.2	80.27	42.36	1.899	21.33	28.95
GTEX-13QJ3-0726-SM-5SI68	13.77	8.583	1.306	137.2	54.86	40.18	2.134	24.46	42.5
GTEX-13RTJ-2726-SM-73KVG	14.52	10.1	2.033	167.5	77.79	50.15	6.482	33.59	47.55
GTEX-13RTK-1626-SM-5QGQS	7.801	6.31	0.9913	135.5	46.96	25.41	3.493	21.5	29.58
GTEX-13RTL-0326-SM-7LT89	12.37	7.364	1.548	111.2	53.8	32.5	6.402	26.88	27.22
GTEX-13S86-2326-SM-5RQK1	20.04	19.71	3.181	328.7	200.2	48.88	6.904	33.43	55.58
GTEX-13SLW-0326-SM-5RQK5	17.48	10.59	3.22	157.5	93.23	42.13	5.015	24.06	36.38
GTEX-13SLX-0326-SM-5Q5E4	11	8.987	0.8177	204.9	95.18	39.63	2.676	33.82	35.63
GTEX-13U4I-1826-SM-5IJD2	9.059	8.645	1.54	184	71.55	47.58	2.767	23.24	37.35
GTEX-13VXT-0326-SM-5LU4U	12.45	8.71	2.185	263.8	108.8	56.45	3.698	37.18	50.99
GTEX-13VXU-0326-SM-5LU36	8.795	7.874	0.5512	195.7	99.93	44.45	1.809	33.99	38.24
GTEX-13W3W-2626-SM-5SIA2	12.27	7.962	2.249	346.5	126	34.02	2.583	48.2	33.48
GTEX-13W46-0726-SM-5LU3Z	15.47	9.132	1.408	226.8	108.7	46.68	3.6	30.56	45.91
GTEX-13X6H-2326-SM-7EWEB	9.293	9.166	1.344	217.3	74.71	56.38	20.04	33.93	47.22
GTEX-13X6I-0526-SM-5QGP8	28.79	10.52	2.177	185.2	125.5	44.8	9.882	26.15	36.9
GTEX-13X6J-0326-SM-7EPGD	9.5	5.532	0.8203	130.9	45.22	36.95	2.121	34.93	33.15
GTEX-13X6K-0326-SM-5Q5D6	10.06	8.82	1.868	226.6	104	38.42	4.07	33.01	45.21
GTEX-13YAN-0526-SM-5O9BE	23.78	11.34	3.383	153	76.9	49.07	9.8	24.36	49.68
GTEX-1445S-0626-SM-5LU3C	11.94	8.951	1.306	184	100.3	43.22	2.849	25.2	58.14
GTEX-144FL-0326-SM-5O99O	29.13	10.36	2.729	179.9	101.2	54.63	8.72	22.2	47.02
GTEX-144GL-0326-SM-5QGOY	8.908	6.654	1.033	156.2	59.73	37.33	2.095	26.82	32.27
GTEX-144GM-2026-SM-5LU3D	6.041	6.019	0.2922	145.7	108.4	26.58	4.887	13.46	25.93
GTEX-144GN-2426-SM-5LU4R	14.55	7.472	1.604	161.7	77.88	27.93	2.859	25.2	33.53
GTEX-144GO-1326-SM-5Q5EL	14.1	8.365	2.601	185.8	68.53	48.9	4.028	44.53	40.78
GTEX-145LS-0526-SM-5LU8Y	14.47	10.25	0.979	160.1	53.93	48.81	3.411	29.94	45.17
GTEX-145LT-1626-SM-5O992	9.917	8.029	1.924	256.7	99.58	42.75	2.616	27.55	49.44
GTEX-145LU-2026-SM-5Q5E8	10.98	7.131	0.8031	186.6	84.82	42.43	1.981	37.77	39.65
GTEX-145LV-2326-SM-5LU8Z	20.68	10.3	1.852	602.1	113.8	104.7	97.4	38.32	59.6
GTEX-145ME-2026-SM-5SIA5	10.65	7.497	1.235	197.3	100.4	32.65	2.412	25.65	34.85
GTEX-145MG-0226-SM-5TDDB	8.919	7.772	1.733	173.6	78.02	40.51	2.309	34.63	33.11
GTEX-145MH-0326-SM-5LU8H	10.98	6.535	0.8424	191	85.96	35.11	2.614	39.85	37.14
GTEX-145MI-0326-SM-5Q5EV	4.896	5.549	0.3093	141	144	23.86	5.915	25.7	23.91
GTEX-145MN-2426-SM-5NQA5	12.02	7.922	2.212	151.7	60.66	35.04	3.293	26.96	41.53
GTEX-145MO-0726-SM-5NQB9	7.709	5.42	0.6261	188.4	70.03	39.93	1.729	25.74	43.46
GTEX-146FH-0526-SM-5QGQ3	7.947	6.726	0.8045	243.8	181.2	27.5	1.297	26.15	32.2
GTEX-146FQ-0326-SM-5NQAX	16.53	9.378	1.437	204.6	80.69	43.72	5.923	34.01	41.41
GTEX-146FR-1726-SM-5Q5DT	10.83	10.08	3.505	228	89.64	39.11	2.966	28.96	40.49
GTEX-14753-0526-SM-5QGPR	7.64	9.55	1.339	226	103.6	40.29	1.443	34.3	46.39
GTEX-1477Z-1626-SM-5SIA8	14.41	11.52	2.095	214.4	103.5	47.53	4.029	29.54	49.05
GTEX-147F3-0226-SM-5NQBV	8.3	6.351	1.203	157.3	70.99	28.92	2.69	23.86	27.88
GTEX-147F4-0326-SM-5TDCK	6.535	5.675	0.7509	189.6	73.92	39	3.345	32.01	34.77
GTEX-147GR-0126-SM-62LER	7.769	4.225	0.1817	82.45	38.57	25.79	1.555	17.07	16.32
GTEX-147JS-0526-SM-5TDD3	10.78	7.684	1.148	140.5	64.15	33.97	2.878	28.28	37.67
GTEX-148VJ-0326-SM-5QGQE	7.745	5.482	0.9549	185	87.84	32.72	1.517	22.63	35.73
GTEX-1497J-2626-SM-5SI9K	11.95	10.43	2.093	299.5	127.5	52.73	7.617	41.98	50.52
GTEX-14A5H-0326-SM-5RQIB	5.416	7.916	0.8715	219.1	203.4	33.58	8.178	29.89	27.63
GTEX-14A5I-0326-SM-5NQ9J	10.35	8.366	1.356	285.6	139.2	48.69	2.097	43.63	53.23
GTEX-14A6H-5019-SM-793DH	15.36	8.485	1.306	187.2	56.79	43.46	5.108	35.05	58.39
GTEX-14ABY-0126-SM-62LDI	6.523	6.25	0.883	123.6	47.82	28.31	2.798	28.05	35.54
GTEX-14AS3-2126-SM-5S2MK	15.09	11.79	1.271	201	104.7	44.77	1.749	25.62	48.86
GTEX-14ASI-0526-SM-5QGQP	17.46	8.391	2.555	131.4	60.47	40.07	6.912	25.67	30.78
GTEX-14BIL-0326-SM-5SI9Q	9.482	6.159	1.321	193.3	72.81	41.4	1.362	34.76	43.01
GTEX-14BIM-0326-SM-5SI9B	14.15	9.126	1.889	212.9	146.6	53.92	3.156	26.39	35.64
GTEX-14BMU-2026-SM-5S2W6	14.32	10.45	1.539	230.4	129.5	40.94	2.524	30.32	39.55
GTEX-14BMV-0326-SM-5RQHW	7.041	4.531	0.4494	117.2	44.01	23.34	1.992	26.47	23.17
GTEX-14C38-0426-SM-5TDDZ	8.914	9.173	0.6445	316	304.1	40.19	11.33	38.59	38.28
GTEX-14C39-2426-SM-5S2U5	7.688	6.724	1.156	243.7	117.4	37.17	3.432	43.43	52.08
GTEX-14C5O-0626-SM-664N2	6.359	7.069	0.6182	209.3	103.1	31.06	3.666	31.85	43.92
GTEX-14DAQ-0326-SM-664MR	11.45	7.302	0.6932	196.9	79.83	45.12	1.859	29.17	44.45
GTEX-14DAR-1826-SM-664N1	9.945	7.562	3.676	204.1	90.81	37.87	3.077	29.88	38.27
GTEX-14E1K-2326-SM-664MP	9.964	7.94	0.9267	193.9	84.07	39.11	1.946	26.52	29.78
GTEX-14E6C-1526-SM-664ND	12.02	5.55	1.153	184.9	104.2	30.86	8.417	22.57	38.6
GTEX-14E6D-0326-SM-62LDX	7.692	5.237	0.3083	138.1	48.26	32.64	1.963	24.16	33.79
GTEX-14E6E-2026-SM-664N5	9.012	6.481	1.7	256.1	109.7	37.63	1.502	33.62	34.17
GTEX-14H4A-0926-SM-5ZZUU	9.235	6.581	0.7854	229.1	103.8	37.03	1.238	31.81	33.11
GTEX-14ICL-1926-SM-5RQIZ	12.79	14.66	1.731	375.5	177.5	63.47	1.962	48.62	69.45
GTEX-14JG1-0126-SM-5ZZUP	7.612	5.671	0.3027	166.9	66.61	39.19	1.952	35.08	31.34
GTEX-14JG6-2126-SM-6EU2F	13.21	7.334	2.542	224.2	93.59	39.32	4.771	26.85	42.1
GTEX-14JIY-0426-SM-62LF7	8.913	7.727	1.195	148.6	76.64	36.95	3.443	28.13	33.08
GTEX-14LLW-0526-SM-62LFB	9.693	7.724	0.9185	262.1	137.8	53.63	3.284	25.39	36.93
GTEX-14LZ3-0626-SM-5ZZWP	12.6	8.563	2.723	223	138.7	48.67	7.494	24.18	43.56
GTEX-14PII-0626-SM-69LPY	14.05	7.47	1.607	140.9	77.83	43.32	4.141	24.99	34.37
GTEX-14PJ2-0326-SM-6EU2Q	8.169	6.544	0.6762	224	72.65	50.8	2.746	32.56	41.65
GTEX-14PJ3-2026-SM-5ZZVK	12.98	4.793	1.216	166.4	57.91	34.14	2.66	24.49	33.51
GTEX-14PJ4-2426-SM-6EU1U	9.093	6.18	1.384	204.9	89.86	41.69	1.492	26.39	33.34
GTEX-14PJ5-2026-SM-6LLIN	12.26	8.423	1.813	187.9	94.01	39.6	3.201	23.53	44.28
GTEX-14PJ6-2326-SM-6ETZR	10.79	9.399	1.695	269.2	76.7	44.96	2.902	35.31	47.54
GTEX-14PJM-0426-SM-5ZZVN	7.768	5.437	0.4949	147.1	50.99	33.51	1.476	29.75	32.24
GTEX-14PJN-2126-SM-6AJBM	11.86	7.108	1.169	163.3	75.46	28.98	2.975	24.46	35.7
GTEX-14PJO-0526-SM-6EU2O	13.36	5.407	0.7125	239	58.36	38.33	2.335	42.09	45.41
GTEX-14PK6-2126-SM-6ETZV	6.442	7.285	0.752	192	88.51	37.66	1.867	23.12	33.66
GTEX-14PN4-0326-SM-6EU2N	9.646	3.917	0.619	124.8	110.6	21.77	2.587	19.52	27.1
GTEX-14PQA-0526-SM-7KUFS	18.03	7.578	1.03	261.3	120.1	45.1	2.634	25.55	38.77
GTEX-14XAO-2226-SM-6LLHU	19.24	7.919	1.48	324.6	106.7	66.35	38.35	67.33	42.32
GTEX-15CHC-2426-SM-6EU22	9.331	7.16	1.387	144	58.52	35.91	2.23	27.45	30.08
GTEX-15CHQ-0726-SM-6EU18	14.22	11.19	2.397	198.6	85.71	40.3	5.444	39.88	46.75
GTEX-15CHR-2426-SM-7DUFX	14.75	8.614	1.65	190.1	95.34	41.29	3.994	23.06	32.66
GTEX-15D79-0526-SM-6ETZP	9.463	6.215	0.7233	155.2	60.65	35.55	2.223	37.96	35.4
GTEX-15DCD-0626-SM-7KUG7	9.556	10.56	1.635	169.1	82.37	51	2.441	29.76	48.41
GTEX-15DCZ-0526-SM-686Z3	12.66	13.95	1.676	161.6	269.8	34.01	4.523	9.917	36.81
GTEX-15DDE-0526-SM-6ETZQ	14.13	9.319	3.129	224	215.3	41.44	2.911	28.51	32.52
GTEX-15DZA-2026-SM-6PANE	10.02	10.15	2.304	202.1	76.5	44.37	1.787	33.06	52.41
GTEX-15EO6-2826-SM-6PANB	12.66	9.35	1.069	174.1	100.9	42.99	3.766	37.29	45.43
GTEX-15ER7-0226-SM-7KUEU	9.268	7.372	0.4125	162.7	78.18	41.97	1.659	30.92	42.31
GTEX-15ETS-0326-SM-6PANH	12.47	8.296	1.561	241.5	83.18	47.83	1.383	30	45.17
GTEX-15F5U-1826-SM-6LLJF	10.23	7.308	1.425	201.8	73.19	50.47	2.255	30.58	46.88
GTEX-15G19-0526-SM-6PAMT	16.81	16.04	1.56	347.9	412.3	67.4	5.565	30.66	49.58
GTEX-15G1A-2026-SM-7KUFG	22.66	12.6	2.831	296.6	127.1	54.92	5.935	43.07	66.75
GTEX-15RIE-2426-SM-7KUDS	10.5	10.52	2.831	156.3	97.18	31.28	2.356	20.79	37.71
GTEX-15RIF-2126-SM-7KUM8	17.12	8.41	0.8234	267.2	96.46	38.49	6.114	38.32	41.5
GTEX-15RIG-0426-SM-7KUF4	14.17	9.573	1.432	270.6	85.05	48.7	2.113	42.54	48.65
GTEX-15RJ7-2426-SM-6M48L	9.499	7.875	1.791	181.9	88	31.51	4.678	24.61	38.72
GTEX-15SB6-1826-SM-6PALN	13.85	7.444	1.081	169.6	59.49	36.74	2.556	25.21	44.23
GTEX-15SDE-2326-SM-6PAL4	11.24	6.452	1.461	147.3	38.31	42.29	7.476	27.52	39.87
GTEX-15SHU-0626-SM-7KUFH	10.96	7.622	1.045	177.6	69.82	43.33	1.885	26.77	36.71
GTEX-15SHV-2526-SM-6PAMG	11.54	8.519	1.348	271.8	126.3	42.35	2.714	28.94	45.34
GTEX-15SHW-0726-SM-7KUEI	12.2	10.17	2.219	256.4	102.6	50.83	3.463	43.77	60.65
GTEX-15SKB-2526-SM-6PALP	13.41	10.14	1.619	204.6	124.3	47.2	1.763	17.32	37.25
GTEX-15UF6-1026-SM-7KUF7	11.99	5.91	0.5535	139.9	53.67	38.98	4.579	28.39	32.04
GTEX-15UF7-2226-SM-6PAMQ	12.21	11.17	2.712	214.7	106.2	39	5.695	36.95	54.3
GTEX-15UKP-0326-SM-7KUFP	16.37	8.516	1.335	636.5	260.3	53.49	57.66	58.23	36.83
GTEX-16AAH-1826-SM-7939D	12.15	8.665	1.124	265	90.89	45.4	10.86	35.45	60.4
GTEX-16BQI-0326-SM-6PAM4	7.947	9.216	1.161	280.8	96.7	38.14	2.439	40.88	44.12
GTEX-16GPK-0526-SM-7KUER	8.075	6.836	0.4843	137.9	53.41	34.09	2.778	29.94	35.28
GTEX-16MT8-0326-SM-6PAM5	14.29	7.479	1.591	129.7	68.36	41.2	3.346	21.11	45.18
GTEX-16MTA-2026-SM-7KUL3	11.36	8.019	0.8899	167.7	71.09	37.55	3.041	27.87	37.85
GTEX-16NGA-1926-SM-7LTA6	10.23	11.4	2.393	301	155.3	53.91	1.195	38.1	61.15
GTEX-16NPV-2426-SM-6M482	15.13	5.668	1.641	138.8	73.19	38.53	4.877	17.36	21.28
GTEX-16NPX-0626-SM-7KULB	7.483	7.426	0.9979	162.5	86.74	40.12	4.096	27.62	37.67
GTEX-16XZY-2226-SM-7938N	16.65	9.405	2.276	185.1	89.61	54.4	5.32	30.08	60.65
GTEX-16XZZ-0526-SM-7KUF1	14.59	7.62	1.276	255.8	93.9	37.16	2.666	32.6	42.32
GTEX-16YQH-0426-SM-7KUL7	10.47	5.788	0.7022	169.4	77.24	36.74	1.766	39.84	37.56
GTEX-16Z82-0126-SM-7DHLF	13.03	7.736	1.557	141.5	60.71	32.4	2.831	30.03	37.39
GTEX-17EUY-0626-SM-793BE	16.04	7.509	1.871	328.8	124.8	54.37	3.224	31.49	39.19
GTEX-17EVP-1326-SM-7DHMR	7.52	4.399	0.8209	160.2	58.21	40.93	2.982	35.81	34.57
GTEX-17EVQ-1226-SM-7LG59	13.32	7.46	1.398	148.7	59.52	42.4	3.385	27.53	38.48
GTEX-17F96-2726-SM-7LT9F	18.72	13.59	2.189	278.8	121.8	84.79	8.219	34.97	63.93
GTEX-17F97-0526-SM-7DUF8	13.05	9.83	1.82	199.4	120.9	50.07	3.976	26.43	37.38
GTEX-17F98-1626-SM-7938R	12.34	7.659	0.8793	276.8	89.15	57.93	3.569	35.18	56.57
GTEX-17F9E-0226-SM-79OKK	11.26	6.246	2.521	321.2	109	36.99	2.845	26.13	53.28
GTEX-17GQL-1926-SM-718B9	14.77	8.084	2.704	307.9	99.6	43.11	6.062	49.85	56.12
GTEX-17HG3-2726-SM-7DHL5	13.48	7.285	1.485	206.1	91.7	57.7	4.168	36.77	46.4
GTEX-17HGU-0626-SM-7939Y	11.24	8.826	1.82	205.2	119.8	32.76	5.812	36.39	53.41
GTEX-17HHE-2126-SM-7DHLO	9.868	7.063	1.332	170.2	52.97	40.21	3.509	27.73	56.39
GTEX-17HHY-0326-SM-7938H	12.26	7.324	1.122	180.8	69.01	38.01	2.748	38.95	48.51
GTEX-17HII-0426-SM-793A3	5.672	4.55	1.316	168	48.2	35.71	4.513	32.84	62.1
GTEX-17JCI-0326-SM-7LG5H	10.11	6.652	0.635	139	58.34	39.64	1.522	25.97	33.97
GTEX-17KNJ-2426-SM-7DHLR	9.463	7.813	0.9734	130.3	60.67	35.3	1.717	26	31.43
GTEX-17MF6-2026-SM-7LG5I	10.11	5.685	0.7586	194.9	73.05	39.69	5.297	18.95	39.9
GTEX-17MFQ-1926-SM-793A6	13.14	9.923	3.669	232.2	105.3	50.61	4.529	30.53	53
GTEX-183FY-0226-SM-7LG54	14.38	7.233	0.7954	169.6	52.75	34.16	1.558	19.65	41.14
GTEX-183WM-0426-SM-731B1	38.95	12.29	2.965	181.5	144	47.44	12.6	17.74	37.75
GTEX-18465-0326-SM-7LTAD	9.191	6.866	0.4331	190.1	85.59	37.55	2.277	39.7	37.38
GTEX-18A66-0126-SM-731CQ	14.27	8.101	0.9038	312.3	113.3	51.16	5.16	32.52	59.44
GTEX-18A67-0326-SM-7LG5X	12.46	9.863	2.284	182.9	74.72	33.14	4.297	22.97	38.55
GTEX-18A6Q-0326-SM-718AT	11.04	5.779	0.5615	154.9	61.49	36.84	3.034	35.77	34.44
GTEX-18A7A-0626-SM-718BJ	10.51	5.197	0.5852	163.6	77.88	40.96	1.529	28.01	33.8
GTEX-18A7B-0326-SM-7LG65	12.47	8.75	1.604	161.1	70.43	36.97	3.833	28.55	41.37
GTEX-18D9A-1826-SM-718BK	12.11	7.382	0.6967	201.8	85.07	39.02	1.11	25.03	39.25
GTEX-18D9B-0426-SM-7LTAR	10.93	9.034	1.565	143.8	96.39	31.16	4.158	30.43	35.99
GTEX-18D9U-0626-SM-7LTA4	20.46	9.335	2.339	248	76.06	38.5	6.646	45.63	48.37
GTEX-18QFQ-0326-SM-731C3	9.353	8.214	2.162	208.3	78.02	54.96	2.076	28.47	47.54
GTEX-1A32A-0526-SM-731B9	10.55	6.182	0.7301	188.2	95.56	45.85	4.83	26.52	41.74
GTEX-1A3MV-2026-SM-718BU	8.674	7.044	0.9668	204.6	86.2	47.82	1.305	29.95	35.28
GTEX-1A3MW-0526-SM-731BY	18.04	12.11	1.674	215.7	155.2	48.32	5.672	30.5	49.96
GTEX-1A3MX-0526-SM-718A9	13	6.035	0.7935	189.5	130.2	33.69	4.469	30.47	35.51
GTEX-1A8G6-0126-SM-7DUFY	11.89	8.69	1.633	152.6	75.6	45.74	3.833	33.94	50.9
GTEX-1A8G7-0326-SM-72D5B	11.16	11.11	2.229	226.7	120.5	51.46	2.877	36.98	52.46
GTEX-1AMEY-1526-SM-73KYW	9.042	6.733	0.6983	125.4	68.22	24.53	3.02	17.56	30.11
GTEX-1AMFI-2226-SM-731C6	13.89	10.31	3.031	257.7	88	52.99	2.23	32.56	50.85
GTEX-1AX8Z-0326-SM-731BU	14.81	6.653	0.6958	122.4	73.26	44.77	2.272	21.18	30.26
GTEX-1AX9I-0326-SM-73KXQ	7.054	6.309	0.823	171.2	63.06	34.36	2.193	30.23	42.18
GTEX-1AX9J-0126-SM-73KY2	6.536	6.417	1.407	177	58.23	35.31	2.578	27.26	40.49
GTEX-1AX9K-2726-SM-7DHMA	12.29	10.22	3.648	205.6	96.77	44.1	4.037	27.98	50.98
GTEX-1AYD5-2226-SM-73KX3	16.02	9.441	1.742	183.4	74.35	35.69	4.273	29.44	55.2
GTEX-1B8KE-2226-SM-7939K	13.01	8.092	1.083	222.6	71.47	39.33	1.965	34.78	60.98
GTEX-1B8KZ-2126-SM-73KYG	13.87	8.104	1.242	155	76.93	39.69	4.977	34.12	55.3
GTEX-1B8L1-2726-SM-793AL	10.7	7.708	0.7296	202.9	96.1	42.65	1.728	35.35	39.6
GTEX-1B8SF-0426-SM-79OL4	8.494	8.369	1.347	204.7	102.3	43.4	2.544	38.97	37.69
GTEX-1B8SG-0326-SM-73KXW	4.27	3.389	0.1215	159.1	73.22	27.25	2.909	28.35	35.87
GTEX-1B932-0526-SM-73KU7	14.59	9.833	1.643	175.9	75.72	48.32	3.964	29.79	43.62
GTEX-1B933-0426-SM-7DHMC	11.49	7.164	0.5776	181.4	82.21	43.52	2.27	26.51	33.55
GTEX-1B97I-2026-SM-7DHN2	16.28	7.686	2.106	346.4	93.59	54.93	6.951	42.32	54.74
GTEX-1B996-0326-SM-7DHMU	7.44	5.184	0.7718	240.7	108.7	38.86	2.722	39.03	40.82
GTEX-1BAJH-0126-SM-7DHMF	9.443	6.832	0.383	133.4	51.75	38.2	1.839	27.44	38.51
GTEX-1C2JI-2126-SM-793CG	9.694	8.116	1.606	238.1	87.1	48.87	1.893	32.73	46.98
GTEX-1C475-1726-SM-73KVX	9.018	5.664	1.903	190.1	63.28	41.5	3.053	30.35	43.86
GTEX-1C4CL-0326-SM-7DHMH	10.19	6.826	2.138	180.5	46.81	40.72	3.56	35.14	45.68
GTEX-1C64O-0326-SM-73KVW	12.44	11.49	1.405	298	115.2	56.84	24.22	44.22	55.01
GTEX-1C6VQ-0326-SM-7DHMS	14.84	8.184	1.349	252.6	96.48	64.28	4.537	49.42	56.53
GTEX-1C6VR-2526-SM-7DHMT	10.62	7.137	0.8286	157.4	77.22	40.27	3.951	28	36.91
GTEX-1C6WA-0326-SM-7DUGE	10.81	5.87	0.8093	122.9	81.44	35.73	3.493	27.81	30.47
GTEX-1CAMR-1726-SM-793CU	10.69	12.66	1.234	313	144.9	45.37	1.937	43.02	56.25
GTEX-1CAMS-0126-SM-79396	9.764	11.79	2.296	310.3	127.1	49.71	7.654	34.83	53.92
GTEX-1CB4E-2126-SM-793AP	10.72	8.883	1.517	217.3	106.3	43.49	2.194	30.9	43.53
GTEX-1CB4I-0326-SM-7DHMM	10.3	8.821	1.165	174.5	69.74	49.94	1.948	33.63	41.02
GTEX-1E1VI-0426-SM-7DHN1	6.316	5.182	0.4891	207	72.09	33.48	1.693	28.96	36.69
GTEX-N7MS-0426-SM-2YUN6	12.56	4.153	0.9416	123.6	52	49.08	3.39	23.99	23.75
GTEX-NFK9-0626-SM-2HMIV	9.095	8.072	1.265	205.1	88.84	42.45	1.448	31.42	35.84
GTEX-O5YT-1626-SM-32PK6	12.04	8.436	0.7279	195.1	137.8	28.49	10.06	19.02	46.18
GTEX-O5YV-2026-SM-2D7VS	13.92	9.272	2.503	194.6	126	37.02	2.152	24.81	34.74
GTEX-OHPK-1626-SM-2YUN3	6.563	5.405	2.231	220.4	74.3	48.07	2.173	25.17	40.38
GTEX-OHPL-1626-SM-2HMIR	7.176	8.508	2.788	172.8	113.2	48.31	2.994	26.65	38.58
GTEX-OHPN-2726-SM-2I5H4	23.42	11.45	2.135	201.8	104.3	36.59	10.13	41.21	35.63
GTEX-OIZG-1326-SM-2HMIQ	10.15	5.614	0.9317	171	62.82	49.36	2.337	28.09	37.65
GTEX-OIZH-1626-SM-2HMKI	8.549	7.412	1.999	193.2	97.9	38.74	1.342	22.05	37.01
GTEX-OIZI-0626-SM-2XCEH	8.819	4.872	0.3276	203.6	63.26	26.91	7.073	30.63	61.56
GTEX-OOBJ-1626-SM-2I3F7	10.88	8.335	2.101	286.5	106.4	53.14	2.928	30.46	51.05
GTEX-OOBK-1626-SM-2HMKG	8.729	7.105	0.9603	211.2	128.7	46.79	3.373	20.84	36.72
GTEX-OXRK-1826-SM-2HMJE	9.462	8.332	0.9292	204.3	117	48.12	2.427	26.93	41.56
GTEX-OXRL-1626-SM-2YUMU	12.61	8.165	0.8579	233.4	81.78	53.55	2.994	31.7	49.07
GTEX-OXRN-1326-SM-3LK5V	12.13	7.752	1.168	194.7	101.8	50.3	2.456	29.52	39.39
GTEX-OXRP-2326-SM-2S1NL	5.273	6.244	0.864	187.9	73.07	45.16	2.098	31.56	44.84
GTEX-P44H-0426-SM-2XCEZ	13.12	7.323	0.9494	317.7	148.8	27.91	4.107	36.38	67.34
GTEX-P4PP-1626-SM-2HMJF	12.41	10.63	3.306	153.5	75.11	70.09	4.926	27.02	36.79
GTEX-P4PQ-1626-SM-2HMKK	11.27	6.989	2.391	254.1	162.5	58.32	3.736	33.69	36.87
GTEX-P4QS-1626-SM-2S1NH	14.26	6.796	2.303	272.8	98.41	47.83	2.284	18.77	51.54
GTEX-P4QT-1626-SM-5S2UR	10.33	6.66	1.237	208.7	65.74	39.82	3.173	25.18	41.73
GTEX-P78B-1626-SM-5SI85	10.22	11.7	0.8924	227.9	132.2	53.56	2.046	29.33	46.84
GTEX-PLZ4-0926-SM-2S1OI	13.66	6.096	1.374	143	76.97	36.42	3.142	10.36	25.67
GTEX-PLZ5-1726-SM-2I5F6	10.46	6.139	1.201	139.8	72.45	35.36	2.648	17.78	28.08
GTEX-PLZ6-1526-SM-2S1OC	15.27	7.34	1.166	215.6	83.68	45.62	2.399	25.63	52.69
GTEX-POMQ-1926-SM-3NB1Y	11.76	6.322	0.8883	149.8	65.52	46.13	4.32	25.06	45.65
GTEX-POYW-0526-SM-2XCEY	33.66	21.2	5.038	553.4	385.4	52.42	22.07	64.19	72.4
GTEX-PSDG-0426-SM-5SI86	13.88	8.08	1.136	223	109.9	44.36	3.92	21.58	40.18
GTEX-PW2O-1726-SM-2S1OO	10.43	6.039	0.7297	131.2	51.58	39.05	1.985	15.22	33.5
GTEX-PWCY-2026-SM-5SI8R	7.838	6.883	0.7686	142.6	59.85	33.45	1.082	22.88	34.31
GTEX-PWN1-1626-SM-2S1OL	9.616	5.916	1.417	215.4	72.89	38.21	2.259	25.19	38.49
GTEX-PX3G-1626-SM-2S1PT	10.31	11.27	1.498	271	106.7	69.64	2.746	35.98	60.88
GTEX-Q2AG-0426-SM-2S1PU	10.79	7.357	1.153	197.4	98.77	56.07	2.455	24.06	41.24
GTEX-Q2AH-1826-SM-2S1Q2	9.849	8.577	1.762	165.6	89.47	34.79	4.816	23.03	45.46
GTEX-Q2AI-1526-SM-3GIJ3	14.15	9.357	2.293	388.6	278.5	25.66	2.256	31.54	56.52
GTEX-Q734-2026-SM-3GADA	17.11	12.91	1.411	183.4	98.8	54.72	3.239	24.8	58.61
GTEX-QCQG-2126-SM-2S1P8	10.11	7.269	1.005	206.8	54.67	46.57	2.325	28.44	53.58
GTEX-QDT8-0526-SM-3NMD8	12.78	7.708	1.062	201.6	96.15	41.55	6.084	32.84	41.44
GTEX-QDVJ-1926-SM-2S1PJ	15	8.946	1.415	214.3	76.05	40.64	5.645	44.02	50.55
GTEX-QDVN-2426-SM-2S1Q4	24.08	6.829	1.351	261	139.7	63.94	6.891	32.03	55.23
GTEX-QEG4-0626-SM-2S1OY	9.144	6.5	0.9632	165.4	73.46	38.34	2.101	22.84	43.97
GTEX-QEG5-0426-SM-2I5GJ	6.829	6.581	0.6904	185.3	125.8	40.74	8.026	27.72	32.97
GTEX-QEL4-0626-SM-3GIJM	16.83	8.719	1.978	194.2	106.6	27.35	2.661	25.31	37.21
GTEX-QESD-1626-SM-2S1RB	6.767	6.592	0.2878	186.7	90.07	32.91	2.217	35.67	49.37
GTEX-QLQ7-1726-SM-2S1QQ	9.259	7.215	1.828	250	80.5	35.64	4.648	30.37	47.95
GTEX-QLQW-1326-SM-2S1QS	16.58	7.228	2.47	245.3	109.1	37.16	6.389	30.42	41.94
GTEX-QV31-1426-SM-2S1QD	9.638	6.479	0.8323	200.9	81.31	33.5	7.192	36.55	40.99
GTEX-QV44-2026-SM-2S1RD	13.62	14.14	2.769	335.9	222.1	48.68	2.488	28.61	63.28
GTEX-QVJO-0126-SM-3GIK4	13.86	14.79	3.006	323.8	188.5	34.69	5.2	39.86	52.66
GTEX-QVUS-0226-SM-3GIJY	13.87	7.154	0.9671	130.9	64.53	33.2	4.94	21.91	35.84
GTEX-QXCU-1726-SM-2TC6L	7.722	4.196	0.6339	126.2	63.16	29.42	2.453	25.66	25.69
GTEX-R3RS-0526-SM-3GADG	21.12	12.57	1.441	205.3	136.4	49.05	19.46	28.48	41.21
GTEX-R53T-1826-SM-3GIJX	13.62	10.48	1.627	163.3	75.68	28.68	3.784	31	35.41
GTEX-R55C-1726-SM-3GADJ	6.741	5.117	0.2016	122.7	45.51	23.29	1.696	21.87	24.18
GTEX-R55D-0626-SM-3GAD5	13.32	14.06	4.713	347.1	174.4	60.5	2.705	51.24	58.28
GTEX-R55E-0526-SM-2TC6B	11.54	6.578	0.6235	182.4	94.05	33.78	1.266	28.76	35.45
GTEX-R55G-2326-SM-2TC61	16.37	7.177	1.354	339.9	92.37	31.94	4.653	70.86	48.4
GTEX-REY6-0826-SM-2TF4S	5.131	4.51	0.5689	197.8	72.56	34.2	2.66	22.3	54.3
GTEX-RM2N-1626-SM-2TF5N	10.18	10.25	4.704	274.8	121	42.37	2.343	30.53	61.14
GTEX-RN64-0326-SM-2TC5J	11.36	5.821	0.7066	192.9	80.34	40.26	1.506	27.42	36.78
GTEX-RNOR-0526-SM-2TF4O	13.41	9.05	1.405	239.1	106.2	48.73	1.936	35.44	56.01
GTEX-RTLS-0526-SM-2TF64	9.791	8.263	1.267	190.4	98.66	43.41	3.915	24.35	46.34
GTEX-RU1J-1726-SM-2TF5S	11.81	5.319	1.171	142.5	78.45	35.11	1.201	21.74	26.94
GTEX-RU72-1326-SM-2TF6T	11.78	8.375	1.036	235.9	88.22	43.44	2.377	30.77	39.91
GTEX-RWS6-2126-SM-2XCAV	9.144	8.141	1.49	192.8	95.4	32.89	2.528	27.96	33.74
GTEX-RWSA-0726-SM-2XCBE	13.87	5.883	0.4772	198.8	85.74	29.76	3.418	42.2	41.55
GTEX-S32W-2326-SM-2XCAW	8.32	6.197	1.673	281.4	225.4	31.57	10.85	35.16	50.27
GTEX-S33H-2226-SM-5S2UF	10.62	6.591	1.244	128.1	64.17	33.44	2.215	16.35	31.38
GTEX-S7PM-0526-SM-3NM92	7.167	6.086	1.13	159.2	63.2	34.26	3.82	37.37	43.58
GTEX-S95S-1426-SM-2XCDM	10.03	4.951	0.722	166.6	73.09	25.37	1.96	22.11	27.68
GTEX-SE5C-1826-SM-2XCE4	18.48	10.43	2.233	357.1	122.9	43.87	4.953	58.23	53.46
GTEX-SIU8-0526-SM-2XCDP	13.27	8.733	0.8446	189.7	76.7	40.08	2.149	35.45	43.03
GTEX-SJXC-0526-SM-2XCFG	10.26	10.07	1.084	226.6	106.2	29.24	2.927	35.47	69.11
GTEX-SN8G-0326-SM-32PLG	12.39	8.509	2.706	265.7	111	31.73	3.991	33.57	68.84
GTEX-SNMC-1426-SM-2XCFM	17.52	11.46	1.178	308	104.5	29.17	4.116	61.21	59.46
GTEX-SNOS-1526-SM-32PLW	13.8	7.453	1.395	316.7	114.1	45.32	3.904	41.44	52.63
GTEX-SSA3-0326-SM-32QPS	15.79	16.44	3.465	230	116.4	43.8	4.434	36.05	78.31
GTEX-T2IS-2626-SM-32QPP	10.3	6.89	0.68	209.7	82.69	42.57	7.243	32.01	36.66
GTEX-T5JC-0626-SM-3NMA6	11.26	4.887	0.5173	178	90.77	43.04	4.597	36.14	29.71
GTEX-T5JW-1826-SM-3GAE1	16.21	5.662	1.101	210.1	83.73	43.51	3.162	31.22	38.58
GTEX-T6MN-0526-SM-32PMS	11.83	6.459	0.6413	178.8	68.8	42.37	3.41	33.98	39.54
GTEX-T8EM-1326-SM-3DB7G	14.99	7.734	1.836	195.3	83.17	34.66	3.14	25.54	49.73
GTEX-TKQ1-1426-SM-4GICK	15.59	7.019	1.369	268.8	136.2	34.26	2.349	30.97	38.81
GTEX-TKQ2-0826-SM-33HB6	8.963	5.617	1.118	104	49.79	22.68	1.55	17.53	32.75
GTEX-TML8-1826-SM-32QOR	17.76	12.41	0.2916	409.7	156.9	62.55	8.576	49.21	95.56
GTEX-TMMY-0426-SM-33HBB	12.34	6.768	1.053	216.7	98.69	30.08	3.04	16.14	46.74
GTEX-TMZS-0326-SM-3DB9P	10.08	6.507	0.898	133.5	49.83	40.83	4.154	26.38	34.82
GTEX-TSE9-0526-SM-3DB7Z	11.51	9.638	1.66	164.3	111.6	37.48	3.517	20.85	38.94
GTEX-U3ZG-0326-SM-47JXN	14.27	5.552	0.421	69.25	39.57	30.27	4.361	20.49	24.51
GTEX-U3ZH-1926-SM-4DXTR	10.89	13.98	2.667	390.3	177.2	72.46	4.715	37.66	63.92
GTEX-U3ZM-1226-SM-3DB9G	15.6	9.399	0.5512	325.1	110.5	57.17	5.246	33.59	62.07
GTEX-U3ZN-2226-SM-3DB88	17.41	12.62	0.6307	365	89.42	53.7	38.44	43	58.17
GTEX-U412-0326-SM-3DB9L	9.513	4.536	0.8256	127.9	50.89	37.75	2.737	19.41	29.46
GTEX-U4B1-1626-SM-3DB8N	12.45	7.192	2.131	221.3	107.9	32.98	7.649	22.11	37.77
GTEX-U8T8-1426-SM-3DB9H	12.66	9.078	2.099	256.7	184.2	40.69	2.876	39.52	29.52
GTEX-U8XE-0726-SM-3DB8O	4.854	7.366	0.5374	179.5	176.5	42.37	7.49	29.51	38.87
GTEX-UJHI-1726-SM-3DB9B	17.02	6.578	1.23	222.1	57.88	42.82	3.164	27.04	46.44
GTEX-UJMC-1826-SM-3GADT	11.51	8.709	1.996	285.4	135.3	38.18	3.255	39.03	52.81
GTEX-UPJH-0526-SM-4IHK8	9.58	3.724	0.5354	126.6	47.51	36.78	2.534	21.39	36.62
GTEX-UTHO-0726-SM-3GAEN	21.75	10.22	1.958	139.4	68.9	28.56	6.087	25.11	51.93
GTEX-V1D1-2426-SM-3GAER	12.76	10.61	2.147	309.2	146	26.32	3.841	30.05	55.27
GTEX-V955-2426-SM-3GAEF	19.81	11.41	3.738	299.5	130.6	38.42	6.761	38.15	63.46
GTEX-VJWN-0426-SM-3GIJI	13.96	8.612	1.294	185.7	76.6	31.14	4.214	35.72	46.46
GTEX-VJYA-1926-SM-3GIJJ	10.78	13.31	3.713	270.2	146.8	36.57	6.799	37.79	60.95
GTEX-VUSG-2626-SM-4KKZI	20.13	15.91	3.171	154.1	121.2	36.84	6.026	19.04	44.89
GTEX-W5WG-1926-SM-4KKZK	9.397	7.889	1.453	217.8	94.22	35.18	1.006	30.36	33.15
GTEX-WEY5-2026-SM-5SI8D	7.279	5.344	0.6699	171	62.25	31.57	0.7038	26.63	29.65
GTEX-WFG7-2226-SM-3GIKP	16.94	9.873	1.899	439	141.8	37.88	7.404	61.42	66.48
GTEX-WFG8-2426-SM-3GILL	15.86	9.83	2.32	399.7	145	32.94	4.658	58.23	77.53
GTEX-WFON-2326-SM-3LK7M	10.2	7.593	1.224	220.3	67.83	53.04	3.085	40.1	46.6
GTEX-WHPG-2226-SM-3NMBO	10.87	8.707	0.8853	155.1	66.62	35.85	4.151	26.77	43.08
GTEX-WHSB-1826-SM-3TW8M	8.976	5.174	0.9393	213.4	52.16	44.05	2.341	25.82	34.12
GTEX-WHSE-0526-SM-5GZZD	10.67	7.767	0.4269	188.3	207.7	33.23	7.773	35.8	38.27
GTEX-WK11-2526-SM-3NM9Y	9.832	6.755	0.6689	194.1	75.56	45.25	1.927	35.08	44.03
GTEX-WL46-0626-SM-3LK7R	13.03	6.975	0.594	158.5	74.63	41.66	2.627	31.35	36.21
GTEX-WOFL-0626-SM-3MJG3	28.11	8.76	2.506	118	101.6	35.57	12.47	17.92	32.53
GTEX-WOFM-1326-SM-3MJFR	11.11	9.728	0.8109	179.3	94.8	40.65	3.161	38.96	53.96
GTEX-WRHK-1626-SM-3MJFH	15.33	9.485	1.515	204.7	92.2	38.21	4.733	28.07	42.34
GTEX-WRHU-0826-SM-3MJFN	12.95	7.665	1.279	167.3	76.32	41.81	2.785	35.6	44.46
GTEX-WWTW-0626-SM-4MVNS	17.91	9.224	1.234	184	125.4	48.99	18.05	33.5	35.23
GTEX-WWYW-0526-SM-3NB2W	11.59	10.32	1.635	257	296.4	69.17	5.118	29.13	49.01
GTEX-WXYG-2526-SM-3NB3F	12.27	11.77	2.159	230	95.74	51.22	2.822	48.44	38.67
GTEX-WY7C-2526-SM-3NB2N	14.56	8.829	1.678	311.3	96.71	51.59	3.565	36.59	55.4
GTEX-WYJK-1726-SM-3NM9U	12.13	8.552	1.139	190	84.81	54.38	3.263	30.75	46.53
GTEX-WYVS-2326-SM-3NMAI	8.493	5.227	0.5356	142.6	64.35	38.66	1.233	22.93	32.57
GTEX-WZTO-0826-SM-3NM8Q	12.12	7.366	1.002	186	92.32	44.57	1.675	37.92	39.79
GTEX-X261-0326-SM-3NMD4	12.12	13.38	1.433	342.8	235.6	48.71	3.483	33.84	45.98
GTEX-X4EO-0526-SM-3P5Z3	8.265	5.483	0.9633	167.1	57.93	54.02	2.664	28.29	34.14
GTEX-X4XX-0626-SM-3NMC1	22.85	14.42	3.821	216.2	120.3	56.81	4.994	29.6	58.33
GTEX-X4XY-0626-SM-4E3IN	8.089	9.704	1.281	251.8	205.1	33.03	17.4	25.53	26.81
GTEX-X5EB-2326-SM-46MW5	6.393	4.291	0.8309	141.6	55.93	32.64	1.143	19.62	34.93
GTEX-X638-0326-SM-47JY1	11.58	12.54	3.831	216	113.8	56.14	3.463	31.8	54.83
GTEX-X88G-0326-SM-47JZ4	20.69	12.99	4.399	312.4	205.1	76.75	8.185	28.61	45.9
GTEX-X8HC-0526-SM-4E3JA	8.883	5.789	1.017	178	98.75	42.66	3.549	21.29	35.22
GTEX-XAJ8-1026-SM-47JY9	11.21	6.692	1.39	188.8	62.65	32.83	3.12	47.16	32.39
GTEX-XBEC-0626-SM-4QARY	6.31	3.843	1.548	167.3	52.32	32.8	2.007	29.28	32.12
GTEX-XBED-2626-SM-4E3J5	10.03	5.633	0.5624	218.4	132.2	33.24	13.33	24.02	41.93
GTEX-XBEW-1026-SM-4QARV	12.81	8.595	1.423	222.9	79.55	52.52	2.361	34.7	43.16
GTEX-XGQ4-2326-SM-4AT53	11.53	6.679	1.283	147	83.66	35.89	2.958	19.56	32.34
GTEX-XMD2-0526-SM-4YCDI	16.5	19.13	4.228	254.5	216.5	69.26	3.657	46.01	53.58
GTEX-XOT4-0526-SM-4B66O	8.6	6.98	1.153	147.7	71.26	35.2	2.297	21.17	40.42
GTEX-XPT6-2026-SM-4B64V	14.56	6.329	0.7572	213.8	87.86	48.38	2.66	28.16	49.75
GTEX-XPVG-2526-SM-4B66D	8.082	5.417	0.8553	164.4	54.78	35.34	3.069	24.75	29.39
GTEX-XQ3S-0426-SM-4BOOA	8.094	4.111	0.5402	131.1	51.29	33.75	1.88	29.2	26.77
GTEX-XQ8I-0626-SM-4BOPT	11.44	11	1.021	223.2	211.7	49.95	4.36	29.7	45.22
GTEX-XUW1-0826-SM-4BOP6	10.93	9.652	5.032	176.7	112.1	47.06	1.538	21.79	36.74
GTEX-XUYS-0326-SM-47JX2	7.157	6.657	0.2412	141.7	56.26	39.58	1.644	22.06	39.16
GTEX-XUZC-2126-SM-4BRW8	16.47	8.474	1.874	505.9	106.3	90.61	6.565	66.61	55.41
GTEX-XV7Q-2926-SM-4BRUL	28.26	17.16	3.277	536	207.2	132.9	24.3	36.5	67.73
GTEX-XYKS-2426-SM-4AT43	20.51	8.451	1.33	251	109.7	50.75	7.585	29.76	45.08
GTEX-Y111-0326-SM-4SOIX	10.32	6.068	0.9026	164.2	70.43	36.96	1.858	23.92	36.07
GTEX-Y114-2526-SM-4TT8M	8.998	7.291	2.409	335.2	105.4	47.76	2.572	38.06	44.41
GTEX-Y3I4-2326-SM-4TT81	6.551	3.392	0.4334	97.89	34.1	22.78	1.208	16.85	23.85
GTEX-Y3IK-2626-SM-4WWDK	8.824	6.152	0.9498	199	61.07	40.5	2.117	37.14	50.8
GTEX-Y5LM-2126-SM-4VDSY	17.56	7.989	2.185	283.5	106.4	34.02	3.223	26.42	36.34
GTEX-Y5V5-2526-SM-4VBQ4	11.45	11.98	3.641	212.6	93.47	44.82	3.869	33.71	58.45
GTEX-Y5V6-2626-SM-5IFIX	8.994	7.163	0.6805	239.2	67.82	34	3.436	29.51	36.58
GTEX-Y8DK-0326-SM-4TT3P	7.291	5.445	0.6528	157.6	56.89	37.11	1.735	31.96	35.38
GTEX-Y8E4-1026-SM-4VBQ5	12.99	6.37	1.163	233.7	112.5	38.41	2.569	31.76	41.25
GTEX-Y8E5-0326-SM-57WBM	16.6	12.03	1.423	120.3	77.92	61.35	5.548	25.93	36.96
GTEX-Y8LW-2026-SM-4V6G8	7.148	4.465	1.236	147.9	73.63	30.03	2.349	23.77	28.71
GTEX-Y9LG-1926-SM-5IFHY	7.556	5.042	0.646	107.1	44.93	31.29	3.877	18.83	30.74
GTEX-YB5E-2226-SM-5IFJ5	15.88	6.461	1.08	220.9	159.2	37.71	2.871	27.37	46.71
GTEX-YB5K-2326-SM-5IFHD	6.692	4.505	1.193	138.6	58.98	27.15	2.037	21.51	25.71
GTEX-YBZK-0326-SM-59HLN	18.31	17.39	3.745	186.5	111.5	55.24	5.394	25.53	52.38
GTEX-YEC3-2126-SM-4YCDB	11.74	6.661	1.244	197.7	74.02	34.24	1.89	26.52	36.07
GTEX-YEC4-2226-SM-5IFJT	10.78	6.165	2.163	137.8	63.08	27.6	2.391	20.11	32.98
GTEX-YECK-0626-SM-4W1ZE	9.927	4.926	0.5525	100.1	42.45	27.6	3.227	24.81	25.75
GTEX-YF7O-2526-SM-5IFJX	10	8.422	2.18	261.4	128.3	40.79	2.227	29.53	44.17
GTEX-YFC4-1026-SM-5RQJM	10.48	7.036	0.8731	196.1	92.45	54.72	1.681	22.88	36.97
GTEX-YFCO-1926-SM-4W212	11.02	6.549	1.481	169.7	73.92	36.22	2.037	30.4	41.98
GTEX-YJ8O-2826-SM-5CVM4	8.162	5.294	0.3002	123.7	53.09	26.82	1.417	28.72	27.09
GTEX-Z93S-1326-SM-5CVMR	8.529	5.032	0.4642	150.4	57.14	30.32	1.86	28.39	37.84
GTEX-Z9EW-1726-SM-5CVMO	8.032	7.327	0.8119	153.8	59.07	24.43	0.9136	26.84	30.22
GTEX-ZA64-2026-SM-5PNXT	7.909	5.044	1.256	133.8	51.1	36.08	3.313	21.42	35.76
GTEX-ZAB4-0426-SM-5HL7N	10.88	4.01	0.5615	107.7	27.77	27.11	5.216	24.04	30.17
GTEX-ZAB5-2126-SM-5K7UN	9.593	7.193	0.8445	129.5	63.86	33.04	2.39	14.99	34.63
GTEX-ZAJG-0526-SM-5S2MT	7.158	9.279	1.137	223.7	136.4	47.03	2.846	25.09	51.36
GTEX-ZAK1-0526-SM-5K7X4	11.41	7.005	0.4683	155.3	73.96	36.06	1.76	29.91	34.88
GTEX-ZAKK-0326-SM-5EGHA	15.96	11.61	2.583	154	80.53	44.71	5.088	27.49	49.06
GTEX-ZC5H-0326-SM-5HL9F	9.67	15.79	3.167	417.6	291.8	56.06	3.499	32.39	60.44
GTEX-ZDTS-0526-SM-4WKH9	6.603	5.292	0.4644	131	49.95	29.89	2.39	26.9	33.34
GTEX-ZDXO-0326-SM-4WKHJ	10.48	9.076	1.633	177.8	66.27	38.66	9.257	33.81	42.85
GTEX-ZDYS-1726-SM-5HL4Y	10.39	6.677	0.9781	165.6	75.72	31.7	2.605	27.09	33.71
GTEX-ZE7O-0326-SM-51MTH	10.13	6.908	0.9065	88.08	47.65	32.39	3.795	20.59	17.89
GTEX-ZE9C-2326-SM-5J1NT	13.98	6.409	0.5207	113.4	60.87	42.96	3.272	20.1	29.88
GTEX-ZF28-0526-SM-4WKGW	15.05	9.758	1.88	180.9	94.66	45.14	5.152	27.15	45.54
GTEX-ZF2S-2126-SM-4WWAY	13.33	10.05	1.594	224.4	109.6	36.15	2.239	27.93	46.24
GTEX-ZF3C-0326-SM-4WWBF	10.82	8.835	0.8409	253.8	108.7	46.11	1.831	47.89	44.57
GTEX-ZLV1-2126-SM-4WWD2	15.73	12.27	2	320.3	138.6	44.98	1.5	40.94	49.84
GTEX-ZP4G-2026-SM-57WEH	21.69	8.44	2.382	233.9	90.5	38.59	3.942	50.26	40.23
GTEX-ZPCL-2026-SM-57WFD	8.706	8.276	0.6695	131.1	68.43	32.78	1.21	23.9	31.69
GTEX-ZPIC-2526-SM-57WDP	9.277	6.346	1.452	299.6	116.2	32.25	6.807	40.93	51.11
GTEX-ZQG8-1226-SM-51MRX	6.915	5.148	0.4883	152.7	56.83	34.84	1.746	26.23	25.34
GTEX-ZQUD-1726-SM-51MRQ	8.524	6.09	1.71	138.1	42.85	29.08	1.986	19.75	32.19
GTEX-ZT9X-1826-SM-57WDU	16	11.07	1.635	282.1	104.6	44.64	43.33	28.61	59.66
GTEX-ZTPG-0126-SM-5O9AL	16.88	8.419	0.6431	314.6	156.7	53.96	6.917	37.24	53.63
GTEX-ZTX8-1626-SM-51MRY	9.457	5.979	1.163	179	75.87	27.92	6.222	19.16	35.67
GTEX-ZUA1-0326-SM-5NQA3	10.98	5.152	0.58	127.6	46.96	33.92	2.206	27.33	30.5
GTEX-ZV68-0526-SM-59HKI	9.678	5.809	0.8162	148.9	77.12	45.14	1.832	19.05	30.07
GTEX-ZV6S-2126-SM-4YCEM	16.7	7.971	1.167	340.2	141.7	47	5.382	31.65	47.29
GTEX-ZV7C-2426-SM-5NQ7Q	8.416	8.168	1.781	244.3	97.98	35.47	2.035	35.07	44.42
GTEX-ZVE1-0526-SM-5NQ71	15.85	10.41	1.798	169.4	84.16	37.17	8.126	33.39	39.1
GTEX-ZVE2-0626-SM-5GU7I	19.43	11.99	2.048	218.8	120	44.77	6.625	26.51	51.24
GTEX-ZVP2-2126-SM-5GU6E	13.29	8.537	3.48	375.3	121.7	45.11	4.729	39.04	54.44
GTEX-ZVT2-2426-SM-57WCQ	13.76	7.261	2.04	291.4	82.37	52.45	3.902	44.38	46.93
GTEX-ZVT3-0526-SM-5GIE9	9.42	6.506	0.6093	176.7	72.09	35.95	1.887	31.04	37.54
GTEX-ZVT4-0326-SM-51MS5	9.163	5.075	0.7325	192.8	63.47	32.86	4.459	26.62	36.04
GTEX-ZVTK-0626-SM-5GU6Y	10.05	4.886	0.2491	139.3	56.66	30.52	1.618	28.65	30.54
GTEX-ZVZO-0326-SM-5HL4N	13.78	10.07	1.564	199.8	83.92	48.01	4.236	31.63	53.19
GTEX-ZVZP-2526-SM-57WBR	15.6	6.608	1.686	372.2	93.12	39.17	2.841	32.09	37.82
GTEX-ZWKS-0326-SM-5NQ7G	13.92	6.42	1.774	118.7	74.86	26.78	3.62	21.94	21.76
GTEX-ZXG5-0326-SM-5GICH	11.33	9.966	1.493	197.9	104.2	44.7	3.591	34.08	48.72
GTEX-ZY6K-2026-SM-5GZXQ	13.41	11.71	1.369	231.6	92.62	47.14	3.903	55.23	41.8
GTEX-ZYFC-0526-SM-5GIDF	8.686	4.481	0.3848	147.4	57.52	30.55	2.19	34.26	30.47
GTEX-ZYFD-0326-SM-5NQ8I	5.5	3.198	0.2564	164.1	120.6	31.97	2.584	25.88	26.49
GTEX-ZYFG-2426-SM-5GIE8	13.74	8.681	1.631	224.2	76.21	47.86	2.105	32.9	49.22
GTEX-ZYT6-1626-SM-5E45R	6.774	4.757	0.3075	138.1	45.34	29.88	1.284	26.22	32
GTEX-ZYVF-0626-SM-5E43Q	11.07	12.18	2.025	394	269.5	45.98	26.93	50.87	36.5
GTEX-ZYW4-0526-SM-5GZZ5	9.663	6.029	0.8252	137.1	61.36	31.18	4.276	19.09	34.76
GTEX-ZYY3-0526-SM-5E45G	11.31	9.152	1.008	194.5	67.15	46.82	3.776	37.38	50.39
GTEX-ZZ64-1526-SM-5E43K	11.63	7.102	1.321	172.2	75.03	29.26	2.791	23.99	37.72
GTEX-ZZPT-0626-SM-5GZXT	30.12	10.58	2.252	197.1	84.49	50.55	6.606	30.1	38.5
GTEX-ZZPU-2626-SM-5E45Y	12.2	9.101	1.92	263.6	83.66	49.1	2.742	34.83	52.57

## Sheet: Human_testis
Description	HDAC1	HDAC2	SATB2	HSPA9	HSPD1	LONP1	ASNS	TIMM17A	YME1L1
GTEX-111CU-1726-SM-5EGHM	98.7	33.2	4.48	123.1	72.9	50.36	54.14	24.63	46.46
GTEX-111FC-1926-SM-5GZYC	66.78	22.86	2.395	85.45	65.75	34.4	59.59	20.12	34.86
GTEX-111VG-1926-SM-5GIDO	71.17	23.12	3.754	62.81	38.25	38.53	63.71	18.12	34.88
GTEX-111YS-2026-SM-5EGGL	76.65	29.17	3.846	104.7	81.16	41.34	53.54	21.82	40.79
GTEX-117XS-2026-SM-5GID1	66.06	28.75	3.783	94.2	69.45	34.69	55.99	22.6	40.58
GTEX-117YW-1526-SM-5EGGP	62.55	21.01	2.224	80.13	54.98	32.56	63.18	18.14	39.01
GTEX-117YX-2026-SM-5GIEF	105	39.52	5.228	191.6	143.2	67.21	31.49	33.17	53.57
GTEX-11DXY-0226-SM-5H123	106.3	34.99	2.723	176.5	147.5	58.79	33.36	35.59	67.42
GTEX-11DXZ-2126-SM-59881	66.66	27.8	3.608	109.9	69.46	42.27	52	20.3	42.48
GTEX-11EI6-2226-SM-5EGJM	101	29.73	3.131	124.3	92.43	49.54	53.2	26.44	47.71
GTEX-11EQ8-1426-SM-5EGJR	71.46	25.83	4.64	93.47	133.7	41.45	73.53	27.99	44.44
GTEX-11EQ9-1926-SM-5PNVV	82.19	33.25	4.721	109.9	68.05	33.25	49.84	22.78	49.4
GTEX-11GS4-2026-SM-5N9CP	86.28	28.5	3.215	110.1	81.18	48.16	70.14	27.34	49.58
GTEX-11LCK-2326-SM-5HL53	75.34	20.25	2.691	84.21	50.76	37.76	43.35	17.34	31.39
GTEX-11NSD-1026-SM-5N9BE	83.39	29.09	2.99	111.1	89.6	43.78	44.72	22.6	38.94
GTEX-11NUK-2626-SM-5A5MB	62.54	22.57	2.68	85.95	58.96	35.19	51.35	18.39	32.9
GTEX-11NV4-1726-SM-5N9FC	57.12	18.43	3.183	57.36	38.93	39.73	65.3	19.82	38.16
GTEX-11O72-0726-SM-5P9GO	75.92	25.84	3.146	117.6	74.59	48.63	55.42	25.03	45.62
GTEX-11OF3-1826-SM-5987N	68.73	23.13	2.674	83.47	67.58	38.82	66.67	19.38	37.72
GTEX-11ONC-2226-SM-5HL6D	78.7	24.89	2.879	142.4	93.81	50.01	34.81	24.47	41.85
GTEX-11P7K-1026-SM-5HL6Y	100.9	33.1	3.665	154.8	110.9	51.06	42.91	27.32	59.1
GTEX-11P82-1526-SM-5BC5M	73.34	27.95	3.412	116.7	93.77	34.42	44.8	24.53	43.86
GTEX-11TT1-2226-SM-5GU6B	98.26	33.32	3.39	223.2	155.3	89.49	59.57	35.47	67.56
GTEX-11TUW-2226-SM-5EQL9	58.68	20.9	2.662	72.92	45.91	37.92	51.86	18.3	27.15
GTEX-11WQC-2326-SM-5EQKE	60.59	22.85	2.149	61.17	43.86	34.36	92.66	20.61	42.25
GTEX-11ZUS-2726-SM-5FQUA	54.43	21.18	2.243	61.97	46.97	33.69	84.64	17.88	35.54
GTEX-1212Z-0326-SM-5FQSJ	82.51	31.22	3.156	115.3	80.69	45.55	55.55	26.01	45.24
GTEX-12696-0226-SM-5EGL3	72.92	21.51	1.978	109.9	68.81	54.51	69.01	24.23	43.6
GTEX-12BJ1-1326-SM-5BC5P	111	51.73	4.272	238.7	160.1	60.45	35.94	39.58	75.95
GTEX-12C56-1426-SM-5FQSW	78.35	27.14	2.804	110.7	79.17	32.74	47.93	21.65	47.47
GTEX-12WSH-0326-SM-5GCNH	67.87	23.05	3.337	90.03	125.3	37.03	54.65	22.9	43.04
GTEX-12WSI-2126-SM-5GCMV	72.14	25.62	2.665	114.6	85.51	41	50.51	24.88	43.97
GTEX-12WSL-2326-SM-5DUXQ	70.97	20.64	2.722	63.78	43.5	37.85	54.37	21.6	35.78
GTEX-12WSM-1326-SM-5GCP9	87.87	26.69	5.327	114.7	113	39.85	68.47	25.68	51.67
GTEX-12ZZY-0126-SM-5LZV2	71.69	29.82	3.629	100.1	79.39	46.5	64.27	24.76	42.85
GTEX-13111-1526-SM-5EGJX	74.64	25.7	3.035	98.95	61.39	32.54	47.39	22.39	37.81
GTEX-13112-0226-SM-5P9IV	71.68	24.49	3.047	75.39	48.34	37.97	61.76	22.84	30.97
GTEX-131XE-0426-SM-5IJF4	75.33	25.62	4.149	98.51	97.23	48.21	67.85	23.18	43.64
GTEX-132QS-1226-SM-5P9GD	89.65	33.34	3.796	129	63.23	49.7	50.55	25.26	51.7
GTEX-1339X-1926-SM-5PNVP	95.56	29.1	3.676	137.3	98.41	63.79	52.87	26.75	42.06
GTEX-1399R-1626-SM-5P9GG	92.57	37.04	5.434	148.1	125.8	48.89	47.72	26.54	48.08
GTEX-1399T-1526-SM-5P9J6	88.35	28.74	3.659	112	105.6	50.63	44.6	26.64	40.24
GTEX-139T6-1226-SM-5IFFC	92.29	30.67	2.874	134.4	75.31	40.92	45.06	25.86	47.89
GTEX-139TS-1726-SM-5IJG5	78.09	27.41	2.83	89.01	61.37	45.15	59.04	24.55	42.16
GTEX-139TT-2226-SM-5LZWO	87.49	33.8	3.724	135.3	89.16	49.15	63.33	27.98	57.7
GTEX-13FHP-2826-SM-5IJFW	54.93	19.48	2.628	52.67	40.91	32.09	64	17.89	30.9
GTEX-13FLW-2126-SM-5N9FD	65.3	19.86	2.03	81.41	64.3	41.56	49.7	20.55	41.03
GTEX-13FTW-1326-SM-5LZZD	105	40.43	4.659	160.5	113.3	54.27	46.93	23.74	51.77
GTEX-13N1W-2626-SM-5IJEP	68.11	23.84	2.822	87.42	75.64	43.32	59.73	27.82	44.69
GTEX-13N2G-0126-SM-5N9DV	89.91	24.72	3.892	107.9	99.55	45.67	55.54	29.83	50.12
GTEX-13NYB-2226-SM-5MR58	88.71	27.87	3.062	116.9	92.11	52.13	39.02	25	47.43
GTEX-13NZA-2526-SM-5IJFX	74.98	23.85	3.167	97.16	75.12	45.47	50.72	26.82	38.03
GTEX-13NZB-2026-SM-5MR4M	98.45	29.23	4.456	114.5	89.78	45.7	51.68	25.61	48.4
GTEX-13O1R-0726-SM-5IJEI	55.97	24.87	2.714	99.2	63.85	58.29	50.03	25.65	30.5
GTEX-13O21-1226-SM-5J2MK	86.98	29.37	4.477	119.7	88.09	46.11	41.36	22.7	43.71
GTEX-13O61-2026-SM-5J2M6	94.31	35.4	4.004	141.8	91.22	49.75	54.44	26.58	48.83
GTEX-13OVH-0726-SM-5N9BU	67.58	20.65	2.529	103.7	82.29	45.17	35.66	24.4	36.38
GTEX-13OVK-2226-SM-6LPJY	85.8	27.01	3.282	128.1	101.7	56.42	51.86	23.4	44.53
GTEX-13OVL-0426-SM-5IFG6	72.41	28.07	3.424	87.62	65.1	30.78	63.17	22.83	44.1
GTEX-13OW5-2526-SM-5L3I1	65.46	23.67	3.331	82.62	71.44	41.03	63.19	21.36	37.17
GTEX-13OW6-0126-SM-5IJGM	96.07	33.25	4.51	140.5	122	45.22	51.91	29.16	49.73
GTEX-13OW8-0526-SM-5KM24	96.04	29.4	3.925	149.4	125.3	55.81	28.09	27.91	52.78
GTEX-13QJ3-0226-SM-5S2PU	107.1	28.53	3.931	131.5	104.9	49.66	24.09	24.15	47.38
GTEX-13VXU-0726-SM-5J2O7	85.61	23.51	4.031	89.14	62.89	44.32	49.33	24.89	48.1
GTEX-144GL-0726-SM-5LU4P	73.53	27.15	2.77	104.3	77.11	50.26	72.25	24.59	41.16
GTEX-144GM-0426-SM-5Q5C8	80.85	27.58	2.682	102.8	69.4	42.94	57.43	21.99	40.43
GTEX-144GN-1626-SM-5Q5BU	99.65	26.66	3.552	112.7	69.81	41.2	45.89	23.07	47.56
GTEX-145LT-0426-SM-5LUAP	108.6	32.99	5.019	128.8	107.4	40.27	40.72	27.83	58.09
GTEX-145MF-1726-SM-5LU9H	92.29	34.48	4.582	121.1	127.9	52	39.45	30.81	51.36
GTEX-145MH-2326-SM-5O9AW	92.92	25.94	3.386	109.7	68.44	48.61	47.17	21.89	44.86
GTEX-145MO-0126-SM-5S2QU	83.7	33.57	4.854	109.1	77.18	45.29	78.12	25.57	48.83
GTEX-14753-0626-SM-5Q5CY	73.2	27.61	2.963	95.06	79.76	42.38	49.77	25.19	37.01
GTEX-147F4-0626-SM-5LUAK	83.95	26.51	2.433	144	107	61.79	42.26	28.27	47.62
GTEX-147GR-0626-SM-5S2PK	88.91	23.9	4.417	128	124.7	41.66	51.44	25.26	45.95
GTEX-147JS-0126-SM-5S2TW	87.17	29.71	4.261	113.4	83.7	45.46	48.8	25.79	43.12
GTEX-148VJ-2526-SM-5TDEI	85.09	28.37	3.492	138.9	156.2	42.16	33.33	36.64	56.93
GTEX-14A5H-0626-SM-5TDCO	79.5	24.92	2.638	141.8	112.2	53.32	33.48	36.47	54.13
GTEX-14A6H-2326-SM-5Q5B5	103	25.64	3.238	136.4	100.6	50.65	41.94	28.85	53.45
GTEX-14ABY-0626-SM-5Q5C9	68.3	22.7	2.948	69.04	51.31	34.39	73.67	21.85	35.58
GTEX-14B4R-1026-SM-5TDDS	101	34.4	3.75	140.7	113.2	44.65	45.42	24.74	49.3
GTEX-14BIL-2226-SM-73KWF	83.06	32.16	4.215	107.7	93.82	42.88	58.52	24.07	46.1
GTEX-14C38-0126-SM-5YY9V	71.51	30.85	2.887	105.8	103	45.93	53.05	34.9	48.65
GTEX-14C39-0526-SM-664OF	72.03	21.35	2.877	86.25	64.25	50.78	54.95	20.08	39.31
GTEX-14C5O-2326-SM-73KYU	95.18	28.51	4.707	119.9	79.3	63.11	63.83	28.97	64.05
GTEX-14DAR-1126-SM-793AT	94.97	30.77	3.905	131.7	98.31	39.75	58.93	26.08	53.45
GTEX-14E1K-1926-SM-73KWS	87.77	37.09	5.543	113.7	96.14	37.72	66.05	28.34	50.89
GTEX-14E6E-1026-SM-664N9	96.91	37.03	4.628	138.4	117.6	55.07	47.35	26.78	53.21
GTEX-14E7W-0726-SM-664OK	74.08	24.58	2.98	116.2	80.02	41.08	48.12	23.43	39.23
GTEX-14PHX-1426-SM-69LPP	71.91	22.57	2.359	121.3	90.07	39.83	41.49	18.87	38.22
GTEX-14PJ2-2026-SM-6AJAQ	71.24	27.38	3.602	86.46	81.8	39.46	63.03	23.8	42.24
GTEX-14PJ3-1626-SM-664O5	88.62	30.54	3.37	139.3	98.9	45.35	47.77	23.91	47.56
GTEX-14PJ4-1726-SM-664OC	96.69	33.88	3.389	158.2	90.32	67.48	36.96	26.03	46.1
GTEX-14PJN-1626-SM-68727	119.8	30.02	2.835	140.6	96.94	54	38.56	23.84	53.83
GTEX-15G19-1326-SM-6LPIR	81.29	24.49	4.27	105	120.1	45.54	68.99	24.68	38.45
GTEX-15RIE-0626-SM-6M47G	91.74	37.93	4.83	148.7	135.1	54.78	43.22	26.1	55.05
GTEX-15RIF-1826-SM-6M469	96.19	35.08	4.368	144.1	119.1	44.06	46.06	26.72	57.24
GTEX-15RJ7-1826-SM-7KUMJ	92.79	30.55	3.222	151.5	111.1	47.67	40.71	29.45	52.68
GTEX-15SHV-1926-SM-6LPI1	73.31	25.82	2.76	110.6	88.69	44.78	57.1	22.06	37.61
GTEX-15SKB-0326-SM-6M477	83.89	22.51	4.655	122	90.23	45.7	30.09	21.39	44.93
GTEX-16AAH-1626-SM-7EWE2	73.52	22.89	3.417	89.61	74.05	40.47	55.29	19.92	38.61
GTEX-16MTA-1126-SM-6LPJA	87.11	35.66	3.787	129.2	91.13	48.48	48.19	24.86	51.06
GTEX-16XZZ-0626-SM-6M47T	53.62	21.62	2.73	74.26	65.83	42.51	53.6	20.3	34.86
GTEX-16YQH-1826-SM-6LPJW	90.08	30.9	3.933	110.5	82.43	47.51	71.28	23.79	52.68
GTEX-16Z82-2726-SM-7KULV	71.23	24.24	3.284	92.41	79.08	33.45	62.52	21.5	39.98
GTEX-17F97-2726-SM-7IGQ4	82.82	21.47	2.245	170.6	177.8	41.8	28.65	31.82	54.7
GTEX-17F9E-1626-SM-7EWDB	77.73	21.85	2.276	97.34	66.5	47.49	37.91	19.88	39.09
GTEX-17GQL-1726-SM-718B8	75.99	21.25	3.009	87.24	58.99	50.9	54.46	23.38	37.51
GTEX-17HGU-0726-SM-7DUFN	95.79	29.98	3.281	162.8	129	59.6	45.06	24.77	52.49
GTEX-17HHE-1226-SM-793C6	96.45	37.77	3.793	124.3	82.83	43.58	48.2	26.53	43.61
GTEX-17HHY-0726-SM-7IGM6	70.38	25.18	2.696	71.77	61.4	34.11	60.22	23.4	41.7
GTEX-17HII-0126-SM-7KFSS	52.67	17.04	2.385	58.25	44.15	28.88	68.13	21.82	38.3
GTEX-17KNJ-1126-SM-7KFT6	80.46	22.53	2.692	94.35	83.89	40.72	65.28	25.04	41.68
GTEX-17MF6-2726-SM-7IGMZ	59.56	16.86	1.798	81.38	56.45	33.15	69.04	20.54	39.06
GTEX-17MFQ-0826-SM-793C8	97.11	35.38	5.255	121.1	81.45	49.4	47.96	25.24	51.84
GTEX-183FY-1926-SM-7KFRI	93.5	37.38	3.788	118.5	84.64	36.28	67.83	29.32	54.14
GTEX-18465-1526-SM-7KFTV	91.39	22.3	3.103	93.44	63.64	41.06	50.31	27.41	42.32
GTEX-18A66-0726-SM-72D77	92.1	33.16	4.752	136.5	95.98	46.24	54.29	24.09	49.81
GTEX-18A67-1826-SM-7KFT7	129.9	27.89	4.179	151	110.1	63.78	39.07	31.31	51.36
GTEX-18A6Q-2626-SM-7KFT3	95.47	29.16	3.58	103.8	81.27	40.22	60.47	27.3	48.18
GTEX-18A7B-1526-SM-7KFTH	106	34.66	3.897	100.6	74.79	35.65	63.45	34.37	49.67
GTEX-18D9B-2726-SM-72D73	82.74	31	3.198	133.2	100.5	42.07	45.09	26.42	51.2
GTEX-18QFQ-1926-SM-72D5H	81.67	26.53	2.976	114.1	81.31	46.54	48.77	24.66	47.82
GTEX-1A3MV-0726-SM-72D5M	97.51	33.99	4.618	137.7	92.13	48.43	51.55	22.28	53.03
GTEX-1A3MX-1026-SM-731F8	58.31	28.03	1.697	69.43	65.84	47.5	99.61	22.74	40.85
GTEX-1AX8Z-2826-SM-73KTZ	111	28.57	4.345	151.1	116	61.41	25.09	24.89	56.53
GTEX-1AX9I-1826-SM-72D5I	87.41	28.56	3.332	115.6	87.94	46.95	64.71	29.18	49.3
GTEX-1AX9J-1226-SM-72D6P	89.76	32.64	4.078	134.5	91.86	59.9	48.01	30.07	46.52
GTEX-1AX9K-1826-SM-731CY	124.2	30.79	4.492	148.6	106.8	54.89	37.43	28.06	62.97
GTEX-1AYCT-1026-SM-79ONR	113.8	31.98	4.432	168.5	134.7	67.29	31.37	25.44	49.84
GTEX-1B8KE-1426-SM-7EWEL	79.02	27.13	4.264	128.6	74.39	54.88	41.38	23.04	51.85
GTEX-1B8KZ-1826-SM-73KVJ	105.2	26.01	4.953	107.5	134	43.28	30.4	23.58	46.72
GTEX-1B8SF-2926-SM-731DL	79.03	27.51	3.929	99.95	69.59	35.72	64.9	23.5	49.83
GTEX-1B996-2326-SM-731EC	78.27	30.47	2.969	139.2	99.76	44.6	59.7	34.26	59.38
GTEX-1BAJH-0726-SM-7IGMF	67.68	19.11	2.587	100.2	77.82	43.82	44.86	21.28	36.37
GTEX-1C4CL-1926-SM-731DY	85.31	30.09	4.172	102.7	75.42	44.72	69.52	23.21	44.9
GTEX-1C64N-2826-SM-7IGP5	57.82	15.43	2.062	56.78	43.85	29.73	58.29	16.48	36.15
GTEX-1C64O-2126-SM-7IGPB	78.38	16.87	2.368	71.46	61.77	35.12	57.14	21.05	38.66
GTEX-1C6VQ-1426-SM-73KTW	102.6	24.87	3.309	155.6	191.6	66.03	35.76	23.44	60.27
GTEX-1C6VR-1526-SM-7MKG9	55.7	17.75	2.268	65.38	49.08	32.14	60.89	19.85	30.45
GTEX-1C6VS-1126-SM-7EWEW	108	23.41	2.052	127.4	132.5	52.62	32.94	27.83	54.95
GTEX-1CAMR-1526-SM-79OLP	99.16	40.74	5.41	221.8	136.6	59.85	37.74	34.24	63.79
GTEX-1CB4G-2426-SM-7DUGM	76.33	25.94	3.701	105.2	79.24	49.88	59.14	20.83	45.5
GTEX-1CB4I-0926-SM-7MKFY	95.5	32.59	3.431	134.4	116.2	54.96	32.39	27.71	47.46
GTEX-1CB4J-1626-SM-79OOK	84.31	21.14	1.771	231.2	108.7	85.2	26.35	38.49	60.39
GTEX-1E1VI-1026-SM-7MKGQ	70.44	22.2	2.694	102.8	78.86	38.9	43.57	21.8	38.86
GTEX-1E2YA-2826-SM-7EPIN	89.19	24.28	3.527	129.6	98.52	59.12	31.02	24.71	40.16
GTEX-1EKGG-2726-SM-79OOD	71.17	22.42	3.298	85.34	59.44	43.74	59.37	20.95	30.33
GTEX-1EU9M-1626-SM-7EWF2	62.88	19.59	2.465	78.26	65.67	39.18	59.45	18.18	41.28
GTEX-1F6IF-0526-SM-7MKHD	78.26	23.47	2.94	96.92	71.88	41.15	52.74	27.51	43.22
GTEX-1GMRU-0626-SM-7MKH2	87.35	22.85	3.155	96.47	61.85	40.83	69.92	21.73	50.59
GTEX-N7MS-0126-SM-3TW8O	66.17	21.34	2.262	74.81	53.84	43.33	61.51	23.04	35.03
GTEX-NFK9-0126-SM-3LK5H	87.99	31.15	3.35	121.4	94.86	54.46	48.34	25.22	43.93
GTEX-NPJ8-1226-SM-3MJHM	146	23.88	7.895	174.8	295.8	58.81	50.81	37.16	62.24
GTEX-O5YT-2126-SM-3MJGD	122.9	33.21	4.273	153.7	95.53	61.45	36.62	33.66	58.83
GTEX-OHPM-2126-SM-3LK75	77.99	26.83	4.761	100.9	83.95	44.49	53.68	23.16	46.92
GTEX-OIZH-2126-SM-3NB1P	97	32.98	4.646	136	92.87	43.15	55.56	31.61	64.65
GTEX-OIZI-0126-SM-3NB13	88.58	32.22	3.145	165.7	110.8	53.19	38.93	28.76	54.37
GTEX-OOBJ-2126-SM-3NB1N	74.77	25.1	3.138	111.8	82.29	57.64	54.87	24.91	44.65
GTEX-OOBK-2126-SM-3LK5T	66.7	23.82	3.017	86.1	56.95	38.18	63.77	22.09	37.27
GTEX-OXRL-2126-SM-3NM98	93.69	36.07	4.685	119.3	85.81	41.59	53.45	25.87	53.38
GTEX-P4QS-2126-SM-3NMCF	92.52	28.87	3.641	120.9	81.2	49.25	46.21	25.38	45.41
GTEX-PLZ5-1526-SM-3P5ZX	103.2	30.72	3.248	147.1	102.5	51.56	36.96	24.48	47.28
GTEX-PLZ6-1226-SM-3P5ZS	89.21	27.14	5.076	124	109.4	50.04	32.57	24.5	45.09
GTEX-PW2O-1426-SM-48TCD	76.13	22.47	2.078	102.8	87.02	41.8	55.86	22.96	41.17
GTEX-Q2AH-1526-SM-48TZG	96.07	29.49	4.008	124.2	70.99	52.34	57.48	25.85	42.01
GTEX-Q2AI-1226-SM-48U14	86.43	27.83	3.719	100.6	61.95	42.73	63.57	20.49	44.83
GTEX-QEG4-0126-SM-48TZE	64.66	17.95	2.768	64.82	48.29	37.32	50.56	17.89	38.5
GTEX-QEG5-0126-SM-4R1JR	71.45	26.32	1.963	123.7	368	54.04	75.62	32.47	53.69
GTEX-QLQ7-1426-SM-4R1JX	88.76	41.4	4.397	145.3	100.9	53.94	54.96	27.18	47.97
GTEX-QLQW-1026-SM-447A9	94.49	31.82	3.875	127	89.83	52.99	48.86	22.17	41.3
GTEX-QMRM-1526-SM-4R1K6	85.84	33.4	3.677	132.8	97.35	46.34	53.92	23.63	42.84
GTEX-QV31-1126-SM-4R1K4	74.59	26.76	3.971	98.85	81.69	42.84	64.25	21.14	34.37
GTEX-QV44-1726-SM-4R1KG	76	32.4	5.503	148	137.3	50.15	47.22	27.63	46.83
GTEX-R55C-1426-SM-48FED	85.03	29.57	2.57	125.2	89.29	44.49	53.61	26.21	44.29
GTEX-R55D-0126-SM-48FEL	70.57	23.42	4.072	114.8	91.74	43.66	49.63	28.7	43.99
GTEX-R55E-0726-SM-48FCZ	69.06	19.54	2.472	89.71	62.12	43.61	37.95	25.38	48.95
GTEX-REY6-0126-SM-48FDT	73.09	24.33	2.909	86.99	49.28	44.67	67.14	20.53	41.17
GTEX-RM2N-1326-SM-48FCW	111.9	32.92	4.989	140.9	105.5	50.39	50.08	28.11	52.49
GTEX-RN64-2326-SM-48FDW	87.62	22.22	3.313	125.5	95.56	50.3	25.55	23.49	45.81
GTEX-RUSQ-2126-SM-47JXK	76.73	21.93	3.895	98.17	89.46	39.24	67.89	23.49	35.87
GTEX-RWSA-2426-SM-47JXR	84.42	24.2	2.572	128.1	87.45	52.67	41.26	24.5	46.74
GTEX-S33H-0126-SM-4AD62	106.2	30.82	5.403	155	117.8	55.34	37.63	28.49	55.84
GTEX-S3XE-1526-SM-4AD5A	87.66	31.88	3.659	152.8	97.67	60.86	43.11	26.29	54.6
GTEX-S4Q7-1226-SM-4AD5I	100.7	35.52	4.123	131.9	86.09	46.89	38.58	25.36	56.84
GTEX-S4Z8-2126-SM-4AD5H	112.7	26.51	3.364	153.5	99.35	66.55	32.39	27.98	48.45
GTEX-S7PM-0626-SM-4AD4Q	69.26	19.49	1.873	73.71	52.12	34.91	56.6	21.44	32.17
GTEX-S7SE-0326-SM-4AT5Q	93.98	32.31	3.774	120.6	89.29	51.07	58.41	28.04	44.79
GTEX-S95S-1126-SM-4B64E	71	19.99	3.416	86.94	73.52	39.66	45.2	19.6	33.07
GTEX-SNMC-1026-SM-4DM7K	104.6	33.33	5.351	120.2	79.83	42.65	46.42	24.98	47.66
GTEX-SNOS-1126-SM-4DM67	82.52	27.72	3.166	109.4	66.77	42.77	67.64	25.34	44.72
GTEX-T5JC-0726-SM-4DM55	73.61	29.43	3.052	88.71	85.74	50.14	78.2	27.77	37.49
GTEX-T6MN-2026-SM-4DM7L	66.53	23.83	2.292	80.97	61.96	37.61	73.92	22.07	38.98
GTEX-T8EM-0126-SM-4DM5R	99.18	29.56	4.841	114.8	81.06	46.92	52.22	25.15	46.5
GTEX-TKQ1-0926-SM-4DXU2	97.22	28.97	3.652	121.1	91.68	52.31	48.36	25.79	43.59
GTEX-TKQ2-1526-SM-4DXUN	87.17	29.53	3.269	104.4	82.68	44.29	64.84	22.95	50.13
GTEX-U3ZH-1526-SM-4DXV1	101.9	32.85	3.652	153.3	140.5	60.23	40.27	26.8	53.15
GTEX-U3ZM-1626-SM-4DXSK	106.4	31.1	3.46	130.8	80.58	46.87	49.97	26.07	49.3
GTEX-U4B1-1526-SM-4DXSL	102	31.58	4.545	117.1	86.6	49.02	52.92	28.89	54.75
GTEX-U8T8-1126-SM-4DXUE	66.25	27.44	2.636	98.16	77.99	48.26	71.25	29	43.53
GTEX-U8XE-0126-SM-4E3I3	78.42	21.65	3.365	112.2	83.89	56.52	57.05	27.66	41.68
GTEX-UPJH-0126-SM-4IHLL	83.59	27.05	3.238	96.78	72.22	53.35	47.78	23.51	35.42
GTEX-V1D1-2126-SM-4JBH4	75.79	26.43	4.065	88.83	73.92	33.19	69.02	24.72	49.25
GTEX-V955-1926-SM-4KL1L	83.98	22.45	3.281	107.1	96.65	42.68	49.06	23.59	37.97
GTEX-VJYA-1426-SM-4KL1Y	88.97	25.99	4.272	108.1	90.97	44.69	35.27	25.01	45.81
GTEX-WFG8-1926-SM-4LVM1	111.4	27.81	3.544	120.1	62.18	49.22	50.14	24.03	52.7
GTEX-WFON-2026-SM-4LVMW	102.5	42.85	3.934	155.9	124.3	54.95	44.14	28.98	49.08
GTEX-WH7G-1926-SM-4LVMM	75.2	25.11	3.503	73.08	57.43	29.67	44.68	17.95	37.96
GTEX-WHSB-2126-SM-4M1XF	85.45	35.92	3.312	142.4	92.37	39.31	65.89	29.59	59.59
GTEX-WHSE-0426-SM-4M1XO	77.21	25.29	2.732	90.28	75.13	41.58	68.32	27.57	45.19
GTEX-WK11-0326-SM-4OOS6	68.92	22.21	3.24	70.5	47.4	38.74	64.09	19.47	37.98
GTEX-WOFM-1126-SM-4OOSB	81.07	27.34	3.313	90.65	68.83	40.21	43.04	19.6	38.37
GTEX-WVJS-2726-SM-4MVNU	71.85	14.51	2.176	100.9	89.99	55.79	29.18	19.06	39.88
GTEX-WVLH-2626-SM-4MVNV	79.67	30.05	3.699	111.9	90.27	65.4	52.89	25.43	40.43
GTEX-WY7C-2226-SM-4ONCS	140.9	40.22	4.337	190	131.3	63.96	25.47	32.73	66.19
GTEX-WYJK-1826-SM-4ONDM	92.24	26.39	3.216	95.37	65.31	45.4	45.69	23.83	39.42
GTEX-WZTO-0326-SM-4PQYZ	80.9	22.26	3.209	96.34	67.81	44.44	44.37	18.97	35.53
GTEX-X261-2326-SM-4PQYU	78.25	21.34	2.685	96.65	81.72	45.3	45.07	21.42	39.22
GTEX-X3Y1-2626-SM-4PQZI	83.96	27.81	3.39	110.6	95.97	50.37	56.62	24.62	42.37
GTEX-X5EB-2026-SM-4E3KA	72.88	25.03	3.988	87.31	58.7	39.27	52.44	19.77	40.53
GTEX-XAJ8-1326-SM-47JYT	67.17	23	3.041	77.23	46.33	37.52	73.64	19.59	36.64
GTEX-XBEC-0126-SM-4GIDT	80.47	26.38	3.737	104.1	77.21	44.27	54.87	24.06	42.55
GTEX-XBED-2026-SM-4AT5D	104.3	38.48	5.103	141.7	115.1	60.73	47.76	28.22	51.82
GTEX-XGQ4-2026-SM-4AT6G	94.16	29.02	3.859	120.2	104.9	50.25	53.84	25.88	54.13
GTEX-XLM4-1526-SM-4AT6D	66.72	21.15	2.914	87.73	62.59	34.09	60.57	24.21	39.35
GTEX-XMK1-2026-SM-4B65K	97.68	33.35	3.547	152.7	106.5	50.14	52.18	24.75	52.21
GTEX-XPT6-1626-SM-4B655	102.6	32.44	3.533	123.5	101.3	50.55	39.2	24.1	39.22
GTEX-XPVG-2226-SM-4B65U	102.8	30.62	3.375	137.1	94.25	53.81	37.74	23.24	41.25
GTEX-XQ3S-2726-SM-4BOP2	63.79	18.4	3.615	71.71	55.26	45.86	40.01	20.98	35.36
GTEX-Y111-2426-SM-4TT23	68.26	24.33	2.93	82.96	62.55	40.22	57.9	21.37	42.66
GTEX-Y3I4-2026-SM-4TT6Z	98.28	34.98	4.54	136.5	103.7	44.52	37.9	28.9	53.6
GTEX-Y5V6-1726-SM-4VDSZ	76.36	30.94	3.92	109.3	82.05	45.05	56.54	24.71	39.05
GTEX-Y8E4-2226-SM-5LU94	112.7	37.34	5.132	162.8	108.5	57.06	43.87	28.02	47.45
GTEX-Y9LG-1726-SM-4VBQE	80.19	36.02	3.583	137.5	94.84	40.08	35.68	26.27	42.53
GTEX-YB5E-1926-SM-5IFIG	111.6	36.82	4.169	172.4	113.2	53.17	45.23	30.07	59.47
GTEX-YEC3-1726-SM-5IFIK	74.4	29.84	3.441	109.8	72.19	36.2	50.64	20.46	42.41
GTEX-YEC4-1526-SM-4W1YU	91.13	34.17	4.422	118.1	86.23	40.18	45.06	28.19	45.93
GTEX-YF7O-2026-SM-4W1YE	82.37	25.87	4.021	119.6	88.35	47.03	42.05	24.79	45.01
GTEX-YFCO-1726-SM-4W21S	94.5	35.94	4.015	126.5	83.47	41.2	37.05	28.77	51.46
GTEX-YJ89-0626-SM-4TT3Z	97.66	30.11	3.957	144.8	110.1	62.03	61.74	31.33	60.07
GTEX-Z93S-1726-SM-5HL8G	56.69	19.14	2.027	65.23	51.77	33.54	69.81	19.42	36.71
GTEX-ZA64-1626-SM-5CVME	88.76	31.94	3.647	117.2	96.89	45.36	44.71	25.14	41.54
GTEX-ZAB4-0126-SM-5CVMG	68.47	22.37	2.579	113.5	81.73	47.88	38.71	22.88	35.76
GTEX-ZAB5-2426-SM-5CVMW	73.49	24.26	3.567	89.16	65.05	35.97	54.29	22.17	41.26
GTEX-ZDTT-2026-SM-5K7TY	108.1	34.01	4.591	166.4	104.3	61.01	31.49	28.73	50.37
GTEX-ZDYS-1326-SM-5IJFF	92.87	32.52	5.2	129.9	77.45	50.3	50.96	24.45	44.73
GTEX-ZLFU-2026-SM-4WWG2	100.4	27.83	3.051	162.8	101.8	59.09	28.27	33.46	57.4
GTEX-ZPU1-2126-SM-57WED	89.28	40.66	3.984	121.9	86.36	45.53	76.54	23.46	49.4
GTEX-ZQUD-2026-SM-51MSM	64.11	28.6	2.504	101.7	67.41	44.52	60.38	20.74	41.93
GTEX-ZT9W-2226-SM-57WFU	78.03	31.26	3.099	119.5	78.19	37.66	41.96	23.57	48.71
GTEX-ZT9X-1426-SM-5DUX1	101.6	23.65	3.143	107.2	66.04	53.12	43.81	22.56	38
GTEX-ZTSS-1526-SM-51MTC	84.28	32.98	3.461	109.4	66.2	39.2	51.49	27.74	46.7
GTEX-ZTX8-1126-SM-51MRM	114.9	33.81	3.749	150.8	82.95	51.55	35.31	25.53	56.13
GTEX-ZUA1-2726-SM-59HLJ	96.16	34.74	2.989	139.1	99.22	46.79	53.69	28.61	46.87
GTEX-ZV7C-2026-SM-5NQ8F	87.15	35.4	6.272	139.3	87.76	51.77	59.16	24.88	55.09
GTEX-ZVTK-0126-SM-57WDG	80.68	28.1	2.915	110	83.64	47.26	57.58	22.89	47.83
GTEX-ZVZP-2226-SM-57WBF	73.79	27.14	3.194	116.7	74.19	44.34	53.02	25.82	44.38
GTEX-ZYFC-0126-SM-5GIEH	80.77	24.54	3.445	100.3	69.04	43.99	54.15	23.19	40.19
GTEX-ZYT6-2726-SM-5GICP	75.87	32.07	2.988	102.8	63.98	38.73	64.1	24.44	49.66
GTEX-ZZ64-1126-SM-5GZXY	81.01	28.89	3.169	119.9	73.16	37.08	52.67	22.95	46.59

## Sheet: Rhesus_heart
dataset	HDAC1	HDAC2	SATB2	HSPA9	HSPD1	LONP1	ASNS	TIMM17A	YME1L1
Burge_A_heart	2.51272	8.0398	0	55.8618	7.12073	15.4628	2.60745	18.4538	11.8464
Burge_B_heart	1.72035	13.9373	0	54.4869	7.90243	17.1252	0.801261	22.3773	19.966
Burge_C_heart	3.33882	14.6911	0.055129	67.0643	8.94852	9.7549	0.569531	21.2547	14.8967
Kaessmann_female_heart	2.89703	13.0813	0	76.5494	12.9494	25.2698	0.603647	21.7593	17.8771
Kaessmann_male1_heart	5.37039	13.024	0	34.5789	11.1167	19.3389	3.0814	15.6055	16.6679
RB_0605151_heart	1.35747	4.75135	0	25.6123	14.5912	4.05917	0.598409	16.551	9.38321
Wang_individual_heart	2.52725	11.6441	0	71.8186	18.322	15.5512	6.46095	28.6063	17.0784

## Sheet: Rhesus_colon
dataset	HDAC1	HDAC2	SATB2	HSPA9	HSPD1	LONP1	ASNS	TIMM17A	YME1L1
Burge_A_colon	35.1363	22.3193	24.9616	59.7189	24.6349	9.07652	6.51889	35.4009	24.2542
Burge_B_colon	40.1194	18.6068	24.2284	50.2624	28.2828	13.1802	7.99561	22.2704	19.2685
Burge_C_colon	30.2487	18.6916	18.6133	46.254	11.5725	16.6385	4.11657	25.9962	14.5731

## Sheet: Rhesus_kidney
dataset	HDAC1	HDAC2	SATB2	HSPA9	HSPD1	LONP1	ASNS	TIMM17A	YME1L1
Burge_A_kidney	8.17531	16.4995	0.999631	48.8186	15.0411	29.6974	0.72911	12.1775	10.8548
Burge_B_kidney	9.23725	20.9518	2.20451	72.313	26.9176	38.1386	1.23253	15.6304	11.0106
Burge_C_kidney	7.27777	28.9138	3.0881	75.7819	19.9594	29.9654	0.455069	17.2136	15.3243
Kaessmann_female_kidney	11.4366	12.4546	1.52179	68.6727	29.1916	48.1266	0.50949	15.2332	13.5752
Kaessmann_male1_kidney	11.7747	11.7622	0.8928	55.2363	21.937	19.6218	0.284673	9.36788	10.7239
RB_0605151_kidney	3.97788	7.93386	0.597042	30.0661	30.7844	13.9804	0.203967	10.8252	8.48015
Wang_individual_kidney	11.855	6.65732	1.76964	67.2341	20.6075	42.3507	1.35422	9.18703	10.0024

[truncated: 4 more sheets: Rhesus_liver, Rhesus_lung, Rhesus_muscle, Rhesus_testis]
